# Supplementary material for: Changes of the tRNA Modification Pattern during the Development of Dictyostelium discoideum
Source: Noncoding RNA. 2021 May 28;7(2):32. doi: 10.3390/ncrna7020032 (PMC8163159; doi:10.3390/ncrna7020032)
Supplement: Supplementary file 1 [file ncrna-07-00032-s001.zip]

Archive with 3 entries (2 files):
- Suppl/
- Suppl/Supplement.pdf
- Suppl/TabS3.xlsx
