# Supplementary material for: Changes of the tRNA Modification Pattern during the Development of Dictyostelium discoideum
Source: Noncoding RNA. 2021 May 28;7(2):32. doi: 10.3390/ncrna7020032 (PMC8163159; doi:10.3390/ncrna7020032)
Supplement: Supplementary file 1 [file ncrna-07-00032-s001.zip › Suppl/TabS3.xlsx]

## Sheet: detected modification
Table S3. Overview of found modifications. All modifications are listed for each individual tRNA and for the investigated stages of development (0h, 6h, 16h, 20h, and 24h). The modifications were defined based on their reverse transcription (RT) signatures (misincooperations and reverse transcription arrest (RTa) sites). Additional, the modifications found using HAMR are displayed. Modifications …
Cluster ID	tRNA ID	tRNA type	DNA type	Start	Stop	Chr	Strand	Modified pos	Area	Ref	0h ALT	0h RTa fraction	0h HAMR set1	0h HAMR set2	6h ALT	6h RTa fraction	6h HAMR set1	6h HAMR set2	16h ALT	16h RTa fraction	16h HAMR set1	16h HAMR set2	20h ALT	20h RTa fraction	20h HAMR ste1	20h HAMR set2	24h ALT	24h RTa fraction	24h HAMR set1	24h HAMR set2	Possible modifications	Sequence
0	NC_000895.1.tRNA1	GlnTTG	mitochondrial	22456	22529	NC_000895.1	+	26	after 3' D-stem	G	A	27.41	NA	NA	A	51.44	NA	NA	A	-	NA	NA	A	-	NA	NA	A	-	NA	NA	m2G | m2,2G	CACGATATAGCCAAGTTGGTAAGGCGATGGTTTTTGATATCATCACGCGTAGGTTCGAGTCCTACTATCGGAA
3	NC_000895.1.tRNA4	AsnGTT	mitochondrial	25394	25467	NC_000895.1	+	37	AC-loop	A	-	43.00	NA	NA	-	81.27	NA	NA	-	54.35	NA	NA	-	20.03	NA	NA	-	30.35	NA	NA	t6A | i6A | ms2i6A | m6t6A	GTCTTAGTAGCTCAGATGGTAGAGCAGTAGGCTGTTAACTTATTGGTCATTGGTTCGACCCCAATCTAAGACG
3	NC_000895.1.tRNA4	AsnGTT	mitochondrial	25394	25467	NC_000895.1	+	45	V-region	G	-	21.14	NA	NA	-	-	NA	NA	-	-	NA	NA	-	31.26	NA	NA	-	-	NA	NA	m1G* | m2G* | m2,2G* | Gm*	GTCTTAGTAGCTCAGATGGTAGAGCAGTAGGCTGTTAACTTATTGGTCATTGGTTCGACCCCAATCTAAGACG
3	NC_000895.1.tRNA4	AsnGTT	mitochondrial	25394	25467	NC_000895.1	+	47	V-region	T	C	-	Y	Y	C	36.96	NA	NA	C	26.03	Y	Y	-	-	Y	Y	-	-	Y	Y	D	GTCTTAGTAGCTCAGATGGTAGAGCAGTAGGCTGTTAACTTATTGGTCATTGGTTCGACCCCAATCTAAGACG
4	NC_000895.1.tRNA5	MetCAT	mitochondrial	27084	27157	NC_000895.1	+	37	AC-loop	G	C	70.89	m2G|m22G	m2G|m22G	C	93.59	NA	m1G	C	75.75	m2G|m22G	m2G|m22G	C	58.62	m2G|m22G	m2G|m22G	C	65.16	m2G|m22G	m2G|m22G	m1G	GGTGAGATGGAATAATTGGTTAGTTCATTGGGTTCATGCCCCAAAGGTGTAGGTTCGAGTCCTACTCTTGCCA
5	NC_000895.1.tRNA6	LysTTT	mitochondrial	27210	27282	NC_000895.1	+	26	after 3' D-stem	G	A	33.54	NA	NA	A,T	56.42	NA	NA	A	44.01	NA	NA	A	-	NA	NA	A	-	NA	NA	m2G | m2,2G	GAGTGTATAGCATAATGGTATTGCGTCAGCCTTTTAAGCTGCATGGTTTGGGTTCGATTCCCAATACACTCA
7	NC_000895.1.tRNA8	ProTGG	mitochondrial	29097	29171	NC_000895.1	+	26	after 3' D-stem	G	A	-	NA	NA	A,T	-	NA	NA	A	-	NA	NA	A	-	NA	NA	A	-	NA	NA	m2G | m2,2G	TCGGTTGTAGCATAATTGGCTAATGTGTTAGTTTTGGGAACTAAAGATTATAGGTTCGACTCCTATCAATCGGA
7	NC_000895.1.tRNA8	ProTGG	mitochondrial	29097	29171	NC_000895.1	+	37	AC-loop	G	A	68.55	NA	NA	A	94.20	NA	NA	A	77.33	m1G	m1G	A	55.19	NA	NA	A	50.38	m1G	m1G	m1G	TCGGTTGTAGCATAATTGGCTAATGTGTTAGTTTTGGGAACTAAAGATTATAGGTTCGACTCCTATCAATCGGA
7	NC_000895.1.tRNA8	ProTGG	mitochondrial	29097	29171	NC_000895.1	+	45	V-region	G	-	24.59	NA	NA	-	-	NA	NA	-	28.06	NA	NA	-	38.91	NA	NA	-	34.77	NA	NA	m1G* | m2G* | m2,2G* | Gm*	TCGGTTGTAGCATAATTGGCTAATGTGTTAGTTTTGGGAACTAAAGATTATAGGTTCGACTCCTATCAATCGGA
7	NC_000895.1.tRNA8	ProTGG	mitochondrial	29097	29171	NC_000895.1	+	47	V-region	C	-	62.63	NA	NA	-	49.43	NA	NA	-	50.49	NA	Y	-	60.43	Y	Y	-	52.96	Y	Y	Cm*| m3C*	TCGGTTGTAGCATAATTGGCTAATGTGTTAGTTTTGGGAACTAAAGATTATAGGTTCGACTCCTATCAATCGGA
8	NC_000895.1.tRNA9	MetCAT	mitochondrial	30054	30128	NC_000895.1	+	32	AC-loop	T	-	26.75	NA	NA	-	-	NA	NA	-	31.57	NA	NA	-	31.81	NA	NA	-	26.35	NA	NA	Cm | m3C	ACTCCTGTAGTTTAATAGGTTAGAACACCACACTCATAATGTGGCAAATATCGGTTCGAGTCCGATCGGGAGCA
8	NC_000895.1.tRNA9	MetCAT	mitochondrial	30054	30128	NC_000895.1	+	34	AC-loop	C	T	54.29	NA	NA	T	71.16	NA	NA	T	53.65	NA	NA	T	52.40	NA	NA	T	48.16	NA	NA	Cm	ACTCCTGTAGTTTAATAGGTTAGAACACCACACTCATAATGTGGCAAATATCGGTTCGAGTCCGATCGGGAGCA
9	NC_000895.1.tRNA10	TyrGTA	mitochondrial	32803	32884	NC_000895.1	+	18	D-loop	G	-	-	NA	NA	-	26.38	NA	NA	-	-	NA	NA	-	-	NA	NA	-	-	NA	NA	m2G | Gm	AATAGAATGGCTGAGTGGTTAAAGCGGAAGACTGTAAATCTTTTGTCGCAAGACGCATAGGTTCGAATCCTATTTCTATCA
9	NC_000895.1.tRNA10	TyrGTA	mitochondrial	32803	32884	NC_000895.1	+	24	3' D-stem	G	-	-	NA	NA	-	37.72	NA	NA	-	-	NA	NA	-	-	NA	NA	-	-	NA	NA	Cm* | m3C*	AATAGAATGGCTGAGTGGTTAAAGCGGAAGACTGTAAATCTTTTGTCGCAAGACGCATAGGTTCGAATCCTATTTCTATCA
9	NC_000895.1.tRNA10	TyrGTA	mitochondrial	32803	32884	NC_000895.1	+	26	after 3' D-stem	G	A	-	NA	NA	A	41.36	NA	NA	A	27.40	NA	NA	A	-	NA	NA	A	-	NA	NA	m2G | m2,2G	AATAGAATGGCTGAGTGGTTAAAGCGGAAGACTGTAAATCTTTTGTCGCAAGACGCATAGGTTCGAATCCTATTTCTATCA
9	NC_000895.1.tRNA10	TyrGTA	mitochondrial	32803	32884	NC_000895.1	+	37	AC-loop	A	-	94.32	NA	NA	-	43.13	NA	NA	-	85.78	NA	NA	-	89.10	NA	NA	-	75.64	NA	NA	t6A | i6A | ms2i6A | m6t6A	AATAGAATGGCTGAGTGGTTAAAGCGGAAGACTGTAAATCTTTTGTCGCAAGACGCATAGGTTCGAATCCTATTTCTATCA
11	NC_000895.1.tRNA12	IleGAT	mitochondrial	48587	48661	NC_000895.1	+	37	AC-loop	A	-	30.37	NA	NA	-	-	NA	NA	-	22.54	NA	NA	-	21.69	NA	NA	-	-	NA	NA	t6A | i6A | ms2i6A | m6t6A	AACCTAATAACTCAGTTGGTTAGAGTATTCGTTTGATAAGCGAAAAGTCAGAGGTTCGAATCCTCTTTAGGAGA
11	NC_000895.1.tRNA12	IleGAT	mitochondrial	48587	48661	NC_000895.1	+	45	V-region	G	-	39.22	NA	NA	-	56.52	NA	NA	-	25.86	NA	NA	-	43.31	NA	NA	-	24.88	NA	NA	m1G* | m2G* | m2,2G* | Gm*	AACCTAATAACTCAGTTGGTTAGAGTATTCGTTTGATAAGCGAAAAGTCAGAGGTTCGAATCCTCTTTAGGAGA
11	NC_000895.1.tRNA12	IleGAT	mitochondrial	48587	48661	NC_000895.1	+	47	V-region	T	C	42.54	D	D	C	73.07	NA	NA	C	57.24	D	D	C	33.74	D	D	-	34.24	D	D	D	AACCTAATAACTCAGTTGGTTAGAGTATTCGTTTGATAAGCGAAAAGTCAGAGGTTCGAATCCTCTTTAGGAGA
11	NC_000895.1.tRNA12	IleGAT	mitochondrial	48587	48661	NC_000895.1	+	68	3' ACC-stem	A	G	-	NA	NA	G	-	NA	NA	G	-	NA	NA	G	-	NA	NA	G	-	NA	NA	m1I* | I*	AACCTAATAACTCAGTTGGTTAGAGTATTCGTTTGATAAGCGAAAAGTCAGAGGTTCGAATCCTCTTTAGGAGA
13	NC_000895.1.tRNA14	PheGAA	mitochondrial	53031	53105	NC_000895.1	+	26	after 3' D-stem	G	A	40.88	NA	NA	A	84.57	NA	NA	A	62.08	NA	NA	A	35.71	NA	NA	A	39.56	NA	NA	m2G | m2,2G	GTTTAGGTAACTCAGTTGGTTAGAGTGAAAGACTGAAAATCTTTAAGTCGGTGGTTCAAATCCACTCCTAGACA
13	NC_000895.1.tRNA14	PheGAA	mitochondrial	53031	53105	NC_000895.1	+	37	AC-loop	A	-	96.47	m1A|m1I|ms2i6A	m1A|m1I|ms2i6A	-	64.57	NA	NA	-	94.78	NA	NA	-	94.92	NA	m1A|m1I|ms2i6A	-	93.34	m1A|m1I|ms2i6A	m1A|m1I|ms2i6A	t6A | i6A | ms2i6A | m6t6A	GTTTAGGTAACTCAGTTGGTTAGAGTGAAAGACTGAAAATCTTTAAGTCGGTGGTTCAAATCCACTCCTAGACA
13	NC_000895.1.tRNA14	PheGAA	mitochondrial	53031	53105	NC_000895.1	+	47	V-region	T	NA	NA	D	D	NA	NA	D	D	NA	NA	D	D	NA	NA	D	D	NA	NA	D	D	D	GTTTAGGTAACTCAGTTGGTTAGAGTGAAAGACTGAAAATCTTTAAGTCGGTGGTTCAAATCCACTCCTAGACA
14	NC_000895.1.tRNA15	LeuTAA	mitochondrial	54080	54162	NC_000895.1	+	26	after 3' D-stem	G	A	-	NA	NA	A	39.47	NA	NA	A	32.13	NA	NA	A	-	NA	NA	A	-	NA	NA	m2G | m2,2G	CAACACTTGGCGAAAATGGTAGACGCGATAGACTTAAAATCTATTTCTATATAGAGTATCAGTTCAAGTCTGATAGTGGAGA
15	NC_000895.1.tRNA16	LeuTAG	mitochondrial	55296	55378	NC_000895.1	+	26	after 3' D-stem	G	A	42.81	NA	NA	A	76.80	NA	NA	A	58.46	NA	NA	A	30.49	NA	NA	A	31.08	NA	NA	m2G | m2,2G	AATGATATGGCGAAAATGGTAGACGCGAGGGTCTTAGAAGCCTTTCTATAACTAGGTGGGAGTTCAAGTCTCCCTATCAGCA
19	NC_007087.3.tRNA40	ThrAGT	cytosolic	4709051	4709123	NC_007087.3	-	26	after 3' D-stem	G	A	28.41	NA	NA	A	42.86	NA	NA	A	20.28	NA	NA	A	23.37	NA	NA	A	-	NA	NA	m2G | m2,2G	GGCTCCATAGCATAGTGGTATTGCGCTTCCCTAGTAAGGAAGAGGTCATGAGTTCGATCCTCATTGGAGCCT
19	NC_007087.3.tRNA12	ThrAGT	cytosolic	1863434	1863506	NC_007087.3	+	26	after 3' D-stem	G	A	28.41	NA	NA	A	42.86	NA	NA	A	20.33	NA	NA	A	23.37	NA	NA	A	-	NA	NA	m2G | m2,2G	GGCTCCATAGCATAGTGGTATTGCGCTTCCCTAGTAAGGAAGAGGTCATGAGTTCGATCCTCATTGGAGCCT
19	NC_007087.3.tRNA2	ThrAGT	cytosolic	735883	735955	NC_007087.3	+	26	after 3' D-stem	G	A	28.41	NA	NA	A	42.86	NA	NA	A	20.33	NA	NA	A	23.37	NA	NA	A	-	NA	NA	m2G | m2,2G	GGCTCCATAGCATAGTGGTATTGCGCTTCCCTAGTAAGGAAGAGGTCATGAGTTCGATCCTCATTGGAGCCT
19	NC_007087.3.tRNA38	ThrAGT	cytosolic	4214693	4214765	NC_007087.3	+	26	after 3' D-stem	G	A	28.41	NA	NA	A	42.86	NA	NA	A	20.28	NA	NA	A	23.37	NA	NA	A	-	NA	NA	m2G | m2,2G	GGCTCCATAGCATAGTGGTATTGCGCTTCCCTAGTAAGGAAGAGGTCATGAGTTCGATCCTCATTGGAGCCT
19	NC_007089.4.tRNA36	ThrAGT	cytosolic	5918531	5918603	NC_007089.4	+	26	after 3' D-stem	G	A	28.41	NA	NA	A	42.86	NA	NA	A	20.33	NA	NA	A	23.37	NA	NA	A	-	NA	NA	m2G | m2,2G	GGCTCCATAGCATAGTGGTATTGCGCTTCCCTAGTAAGGAAGAGGTCATGAGTTCGATCCTCATTGGAGCCT
19	NC_007087.3.tRNA40	ThrAGT	cytosolic	4709051	4709123	NC_007087.3	-	32	AC-loop	C	T	-	NA	NA	T	-	NA	NA	T	-	m3C	m3C	T	-	m3C	m3C	T	-	m3C	m3C	Cm | m3C	GGCTCCATAGCATAGTGGTATTGCGCTTCCCTAGTAAGGAAGAGGTCATGAGTTCGATCCTCATTGGAGCCT
19	NC_007087.3.tRNA12	ThrAGT	cytosolic	1863434	1863506	NC_007087.3	+	32	AC-loop	C	T	-	NA	NA	T	-	NA	NA	T	-	m3C	m3C	T	-	m3C	m3C	T	-	m3C	m3C	Cm | m3C	GGCTCCATAGCATAGTGGTATTGCGCTTCCCTAGTAAGGAAGAGGTCATGAGTTCGATCCTCATTGGAGCCT
19	NC_007087.3.tRNA2	ThrAGT	cytosolic	735883	735955	NC_007087.3	+	32	AC-loop	C	T	-	NA	NA	T	-	NA	NA	T	-	m3C	m3C	T	-	m3C	m3C	T	-	m3C	m3C	Cm | m3C	GGCTCCATAGCATAGTGGTATTGCGCTTCCCTAGTAAGGAAGAGGTCATGAGTTCGATCCTCATTGGAGCCT
19	NC_007087.3.tRNA38	ThrAGT	cytosolic	4214693	4214765	NC_007087.3	+	32	AC-loop	C	T	-	NA	NA	T	-	NA	NA	T	-	m3C	m3C	T	-	m3C	m3C	T	-	m3C	m3C	Cm | m3C	GGCTCCATAGCATAGTGGTATTGCGCTTCCCTAGTAAGGAAGAGGTCATGAGTTCGATCCTCATTGGAGCCT
19	NC_007089.4.tRNA36	ThrAGT	cytosolic	5918531	5918603	NC_007089.4	+	32	AC-loop	C	T	-	NA	NA	T	-	NA	NA	T	-	m3C	m3C	T	-	m3C	m3C	T	-	m3C	m3C	Cm | m3C	GGCTCCATAGCATAGTGGTATTGCGCTTCCCTAGTAAGGAAGAGGTCATGAGTTCGATCCTCATTGGAGCCT
19	NC_007087.3.tRNA40	ThrAGT	cytosolic	4709051	4709123	NC_007087.3	-	34	AC-loop	A	G	-	NA	NA	G	-	NA	NA	G	-	NA	NA	G	-	NA	NA	G	-	NA	NA	I	GGCTCCATAGCATAGTGGTATTGCGCTTCCCTAGTAAGGAAGAGGTCATGAGTTCGATCCTCATTGGAGCCT
19	NC_007087.3.tRNA12	ThrAGT	cytosolic	1863434	1863506	NC_007087.3	+	34	AC-loop	A	G	-	NA	NA	G	-	NA	NA	G	-	NA	NA	G	-	NA	NA	G	-	NA	NA	I	GGCTCCATAGCATAGTGGTATTGCGCTTCCCTAGTAAGGAAGAGGTCATGAGTTCGATCCTCATTGGAGCCT
19	NC_007087.3.tRNA2	ThrAGT	cytosolic	735883	735955	NC_007087.3	+	34	AC-loop	A	G	-	NA	NA	G	-	NA	NA	G	-	NA	NA	G	-	NA	NA	G	-	NA	NA	I	GGCTCCATAGCATAGTGGTATTGCGCTTCCCTAGTAAGGAAGAGGTCATGAGTTCGATCCTCATTGGAGCCT
19	NC_007087.3.tRNA38	ThrAGT	cytosolic	4214693	4214765	NC_007087.3	+	34	AC-loop	A	G	-	NA	NA	G	-	NA	NA	G	-	NA	NA	G	-	NA	NA	G	-	NA	NA	I	GGCTCCATAGCATAGTGGTATTGCGCTTCCCTAGTAAGGAAGAGGTCATGAGTTCGATCCTCATTGGAGCCT
19	NC_007089.4.tRNA36	ThrAGT	cytosolic	5918531	5918603	NC_007089.4	+	34	AC-loop	A	G	-	NA	NA	G	-	NA	NA	G	-	NA	NA	G	-	NA	NA	G	-	NA	NA	I	GGCTCCATAGCATAGTGGTATTGCGCTTCCCTAGTAAGGAAGAGGTCATGAGTTCGATCCTCATTGGAGCCT
19	NC_007087.3.tRNA40	ThrAGT	cytosolic	4709051	4709123	NC_007087.3	-	45	V-region	G	-	45.15	NA	NA	-	-	NA	NA	-	26.12	NA	NA	-	43.62	NA	NA	-	-	NA	NA	m1G* | m2G* | m2,2G* | Gm*	GGCTCCATAGCATAGTGGTATTGCGCTTCCCTAGTAAGGAAGAGGTCATGAGTTCGATCCTCATTGGAGCCT
19	NC_007087.3.tRNA12	ThrAGT	cytosolic	1863434	1863506	NC_007087.3	+	45	V-region	G	-	45.15	NA	NA	-	-	NA	NA	-	26.14	NA	NA	-	43.62	NA	NA	-	-	NA	NA	m1G* | m2G* | m2,2G* | Gm*	GGCTCCATAGCATAGTGGTATTGCGCTTCCCTAGTAAGGAAGAGGTCATGAGTTCGATCCTCATTGGAGCCT
19	NC_007087.3.tRNA2	ThrAGT	cytosolic	735883	735955	NC_007087.3	+	45	V-region	G	-	45.15	NA	NA	-	-	NA	NA	-	26.14	NA	NA	-	43.62	NA	NA	-	-	NA	NA	m1G* | m2G* | m2,2G* | Gm*	GGCTCCATAGCATAGTGGTATTGCGCTTCCCTAGTAAGGAAGAGGTCATGAGTTCGATCCTCATTGGAGCCT
19	NC_007087.3.tRNA38	ThrAGT	cytosolic	4214693	4214765	NC_007087.3	+	45	V-region	G	-	45.15	NA	NA	-	-	NA	NA	-	26.12	NA	NA	-	43.62	NA	NA	-	-	NA	NA	m1G* | m2G* | m2,2G* | Gm*	GGCTCCATAGCATAGTGGTATTGCGCTTCCCTAGTAAGGAAGAGGTCATGAGTTCGATCCTCATTGGAGCCT
19	NC_007089.4.tRNA36	ThrAGT	cytosolic	5918531	5918603	NC_007089.4	+	45	V-region	G	-	45.15	NA	NA	-	-	NA	NA	-	26.14	NA	NA	-	43.62	NA	NA	-	-	NA	NA	m1G* | m2G* | m2,2G* | Gm*	GGCTCCATAGCATAGTGGTATTGCGCTTCCCTAGTAAGGAAGAGGTCATGAGTTCGATCCTCATTGGAGCCT
19	NC_007087.3.tRNA40	ThrAGT	cytosolic	4709051	4709123	NC_007087.3	-	46	V-region	G	-	77.32	NA	NA	-	54.31	NA	NA	-	63.27	NA	NA	-	76.98	NA	NA	-	67.47	NA	NA	m1G	GGCTCCATAGCATAGTGGTATTGCGCTTCCCTAGTAAGGAAGAGGTCATGAGTTCGATCCTCATTGGAGCCT
19	NC_007087.3.tRNA12	ThrAGT	cytosolic	1863434	1863506	NC_007087.3	+	46	V-region	G	-	77.32	NA	NA	-	54.31	NA	NA	-	63.28	NA	NA	-	76.98	NA	NA	-	67.54	NA	NA	m1G	GGCTCCATAGCATAGTGGTATTGCGCTTCCCTAGTAAGGAAGAGGTCATGAGTTCGATCCTCATTGGAGCCT
19	NC_007087.3.tRNA2	ThrAGT	cytosolic	735883	735955	NC_007087.3	+	46	V-region	G	-	77.32	NA	NA	-	54.31	NA	NA	-	63.28	NA	NA	-	76.98	NA	NA	-	67.54	NA	NA	m1G	GGCTCCATAGCATAGTGGTATTGCGCTTCCCTAGTAAGGAAGAGGTCATGAGTTCGATCCTCATTGGAGCCT
19	NC_007087.3.tRNA38	ThrAGT	cytosolic	4214693	4214765	NC_007087.3	+	46	V-region	G	-	77.32	NA	NA	-	54.31	NA	NA	-	63.27	NA	NA	-	76.98	NA	NA	-	67.47	NA	NA	m1G	GGCTCCATAGCATAGTGGTATTGCGCTTCCCTAGTAAGGAAGAGGTCATGAGTTCGATCCTCATTGGAGCCT
19	NC_007089.4.tRNA36	ThrAGT	cytosolic	5918531	5918603	NC_007089.4	+	46	V-region	G	-	77.32	NA	NA	-	54.31	NA	NA	-	63.28	NA	NA	-	76.98	NA	NA	-	67.54	NA	NA	m1G	GGCTCCATAGCATAGTGGTATTGCGCTTCCCTAGTAAGGAAGAGGTCATGAGTTCGATCCTCATTGGAGCCT
19	NC_007087.3.tRNA40	ThrAGT	cytosolic	4709051	4709123	NC_007087.3	-	47	V-region	T	-	90.03	D	D	-	96.95	NA	NA	-	95.54	D	D	-	89.92	D	D	-	88.91	D	D	D	GGCTCCATAGCATAGTGGTATTGCGCTTCCCTAGTAAGGAAGAGGTCATGAGTTCGATCCTCATTGGAGCCT
19	NC_007087.3.tRNA12	ThrAGT	cytosolic	1863434	1863506	NC_007087.3	+	47	V-region	T	-	90.03	D	D	-	96.95	NA	NA	-	95.54	D	D	-	89.92	D	D	-	88.92	D	D	D	GGCTCCATAGCATAGTGGTATTGCGCTTCCCTAGTAAGGAAGAGGTCATGAGTTCGATCCTCATTGGAGCCT
19	NC_007087.3.tRNA2	ThrAGT	cytosolic	735883	735955	NC_007087.3	+	47	V-region	T	-	90.03	D	D	-	96.95	NA	NA	-	95.54	D	D	-	89.92	D	D	-	88.92	D	D	D	GGCTCCATAGCATAGTGGTATTGCGCTTCCCTAGTAAGGAAGAGGTCATGAGTTCGATCCTCATTGGAGCCT
19	NC_007087.3.tRNA38	ThrAGT	cytosolic	4214693	4214765	NC_007087.3	+	47	V-region	T	-	90.03	D	D	-	96.95	NA	NA	-	95.54	D	D	-	89.92	D	D	-	88.91	D	D	D	GGCTCCATAGCATAGTGGTATTGCGCTTCCCTAGTAAGGAAGAGGTCATGAGTTCGATCCTCATTGGAGCCT
19	NC_007089.4.tRNA36	ThrAGT	cytosolic	5918531	5918603	NC_007089.4	+	47	V-region	T	-	90.03	D	D	-	96.95	NA	NA	-	95.54	D	D	-	89.92	D	D	-	88.92	D	D	D	GGCTCCATAGCATAGTGGTATTGCGCTTCCCTAGTAAGGAAGAGGTCATGAGTTCGATCCTCATTGGAGCCT
19	NC_007087.3.tRNA40	ThrAGT	cytosolic	4709051	4709123	NC_007087.3	-	58	T-loop	A	T	41.76	NA	NA	T	84.35	NA	m1A|m1I|ms2i6A	T	56.69	NA	m1A|m1I|ms2i6A	T	30.92	NA	NA	T	20.79	NA	NA	m1A	GGCTCCATAGCATAGTGGTATTGCGCTTCCCTAGTAAGGAAGAGGTCATGAGTTCGATCCTCATTGGAGCCT
19	NC_007087.3.tRNA12	ThrAGT	cytosolic	1863434	1863506	NC_007087.3	+	58	T-loop	A	T	41.76	NA	NA	T	84.35	NA	m1A|m1I|ms2i6A	T	56.69	NA	m1A|m1I|ms2i6A	T	30.92	NA	NA	T	20.80	NA	NA	m1A	GGCTCCATAGCATAGTGGTATTGCGCTTCCCTAGTAAGGAAGAGGTCATGAGTTCGATCCTCATTGGAGCCT
19	NC_007087.3.tRNA2	ThrAGT	cytosolic	735883	735955	NC_007087.3	+	58	T-loop	A	T	41.76	NA	NA	T	84.35	NA	m1A|m1I|ms2i6A	T	56.69	NA	m1A|m1I|ms2i6A	T	30.92	NA	NA	T	20.80	NA	NA	m1A	GGCTCCATAGCATAGTGGTATTGCGCTTCCCTAGTAAGGAAGAGGTCATGAGTTCGATCCTCATTGGAGCCT
19	NC_007087.3.tRNA38	ThrAGT	cytosolic	4214693	4214765	NC_007087.3	+	58	T-loop	A	T	41.76	NA	NA	T	84.35	NA	m1A|m1I|ms2i6A	T	56.69	NA	m1A|m1I|ms2i6A	T	30.92	NA	NA	T	20.79	NA	NA	m1A	GGCTCCATAGCATAGTGGTATTGCGCTTCCCTAGTAAGGAAGAGGTCATGAGTTCGATCCTCATTGGAGCCT
19	NC_007089.4.tRNA36	ThrAGT	cytosolic	5918531	5918603	NC_007089.4	+	58	T-loop	A	T	41.76	NA	NA	T	84.35	NA	m1A|m1I|ms2i6A	T	56.69	NA	m1A|m1I|ms2i6A	T	30.92	NA	NA	T	20.80	NA	NA	m1A	GGCTCCATAGCATAGTGGTATTGCGCTTCCCTAGTAAGGAAGAGGTCATGAGTTCGATCCTCATTGGAGCCT
20	NC_007087.3.tRNA54	AsnGTT	cytosolic	3431039	3431112	NC_007087.3	-	7	5' ACC-stem	A	-	-	NA	NA	-	-	NA	NA	-	29.09	NA	NA	-	-	NA	NA	-	25.78	NA	NA	m1A* | i6A* | t6A* | ms2i6A*	GCCTGGATGGCTCAGTAGGCAGAGCGAGCGGCTGTTAACCGCTAGGTCCATGGTTCGATCCCATGTCTAGGCG
20	NC_007087.3.tRNA64	AsnGTT	cytosolic	2390364	2390437	NC_007087.3	-	7	5' ACC-stem	A	-	-	NA	NA	-	-	NA	NA	-	23.53	NA	NA	-	-	NA	NA	-	20.37	NA	NA	m1A* | i6A* | t6A* | ms2i6A*	GCCTGGATGGCTCAGTAGGCAGAGCGAGCGGCTGTTAACCGCTAGGTCCATGGTTCGATCCCATGTCTAGGCG
20	NC_007087.3.tRNA79	AsnGTT	cytosolic	750032	750105	NC_007087.3	-	7	5' ACC-stem	A	-	-	NA	NA	-	-	NA	NA	-	23.53	NA	NA	-	-	NA	NA	-	20.37	NA	NA	m1A* | i6A* | t6A* | ms2i6A*	GCCTGGATGGCTCAGTAGGCAGAGCGAGCGGCTGTTAACCGCTAGGTCCATGGTTCGATCCCATGTCTAGGCG
20	NC_007088.5.tRNA63	AsnGTT	cytosolic	5934171	5934244	NC_007088.5	-	7	5' ACC-stem	A	-	-	NA	NA	-	-	NA	NA	-	23.53	NA	NA	-	-	NA	NA	-	20.37	NA	NA	m1A* | i6A* | t6A* | ms2i6A*	GCCTGGATGGCTCAGTAGGCAGAGCGAGCGGCTGTTAACCGCTAGGTCCATGGTTCGATCCCATGTCTAGGCG
20	NC_007090.3.tRNA26	AsnGTT	cytosolic	3320205	3320278	NC_007090.3	-	7	5' ACC-stem	A	-	-	NA	NA	-	-	NA	NA	-	23.53	NA	NA	-	-	NA	NA	-	-	NA	NA	m1A* | i6A* | t6A* | ms2i6A*	GCCTGGATGGCTCAGTAGGCAGAGCGAGCGGCTGTTAACCGCTAGGTCCATGGTTCGATCCCATGTCTAGGCG
20	NC_007091.3.tRNA27	AsnGTT	cytosolic	1592073	1592146	NC_007091.3	-	7	5' ACC-stem	A	-	-	NA	NA	-	-	NA	NA	-	23.53	NA	NA	-	-	NA	NA	-	20.37	NA	NA	m1A* | i6A* | t6A* | ms2i6A*	GCCTGGATGGCTCAGTAGGCAGAGCGAGCGGCTGTTAACCGCTAGGTCCATGGTTCGATCCCATGTCTAGGCG
20	NC_007092.3.tRNA71	AsnGTT	cytosolic	1801505	1801578	NC_007092.3	-	7	5' ACC-stem	A	-	-	NA	NA	-	-	NA	NA	-	23.53	NA	NA	-	-	NA	NA	-	20.37	NA	NA	m1A* | i6A* | t6A* | ms2i6A*	GCCTGGATGGCTCAGTAGGCAGAGCGAGCGGCTGTTAACCGCTAGGTCCATGGTTCGATCCCATGTCTAGGCG
20	NC_007087.3.tRNA13	AsnGTT	cytosolic	1956749	1956822	NC_007087.3	+	7	5' ACC-stem	A	-	-	NA	NA	-	-	NA	NA	-	23.53	NA	NA	-	-	NA	NA	-	20.37	NA	NA	m1A* | i6A* | t6A* | ms2i6A*	GCCTGGATGGCTCAGTAGGCAGAGCGAGCGGCTGTTAACCGCTAGGTCCATGGTTCGATCCCATGTCTAGGCG
20	NC_007087.3.tRNA14	AsnGTT	cytosolic	1970454	1970527	NC_007087.3	+	7	5' ACC-stem	A	-	-	NA	NA	-	-	NA	NA	-	23.53	NA	NA	-	-	NA	NA	-	20.37	NA	NA	m1A* | i6A* | t6A* | ms2i6A*	GCCTGGATGGCTCAGTAGGCAGAGCGAGCGGCTGTTAACCGCTAGGTCCATGGTTCGATCCCATGTCTAGGCG
20	NC_007087.3.tRNA34	AsnGTT	cytosolic	3579770	3579843	NC_007087.3	+	7	5' ACC-stem	A	-	-	NA	NA	-	-	NA	NA	-	23.53	NA	NA	-	-	NA	NA	-	-	NA	NA	m1A* | i6A* | t6A* | ms2i6A*	GCCTGGATGGCTCAGTAGGCAGAGCGAGCGGCTGTTAACCGCTAGGTCCATGGTTCGATCCCATGTCTAGGCG
20	NC_007087.3.tRNA8	AsnGTT	cytosolic	1632773	1632846	NC_007087.3	+	7	5' ACC-stem	A	-	-	NA	NA	-	-	NA	NA	-	23.53	NA	NA	-	-	NA	NA	-	-	NA	NA	m1A* | i6A* | t6A* | ms2i6A*	GCCTGGATGGCTCAGTAGGCAGAGCGAGCGGCTGTTAACCGCTAGGTCCATGGTTCGATCCCATGTCTAGGCG
20	NC_007089.4.tRNA11	AsnGTT	cytosolic	3060645	3060718	NC_007089.4	+	7	5' ACC-stem	A	-	-	NA	NA	-	-	NA	NA	-	23.53	NA	NA	-	-	NA	NA	-	20.37	NA	NA	m1A* | i6A* | t6A* | ms2i6A*	GCCTGGATGGCTCAGTAGGCAGAGCGAGCGGCTGTTAACCGCTAGGTCCATGGTTCGATCCCATGTCTAGGCG
20	NC_007089.4.tRNA3	AsnGTT	cytosolic	1045239	1045312	NC_007089.4	+	7	5' ACC-stem	A	-	-	NA	NA	-	-	NA	NA	-	23.53	NA	NA	-	-	NA	NA	-	20.37	NA	NA	m1A* | i6A* | t6A* | ms2i6A*	GCCTGGATGGCTCAGTAGGCAGAGCGAGCGGCTGTTAACCGCTAGGTCCATGGTTCGATCCCATGTCTAGGCG
20	NC_007089.4.tRNA6	AsnGTT	cytosolic	2443913	2443986	NC_007089.4	+	7	5' ACC-stem	A	-	-	NA	NA	-	-	NA	NA	-	23.53	NA	NA	-	-	NA	NA	-	20.37	NA	NA	m1A* | i6A* | t6A* | ms2i6A*	GCCTGGATGGCTCAGTAGGCAGAGCGAGCGGCTGTTAACCGCTAGGTCCATGGTTCGATCCCATGTCTAGGCG
20	NC_007091.3.tRNA5	AsnGTT	cytosolic	2321010	2321083	NC_007091.3	+	7	5' ACC-stem	A	-	-	NA	NA	-	-	NA	NA	-	23.53	NA	NA	-	-	NA	NA	-	20.37	NA	NA	m1A* | i6A* | t6A* | ms2i6A*	GCCTGGATGGCTCAGTAGGCAGAGCGAGCGGCTGTTAACCGCTAGGTCCATGGTTCGATCCCATGTCTAGGCG
20	NC_007092.3.tRNA10	AsnGTT	cytosolic	1833376	1833449	NC_007092.3	+	7	5' ACC-stem	A	-	-	NA	NA	-	-	NA	NA	-	23.53	NA	NA	-	-	NA	NA	-	20.37	NA	NA	m1A* | i6A* | t6A* | ms2i6A*	GCCTGGATGGCTCAGTAGGCAGAGCGAGCGGCTGTTAACCGCTAGGTCCATGGTTCGATCCCATGTCTAGGCG
20	NC_007092.3.tRNA36	AsnGTT	cytosolic	3182147	3182220	NC_007092.3	+	7	5' ACC-stem	A	-	-	NA	NA	-	-	NA	NA	-	23.53	NA	NA	-	-	NA	NA	-	20.37	NA	NA	m1A* | i6A* | t6A* | ms2i6A*	GCCTGGATGGCTCAGTAGGCAGAGCGAGCGGCTGTTAACCGCTAGGTCCATGGTTCGATCCCATGTCTAGGCG
20	NC_007092.3.tRNA37	AsnGTT	cytosolic	3235026	3235099	NC_007092.3	+	7	5' ACC-stem	A	-	-	NA	NA	-	-	NA	NA	-	23.53	NA	NA	-	-	NA	NA	-	20.37	NA	NA	m1A* | i6A* | t6A* | ms2i6A*	GCCTGGATGGCTCAGTAGGCAGAGCGAGCGGCTGTTAACCGCTAGGTCCATGGTTCGATCCCATGTCTAGGCG
20	NC_007087.3.tRNA64	AsnGTT	cytosolic	2390364	2390437	NC_007087.3	-	9	after 5' ACC-stem	G	C	58.62	NA	NA	-	-	NA	NA	C	48.51	m1G	m1G	C	61.36	NA	m1G	C	53.11	m1G	m1G	m1G	GCCTGGATGGCTCAGTAGGCAGAGCGAGCGGCTGTTAACCGCTAGGTCCATGGTTCGATCCCATGTCTAGGCG
20	NC_007087.3.tRNA79	AsnGTT	cytosolic	750032	750105	NC_007087.3	-	9	after 5' ACC-stem	G	C	58.62	NA	NA	-	-	NA	NA	C	48.51	m1G	m1G	C	61.36	NA	m1G	C	53.11	m1G	m1G	m1G	GCCTGGATGGCTCAGTAGGCAGAGCGAGCGGCTGTTAACCGCTAGGTCCATGGTTCGATCCCATGTCTAGGCG
20	NC_007088.5.tRNA63	AsnGTT	cytosolic	5934171	5934244	NC_007088.5	-	9	after 5' ACC-stem	G	C	58.62	NA	NA	-	-	NA	NA	C	48.51	m1G	m1G	C	61.36	NA	m1G	C	53.11	m1G	m1G	m1G	GCCTGGATGGCTCAGTAGGCAGAGCGAGCGGCTGTTAACCGCTAGGTCCATGGTTCGATCCCATGTCTAGGCG
20	NC_007090.3.tRNA26	AsnGTT	cytosolic	3320205	3320278	NC_007090.3	-	9	after 5' ACC-stem	G	C	58.62	NA	NA	-	-	NA	NA	C	48.51	m1G	m1G	C	61.36	NA	m1G	C	52.96	m1G	m1G	m1G	GCCTGGATGGCTCAGTAGGCAGAGCGAGCGGCTGTTAACCGCTAGGTCCATGGTTCGATCCCATGTCTAGGCG
20	NC_007091.3.tRNA27	AsnGTT	cytosolic	1592073	1592146	NC_007091.3	-	9	after 5' ACC-stem	G	C	58.62	NA	NA	-	-	NA	NA	C	48.51	m1G	m1G	C	61.36	NA	m1G	C	53.11	m1G	m1G	m1G	GCCTGGATGGCTCAGTAGGCAGAGCGAGCGGCTGTTAACCGCTAGGTCCATGGTTCGATCCCATGTCTAGGCG
20	NC_007092.3.tRNA71	AsnGTT	cytosolic	1801505	1801578	NC_007092.3	-	9	after 5' ACC-stem	G	C	58.62	NA	NA	-	-	NA	NA	C	48.51	m1G	m1G	C	61.36	NA	m1G	C	53.11	m1G	m1G	m1G	GCCTGGATGGCTCAGTAGGCAGAGCGAGCGGCTGTTAACCGCTAGGTCCATGGTTCGATCCCATGTCTAGGCG
20	NC_007087.3.tRNA13	AsnGTT	cytosolic	1956749	1956822	NC_007087.3	+	9	after 5' ACC-stem	G	C	58.62	NA	NA	-	-	NA	NA	C	48.51	m1G	m1G	C	61.36	NA	m1G	C	53.11	m1G	m1G	m1G	GCCTGGATGGCTCAGTAGGCAGAGCGAGCGGCTGTTAACCGCTAGGTCCATGGTTCGATCCCATGTCTAGGCG
20	NC_007087.3.tRNA14	AsnGTT	cytosolic	1970454	1970527	NC_007087.3	+	9	after 5' ACC-stem	G	C	58.62	NA	NA	-	-	NA	NA	C	48.51	m1G	m1G	C	61.36	NA	m1G	C	53.11	m1G	m1G	m1G	GCCTGGATGGCTCAGTAGGCAGAGCGAGCGGCTGTTAACCGCTAGGTCCATGGTTCGATCCCATGTCTAGGCG
20	NC_007087.3.tRNA34	AsnGTT	cytosolic	3579770	3579843	NC_007087.3	+	9	after 5' ACC-stem	G	C	58.62	NA	NA	-	-	NA	NA	C	48.51	m1G	m1G	C	61.36	NA	m1G	C	52.96	m1G	m1G	m1G	GCCTGGATGGCTCAGTAGGCAGAGCGAGCGGCTGTTAACCGCTAGGTCCATGGTTCGATCCCATGTCTAGGCG
20	NC_007087.3.tRNA8	AsnGTT	cytosolic	1632773	1632846	NC_007087.3	+	9	after 5' ACC-stem	G	C	58.62	NA	NA	-	-	NA	NA	C	48.51	m1G	m1G	C	61.36	NA	m1G	C	52.96	m1G	m1G	m1G	GCCTGGATGGCTCAGTAGGCAGAGCGAGCGGCTGTTAACCGCTAGGTCCATGGTTCGATCCCATGTCTAGGCG
20	NC_007089.4.tRNA11	AsnGTT	cytosolic	3060645	3060718	NC_007089.4	+	9	after 5' ACC-stem	G	C	58.62	NA	NA	-	-	NA	NA	C	48.51	m1G	m1G	C	61.36	NA	m1G	C	53.11	m1G	m1G	m1G	GCCTGGATGGCTCAGTAGGCAGAGCGAGCGGCTGTTAACCGCTAGGTCCATGGTTCGATCCCATGTCTAGGCG
20	NC_007089.4.tRNA3	AsnGTT	cytosolic	1045239	1045312	NC_007089.4	+	9	after 5' ACC-stem	G	C	58.62	NA	NA	-	-	NA	NA	C	48.51	m1G	m1G	C	61.36	NA	m1G	C	53.11	m1G	m1G	m1G	GCCTGGATGGCTCAGTAGGCAGAGCGAGCGGCTGTTAACCGCTAGGTCCATGGTTCGATCCCATGTCTAGGCG
20	NC_007089.4.tRNA6	AsnGTT	cytosolic	2443913	2443986	NC_007089.4	+	9	after 5' ACC-stem	G	C	58.62	NA	NA	-	-	NA	NA	C	48.51	m1G	m1G	C	61.36	NA	m1G	C	53.11	m1G	m1G	m1G	GCCTGGATGGCTCAGTAGGCAGAGCGAGCGGCTGTTAACCGCTAGGTCCATGGTTCGATCCCATGTCTAGGCG
20	NC_007091.3.tRNA5	AsnGTT	cytosolic	2321010	2321083	NC_007091.3	+	9	after 5' ACC-stem	G	C	58.62	NA	NA	-	-	NA	NA	C	48.51	m1G	m1G	C	61.36	NA	m1G	C	53.11	m1G	m1G	m1G	GCCTGGATGGCTCAGTAGGCAGAGCGAGCGGCTGTTAACCGCTAGGTCCATGGTTCGATCCCATGTCTAGGCG
20	NC_007092.3.tRNA10	AsnGTT	cytosolic	1833376	1833449	NC_007092.3	+	9	after 5' ACC-stem	G	C	58.62	NA	NA	-	-	NA	NA	C	48.51	m1G	m1G	C	61.36	NA	m1G	C	53.11	m1G	m1G	m1G	GCCTGGATGGCTCAGTAGGCAGAGCGAGCGGCTGTTAACCGCTAGGTCCATGGTTCGATCCCATGTCTAGGCG
20	NC_007092.3.tRNA36	AsnGTT	cytosolic	3182147	3182220	NC_007092.3	+	9	after 5' ACC-stem	G	C	58.62	NA	NA	-	-	NA	NA	C	48.51	m1G	m1G	C	61.36	NA	m1G	C	53.11	m1G	m1G	m1G	GCCTGGATGGCTCAGTAGGCAGAGCGAGCGGCTGTTAACCGCTAGGTCCATGGTTCGATCCCATGTCTAGGCG
20	NC_007092.3.tRNA37	AsnGTT	cytosolic	3235026	3235099	NC_007092.3	+	9	after 5' ACC-stem	G	C	58.62	NA	NA	-	-	NA	NA	C	48.51	m1G	m1G	C	61.36	NA	m1G	C	53.11	m1G	m1G	m1G	GCCTGGATGGCTCAGTAGGCAGAGCGAGCGGCTGTTAACCGCTAGGTCCATGGTTCGATCCCATGTCTAGGCG
20	NC_007087.3.tRNA54	AsnGTT	cytosolic	3431039	3431112	NC_007087.3	-	9	after 5' ACC-stem	G	C	61.82	NA	NA	-	-	NA	NA	C	54.47	NA	m1G	C	65.06	NA	NA	C	59.01	m1G	m1G	m1G	GCCTGGATGGCTCAGTAGGCAGAGCGAGCGGCTGTTAACCGCTAGGTCCATGGTTCGATCCCATGTCTAGGCG
20	NC_007087.3.tRNA64	AsnGTT	cytosolic	2390364	2390437	NC_007087.3	-	20	D-loop	C	T	51.34	m3C	m3C	-	-	NA	NA	T	45.74	m3C	m3C	T	41.13	m3C	m3C	T	43.38	m3C	m3C	Cm | m3C	GCCTGGATGGCTCAGTAGGCAGAGCGAGCGGCTGTTAACCGCTAGGTCCATGGTTCGATCCCATGTCTAGGCG
20	NC_007087.3.tRNA79	AsnGTT	cytosolic	750032	750105	NC_007087.3	-	20	D-loop	C	T	51.34	m3C	m3C	-	-	NA	NA	T	45.74	m3C	m3C	T	41.13	m3C	m3C	T	43.38	m3C	m3C	Cm | m3C	GCCTGGATGGCTCAGTAGGCAGAGCGAGCGGCTGTTAACCGCTAGGTCCATGGTTCGATCCCATGTCTAGGCG
20	NC_007088.5.tRNA63	AsnGTT	cytosolic	5934171	5934244	NC_007088.5	-	20	D-loop	C	T	51.34	m3C	m3C	-	-	NA	NA	T	45.74	m3C	m3C	T	41.13	m3C	m3C	T	43.38	m3C	m3C	Cm | m3C	GCCTGGATGGCTCAGTAGGCAGAGCGAGCGGCTGTTAACCGCTAGGTCCATGGTTCGATCCCATGTCTAGGCG
20	NC_007090.3.tRNA26	AsnGTT	cytosolic	3320205	3320278	NC_007090.3	-	20	D-loop	C	T	51.34	m3C	m3C	-	-	NA	NA	T	45.74	m3C	m3C	T	41.13	m3C	m3C	T	43.31	m3C	m3C	Cm | m3C	GCCTGGATGGCTCAGTAGGCAGAGCGAGCGGCTGTTAACCGCTAGGTCCATGGTTCGATCCCATGTCTAGGCG
20	NC_007091.3.tRNA27	AsnGTT	cytosolic	1592073	1592146	NC_007091.3	-	20	D-loop	C	T	51.34	m3C	m3C	-	-	NA	NA	T	45.74	m3C	m3C	T	41.13	m3C	m3C	T	43.38	m3C	m3C	Cm | m3C	GCCTGGATGGCTCAGTAGGCAGAGCGAGCGGCTGTTAACCGCTAGGTCCATGGTTCGATCCCATGTCTAGGCG
20	NC_007092.3.tRNA71	AsnGTT	cytosolic	1801505	1801578	NC_007092.3	-	20	D-loop	C	T	51.34	m3C	m3C	-	-	NA	NA	T	45.74	m3C	m3C	T	41.13	m3C	m3C	T	43.38	m3C	m3C	Cm | m3C	GCCTGGATGGCTCAGTAGGCAGAGCGAGCGGCTGTTAACCGCTAGGTCCATGGTTCGATCCCATGTCTAGGCG
20	NC_007087.3.tRNA13	AsnGTT	cytosolic	1956749	1956822	NC_007087.3	+	20	D-loop	C	T	51.34	m3C	m3C	-	-	NA	NA	T	45.74	m3C	m3C	T	41.13	m3C	m3C	T	43.38	m3C	m3C	Cm | m3C	GCCTGGATGGCTCAGTAGGCAGAGCGAGCGGCTGTTAACCGCTAGGTCCATGGTTCGATCCCATGTCTAGGCG
20	NC_007087.3.tRNA14	AsnGTT	cytosolic	1970454	1970527	NC_007087.3	+	20	D-loop	C	T	51.34	m3C	m3C	-	-	NA	NA	T	45.74	m3C	m3C	T	41.13	m3C	m3C	T	43.38	m3C	m3C	Cm | m3C	GCCTGGATGGCTCAGTAGGCAGAGCGAGCGGCTGTTAACCGCTAGGTCCATGGTTCGATCCCATGTCTAGGCG
20	NC_007087.3.tRNA34	AsnGTT	cytosolic	3579770	3579843	NC_007087.3	+	20	D-loop	C	T	51.34	m3C	m3C	-	-	NA	NA	T	45.74	m3C	m3C	T	41.13	m3C	m3C	T	43.31	m3C	m3C	Cm | m3C	GCCTGGATGGCTCAGTAGGCAGAGCGAGCGGCTGTTAACCGCTAGGTCCATGGTTCGATCCCATGTCTAGGCG
20	NC_007087.3.tRNA8	AsnGTT	cytosolic	1632773	1632846	NC_007087.3	+	20	D-loop	C	T	51.34	m3C	m3C	-	-	NA	NA	T	45.74	m3C	m3C	T	41.13	m3C	m3C	T	43.31	m3C	m3C	Cm | m3C	GCCTGGATGGCTCAGTAGGCAGAGCGAGCGGCTGTTAACCGCTAGGTCCATGGTTCGATCCCATGTCTAGGCG
20	NC_007089.4.tRNA11	AsnGTT	cytosolic	3060645	3060718	NC_007089.4	+	20	D-loop	C	T	51.34	m3C	m3C	-	-	NA	NA	T	45.74	m3C	m3C	T	41.13	m3C	m3C	T	43.38	m3C	m3C	Cm | m3C	GCCTGGATGGCTCAGTAGGCAGAGCGAGCGGCTGTTAACCGCTAGGTCCATGGTTCGATCCCATGTCTAGGCG
20	NC_007089.4.tRNA3	AsnGTT	cytosolic	1045239	1045312	NC_007089.4	+	20	D-loop	C	T	51.34	m3C	m3C	-	-	NA	NA	T	45.74	m3C	m3C	T	41.13	m3C	m3C	T	43.38	m3C	m3C	Cm | m3C	GCCTGGATGGCTCAGTAGGCAGAGCGAGCGGCTGTTAACCGCTAGGTCCATGGTTCGATCCCATGTCTAGGCG
20	NC_007089.4.tRNA6	AsnGTT	cytosolic	2443913	2443986	NC_007089.4	+	20	D-loop	C	T	51.34	m3C	m3C	-	-	NA	NA	T	45.74	m3C	m3C	T	41.13	m3C	m3C	T	43.38	m3C	m3C	Cm | m3C	GCCTGGATGGCTCAGTAGGCAGAGCGAGCGGCTGTTAACCGCTAGGTCCATGGTTCGATCCCATGTCTAGGCG
20	NC_007091.3.tRNA5	AsnGTT	cytosolic	2321010	2321083	NC_007091.3	+	20	D-loop	C	T	51.34	m3C	m3C	-	-	NA	NA	T	45.74	m3C	m3C	T	41.13	m3C	m3C	T	43.38	m3C	m3C	Cm | m3C	GCCTGGATGGCTCAGTAGGCAGAGCGAGCGGCTGTTAACCGCTAGGTCCATGGTTCGATCCCATGTCTAGGCG
20	NC_007092.3.tRNA10	AsnGTT	cytosolic	1833376	1833449	NC_007092.3	+	20	D-loop	C	T	51.34	m3C	m3C	-	-	NA	NA	T	45.74	m3C	m3C	T	41.13	m3C	m3C	T	43.38	m3C	m3C	Cm | m3C	GCCTGGATGGCTCAGTAGGCAGAGCGAGCGGCTGTTAACCGCTAGGTCCATGGTTCGATCCCATGTCTAGGCG
20	NC_007092.3.tRNA36	AsnGTT	cytosolic	3182147	3182220	NC_007092.3	+	20	D-loop	C	T	51.34	m3C	m3C	-	-	NA	NA	T	45.74	m3C	m3C	T	41.13	m3C	m3C	T	43.38	m3C	m3C	Cm | m3C	GCCTGGATGGCTCAGTAGGCAGAGCGAGCGGCTGTTAACCGCTAGGTCCATGGTTCGATCCCATGTCTAGGCG
20	NC_007092.3.tRNA37	AsnGTT	cytosolic	3235026	3235099	NC_007092.3	+	20	D-loop	C	T	51.34	m3C	m3C	-	-	NA	NA	T	45.74	m3C	m3C	T	41.13	m3C	m3C	T	43.38	m3C	m3C	Cm | m3C	GCCTGGATGGCTCAGTAGGCAGAGCGAGCGGCTGTTAACCGCTAGGTCCATGGTTCGATCCCATGTCTAGGCG
20	NC_007087.3.tRNA54	AsnGTT	cytosolic	3431039	3431112	NC_007087.3	-	20	D-loop	C	T	52.37	m3C	m3C	-	-	NA	NA	T	47.55	m3C	m3C	T	41.91	m3C	m3C	T	44.01	m3C	m3C	Cm | m3C	GCCTGGATGGCTCAGTAGGCAGAGCGAGCGGCTGTTAACCGCTAGGTCCATGGTTCGATCCCATGTCTAGGCG
20	NC_007087.3.tRNA64	AsnGTT	cytosolic	2390364	2390437	NC_007087.3	-	26	after 3' D-stem	G	A	59.52	NA	NA	A	82.75	NA	NA	A	73.08	NA	NA	A	48.97	NA	NA	A	43.08	NA	NA	m2G | m2,2G	GCCTGGATGGCTCAGTAGGCAGAGCGAGCGGCTGTTAACCGCTAGGTCCATGGTTCGATCCCATGTCTAGGCG
20	NC_007087.3.tRNA79	AsnGTT	cytosolic	750032	750105	NC_007087.3	-	26	after 3' D-stem	G	A	59.52	NA	NA	A	82.75	NA	NA	A	73.08	NA	NA	A	48.97	NA	NA	A	43.08	NA	NA	m2G | m2,2G	GCCTGGATGGCTCAGTAGGCAGAGCGAGCGGCTGTTAACCGCTAGGTCCATGGTTCGATCCCATGTCTAGGCG
20	NC_007088.5.tRNA63	AsnGTT	cytosolic	5934171	5934244	NC_007088.5	-	26	after 3' D-stem	G	A	59.52	NA	NA	A	82.75	NA	NA	A	73.08	NA	NA	A	48.97	NA	NA	A	43.08	NA	NA	m2G | m2,2G	GCCTGGATGGCTCAGTAGGCAGAGCGAGCGGCTGTTAACCGCTAGGTCCATGGTTCGATCCCATGTCTAGGCG
20	NC_007090.3.tRNA26	AsnGTT	cytosolic	3320205	3320278	NC_007090.3	-	26	after 3' D-stem	G	A	59.52	NA	NA	A	82.75	NA	NA	A	73.08	NA	NA	A	48.97	NA	NA	A	43.05	NA	NA	m2G | m2,2G	GCCTGGATGGCTCAGTAGGCAGAGCGAGCGGCTGTTAACCGCTAGGTCCATGGTTCGATCCCATGTCTAGGCG
20	NC_007091.3.tRNA27	AsnGTT	cytosolic	1592073	1592146	NC_007091.3	-	26	after 3' D-stem	G	A	59.52	NA	NA	A	82.75	NA	NA	A	73.08	NA	NA	A	48.97	NA	NA	A	43.08	NA	NA	m2G | m2,2G	GCCTGGATGGCTCAGTAGGCAGAGCGAGCGGCTGTTAACCGCTAGGTCCATGGTTCGATCCCATGTCTAGGCG
20	NC_007092.3.tRNA71	AsnGTT	cytosolic	1801505	1801578	NC_007092.3	-	26	after 3' D-stem	G	A	59.52	NA	NA	A	82.75	NA	NA	A	73.08	NA	NA	A	48.97	NA	NA	A	43.08	NA	NA	m2G | m2,2G	GCCTGGATGGCTCAGTAGGCAGAGCGAGCGGCTGTTAACCGCTAGGTCCATGGTTCGATCCCATGTCTAGGCG
20	NC_007087.3.tRNA13	AsnGTT	cytosolic	1956749	1956822	NC_007087.3	+	26	after 3' D-stem	G	A	59.52	NA	NA	A	82.75	NA	NA	A	73.08	NA	NA	A	48.97	NA	NA	A	43.08	NA	NA	m2G | m2,2G	GCCTGGATGGCTCAGTAGGCAGAGCGAGCGGCTGTTAACCGCTAGGTCCATGGTTCGATCCCATGTCTAGGCG
20	NC_007087.3.tRNA14	AsnGTT	cytosolic	1970454	1970527	NC_007087.3	+	26	after 3' D-stem	G	A	59.52	NA	NA	A	82.75	NA	NA	A	73.08	NA	NA	A	48.97	NA	NA	A	43.08	NA	NA	m2G | m2,2G	GCCTGGATGGCTCAGTAGGCAGAGCGAGCGGCTGTTAACCGCTAGGTCCATGGTTCGATCCCATGTCTAGGCG
20	NC_007087.3.tRNA34	AsnGTT	cytosolic	3579770	3579843	NC_007087.3	+	26	after 3' D-stem	G	A	59.52	NA	NA	A	82.75	NA	NA	A	73.08	NA	NA	A	48.97	NA	NA	A	43.05	NA	NA	m2G | m2,2G	GCCTGGATGGCTCAGTAGGCAGAGCGAGCGGCTGTTAACCGCTAGGTCCATGGTTCGATCCCATGTCTAGGCG
20	NC_007087.3.tRNA8	AsnGTT	cytosolic	1632773	1632846	NC_007087.3	+	26	after 3' D-stem	G	A	59.52	NA	NA	A	82.75	NA	NA	A	73.08	NA	NA	A	48.97	NA	NA	A	43.05	NA	NA	m2G | m2,2G	GCCTGGATGGCTCAGTAGGCAGAGCGAGCGGCTGTTAACCGCTAGGTCCATGGTTCGATCCCATGTCTAGGCG
20	NC_007089.4.tRNA11	AsnGTT	cytosolic	3060645	3060718	NC_007089.4	+	26	after 3' D-stem	G	A	59.52	NA	NA	A	82.75	NA	NA	A	73.08	NA	NA	A	48.97	NA	NA	A	43.08	NA	NA	m2G | m2,2G	GCCTGGATGGCTCAGTAGGCAGAGCGAGCGGCTGTTAACCGCTAGGTCCATGGTTCGATCCCATGTCTAGGCG
20	NC_007089.4.tRNA3	AsnGTT	cytosolic	1045239	1045312	NC_007089.4	+	26	after 3' D-stem	G	A	59.52	NA	NA	A	82.75	NA	NA	A	73.08	NA	NA	A	48.97	NA	NA	A	43.08	NA	NA	m2G | m2,2G	GCCTGGATGGCTCAGTAGGCAGAGCGAGCGGCTGTTAACCGCTAGGTCCATGGTTCGATCCCATGTCTAGGCG
20	NC_007089.4.tRNA6	AsnGTT	cytosolic	2443913	2443986	NC_007089.4	+	26	after 3' D-stem	G	A	59.52	NA	NA	A	82.75	NA	NA	A	73.08	NA	NA	A	48.97	NA	NA	A	43.08	NA	NA	m2G | m2,2G	GCCTGGATGGCTCAGTAGGCAGAGCGAGCGGCTGTTAACCGCTAGGTCCATGGTTCGATCCCATGTCTAGGCG
20	NC_007091.3.tRNA5	AsnGTT	cytosolic	2321010	2321083	NC_007091.3	+	26	after 3' D-stem	G	A	59.52	NA	NA	A	82.75	NA	NA	A	73.08	NA	NA	A	48.97	NA	NA	A	43.08	NA	NA	m2G | m2,2G	GCCTGGATGGCTCAGTAGGCAGAGCGAGCGGCTGTTAACCGCTAGGTCCATGGTTCGATCCCATGTCTAGGCG
20	NC_007092.3.tRNA10	AsnGTT	cytosolic	1833376	1833449	NC_007092.3	+	26	after 3' D-stem	G	A	59.52	NA	NA	A	82.75	NA	NA	A	73.08	NA	NA	A	48.97	NA	NA	A	43.08	NA	NA	m2G | m2,2G	GCCTGGATGGCTCAGTAGGCAGAGCGAGCGGCTGTTAACCGCTAGGTCCATGGTTCGATCCCATGTCTAGGCG
20	NC_007092.3.tRNA36	AsnGTT	cytosolic	3182147	3182220	NC_007092.3	+	26	after 3' D-stem	G	A	59.52	NA	NA	A	82.75	NA	NA	A	73.08	NA	NA	A	48.97	NA	NA	A	43.08	NA	NA	m2G | m2,2G	GCCTGGATGGCTCAGTAGGCAGAGCGAGCGGCTGTTAACCGCTAGGTCCATGGTTCGATCCCATGTCTAGGCG
20	NC_007092.3.tRNA37	AsnGTT	cytosolic	3235026	3235099	NC_007092.3	+	26	after 3' D-stem	G	A	59.52	NA	NA	A	82.75	NA	NA	A	73.08	NA	NA	A	48.97	NA	NA	A	43.08	NA	NA	m2G | m2,2G	GCCTGGATGGCTCAGTAGGCAGAGCGAGCGGCTGTTAACCGCTAGGTCCATGGTTCGATCCCATGTCTAGGCG
20	NC_007087.3.tRNA54	AsnGTT	cytosolic	3431039	3431112	NC_007087.3	-	26	after 3' D-stem	G	A	59.68	NA	NA	A	82.75	NA	NA	A	73.62	NA	NA	A	49.70	NA	NA	A	44.26	NA	NA	m2G | m2,2G	GCCTGGATGGCTCAGTAGGCAGAGCGAGCGGCTGTTAACCGCTAGGTCCATGGTTCGATCCCATGTCTAGGCG
20	NC_007087.3.tRNA64	AsnGTT	cytosolic	2390364	2390437	NC_007087.3	-	34	AC-loop	G	-	21.18	NA	NA	-	-	NA	NA	-	-	NA	NA	-	-	NA	NA	-	-	NA	NA	Gm	GCCTGGATGGCTCAGTAGGCAGAGCGAGCGGCTGTTAACCGCTAGGTCCATGGTTCGATCCCATGTCTAGGCG
20	NC_007087.3.tRNA79	AsnGTT	cytosolic	750032	750105	NC_007087.3	-	34	AC-loop	G	-	21.18	NA	NA	-	-	NA	NA	-	-	NA	NA	-	-	NA	NA	-	-	NA	NA	Gm	GCCTGGATGGCTCAGTAGGCAGAGCGAGCGGCTGTTAACCGCTAGGTCCATGGTTCGATCCCATGTCTAGGCG
20	NC_007088.5.tRNA63	AsnGTT	cytosolic	5934171	5934244	NC_007088.5	-	34	AC-loop	G	-	21.18	NA	NA	-	-	NA	NA	-	-	NA	NA	-	-	NA	NA	-	-	NA	NA	Gm	GCCTGGATGGCTCAGTAGGCAGAGCGAGCGGCTGTTAACCGCTAGGTCCATGGTTCGATCCCATGTCTAGGCG
20	NC_007090.3.tRNA26	AsnGTT	cytosolic	3320205	3320278	NC_007090.3	-	34	AC-loop	G	-	21.18	NA	NA	-	-	NA	NA	-	-	NA	NA	-	-	NA	NA	-	-	NA	NA	Gm	GCCTGGATGGCTCAGTAGGCAGAGCGAGCGGCTGTTAACCGCTAGGTCCATGGTTCGATCCCATGTCTAGGCG
20	NC_007091.3.tRNA27	AsnGTT	cytosolic	1592073	1592146	NC_007091.3	-	34	AC-loop	G	-	21.18	NA	NA	-	-	NA	NA	-	-	NA	NA	-	-	NA	NA	-	-	NA	NA	Gm	GCCTGGATGGCTCAGTAGGCAGAGCGAGCGGCTGTTAACCGCTAGGTCCATGGTTCGATCCCATGTCTAGGCG
20	NC_007092.3.tRNA71	AsnGTT	cytosolic	1801505	1801578	NC_007092.3	-	34	AC-loop	G	-	21.18	NA	NA	-	-	NA	NA	-	-	NA	NA	-	-	NA	NA	-	-	NA	NA	Gm	GCCTGGATGGCTCAGTAGGCAGAGCGAGCGGCTGTTAACCGCTAGGTCCATGGTTCGATCCCATGTCTAGGCG
20	NC_007087.3.tRNA13	AsnGTT	cytosolic	1956749	1956822	NC_007087.3	+	34	AC-loop	G	-	21.18	NA	NA	-	-	NA	NA	-	-	NA	NA	-	-	NA	NA	-	-	NA	NA	Gm	GCCTGGATGGCTCAGTAGGCAGAGCGAGCGGCTGTTAACCGCTAGGTCCATGGTTCGATCCCATGTCTAGGCG
20	NC_007087.3.tRNA14	AsnGTT	cytosolic	1970454	1970527	NC_007087.3	+	34	AC-loop	G	-	21.18	NA	NA	-	-	NA	NA	-	-	NA	NA	-	-	NA	NA	-	-	NA	NA	Gm	GCCTGGATGGCTCAGTAGGCAGAGCGAGCGGCTGTTAACCGCTAGGTCCATGGTTCGATCCCATGTCTAGGCG
20	NC_007087.3.tRNA34	AsnGTT	cytosolic	3579770	3579843	NC_007087.3	+	34	AC-loop	G	-	21.18	NA	NA	-	-	NA	NA	-	-	NA	NA	-	-	NA	NA	-	-	NA	NA	Gm	GCCTGGATGGCTCAGTAGGCAGAGCGAGCGGCTGTTAACCGCTAGGTCCATGGTTCGATCCCATGTCTAGGCG
20	NC_007087.3.tRNA8	AsnGTT	cytosolic	1632773	1632846	NC_007087.3	+	34	AC-loop	G	-	21.18	NA	NA	-	-	NA	NA	-	-	NA	NA	-	-	NA	NA	-	-	NA	NA	Gm	GCCTGGATGGCTCAGTAGGCAGAGCGAGCGGCTGTTAACCGCTAGGTCCATGGTTCGATCCCATGTCTAGGCG
20	NC_007089.4.tRNA11	AsnGTT	cytosolic	3060645	3060718	NC_007089.4	+	34	AC-loop	G	-	21.18	NA	NA	-	-	NA	NA	-	-	NA	NA	-	-	NA	NA	-	-	NA	NA	Gm	GCCTGGATGGCTCAGTAGGCAGAGCGAGCGGCTGTTAACCGCTAGGTCCATGGTTCGATCCCATGTCTAGGCG
20	NC_007089.4.tRNA3	AsnGTT	cytosolic	1045239	1045312	NC_007089.4	+	34	AC-loop	G	-	21.18	NA	NA	-	-	NA	NA	-	-	NA	NA	-	-	NA	NA	-	-	NA	NA	Gm	GCCTGGATGGCTCAGTAGGCAGAGCGAGCGGCTGTTAACCGCTAGGTCCATGGTTCGATCCCATGTCTAGGCG
20	NC_007089.4.tRNA6	AsnGTT	cytosolic	2443913	2443986	NC_007089.4	+	34	AC-loop	G	-	21.18	NA	NA	-	-	NA	NA	-	-	NA	NA	-	-	NA	NA	-	-	NA	NA	Gm	GCCTGGATGGCTCAGTAGGCAGAGCGAGCGGCTGTTAACCGCTAGGTCCATGGTTCGATCCCATGTCTAGGCG
20	NC_007091.3.tRNA5	AsnGTT	cytosolic	2321010	2321083	NC_007091.3	+	34	AC-loop	G	-	21.18	NA	NA	-	-	NA	NA	-	-	NA	NA	-	-	NA	NA	-	-	NA	NA	Gm	GCCTGGATGGCTCAGTAGGCAGAGCGAGCGGCTGTTAACCGCTAGGTCCATGGTTCGATCCCATGTCTAGGCG
20	NC_007092.3.tRNA10	AsnGTT	cytosolic	1833376	1833449	NC_007092.3	+	34	AC-loop	G	-	21.18	NA	NA	-	-	NA	NA	-	-	NA	NA	-	-	NA	NA	-	-	NA	NA	Gm	GCCTGGATGGCTCAGTAGGCAGAGCGAGCGGCTGTTAACCGCTAGGTCCATGGTTCGATCCCATGTCTAGGCG
20	NC_007092.3.tRNA36	AsnGTT	cytosolic	3182147	3182220	NC_007092.3	+	34	AC-loop	G	-	21.18	NA	NA	-	-	NA	NA	-	-	NA	NA	-	-	NA	NA	-	-	NA	NA	Gm	GCCTGGATGGCTCAGTAGGCAGAGCGAGCGGCTGTTAACCGCTAGGTCCATGGTTCGATCCCATGTCTAGGCG
20	NC_007092.3.tRNA37	AsnGTT	cytosolic	3235026	3235099	NC_007092.3	+	34	AC-loop	G	-	21.18	NA	NA	-	-	NA	NA	-	-	NA	NA	-	-	NA	NA	-	-	NA	NA	Gm	GCCTGGATGGCTCAGTAGGCAGAGCGAGCGGCTGTTAACCGCTAGGTCCATGGTTCGATCCCATGTCTAGGCG
20	NC_007087.3.tRNA54	AsnGTT	cytosolic	3431039	3431112	NC_007087.3	-	34	AC-loop	G	-	21.32	NA	NA	-	-	NA	NA	-	-	NA	NA	-	-	NA	NA	-	-	NA	NA	Gm	GCCTGGATGGCTCAGTAGGCAGAGCGAGCGGCTGTTAACCGCTAGGTCCATGGTTCGATCCCATGTCTAGGCG
20	NC_007087.3.tRNA64	AsnGTT	cytosolic	2390364	2390437	NC_007087.3	-	37	AC-loop	A	-	79.90	NA	NA	-	90.49	NA	NA	-	84.39	NA	NA	-	76.19	NA	NA	-	74.86	NA	NA	t6A | i6A | ms2i6A | m6t6A	GCCTGGATGGCTCAGTAGGCAGAGCGAGCGGCTGTTAACCGCTAGGTCCATGGTTCGATCCCATGTCTAGGCG
20	NC_007087.3.tRNA79	AsnGTT	cytosolic	750032	750105	NC_007087.3	-	37	AC-loop	A	-	79.90	NA	NA	-	90.49	NA	NA	-	84.39	NA	NA	-	76.19	NA	NA	-	74.86	NA	NA	t6A | i6A | ms2i6A | m6t6A	GCCTGGATGGCTCAGTAGGCAGAGCGAGCGGCTGTTAACCGCTAGGTCCATGGTTCGATCCCATGTCTAGGCG
20	NC_007088.5.tRNA63	AsnGTT	cytosolic	5934171	5934244	NC_007088.5	-	37	AC-loop	A	-	79.90	NA	NA	-	90.49	NA	NA	-	84.39	NA	NA	-	76.19	NA	NA	-	74.86	NA	NA	t6A | i6A | ms2i6A | m6t6A	GCCTGGATGGCTCAGTAGGCAGAGCGAGCGGCTGTTAACCGCTAGGTCCATGGTTCGATCCCATGTCTAGGCG
20	NC_007090.3.tRNA26	AsnGTT	cytosolic	3320205	3320278	NC_007090.3	-	37	AC-loop	A	-	79.90	NA	NA	-	90.49	NA	NA	-	84.39	NA	NA	-	76.19	NA	NA	-	74.85	NA	NA	t6A | i6A | ms2i6A | m6t6A	GCCTGGATGGCTCAGTAGGCAGAGCGAGCGGCTGTTAACCGCTAGGTCCATGGTTCGATCCCATGTCTAGGCG
20	NC_007091.3.tRNA27	AsnGTT	cytosolic	1592073	1592146	NC_007091.3	-	37	AC-loop	A	-	79.90	NA	NA	-	90.49	NA	NA	-	84.39	NA	NA	-	76.19	NA	NA	-	74.86	NA	NA	t6A | i6A | ms2i6A | m6t6A	GCCTGGATGGCTCAGTAGGCAGAGCGAGCGGCTGTTAACCGCTAGGTCCATGGTTCGATCCCATGTCTAGGCG
20	NC_007092.3.tRNA71	AsnGTT	cytosolic	1801505	1801578	NC_007092.3	-	37	AC-loop	A	-	79.90	NA	NA	-	90.49	NA	NA	-	84.39	NA	NA	-	76.19	NA	NA	-	74.86	NA	NA	t6A | i6A | ms2i6A | m6t6A	GCCTGGATGGCTCAGTAGGCAGAGCGAGCGGCTGTTAACCGCTAGGTCCATGGTTCGATCCCATGTCTAGGCG
20	NC_007087.3.tRNA13	AsnGTT	cytosolic	1956749	1956822	NC_007087.3	+	37	AC-loop	A	-	79.90	NA	NA	-	90.49	NA	NA	-	84.39	NA	NA	-	76.19	NA	NA	-	74.86	NA	NA	t6A | i6A | ms2i6A | m6t6A	GCCTGGATGGCTCAGTAGGCAGAGCGAGCGGCTGTTAACCGCTAGGTCCATGGTTCGATCCCATGTCTAGGCG
20	NC_007087.3.tRNA14	AsnGTT	cytosolic	1970454	1970527	NC_007087.3	+	37	AC-loop	A	-	79.90	NA	NA	-	90.49	NA	NA	-	84.39	NA	NA	-	76.19	NA	NA	-	74.86	NA	NA	t6A | i6A | ms2i6A | m6t6A	GCCTGGATGGCTCAGTAGGCAGAGCGAGCGGCTGTTAACCGCTAGGTCCATGGTTCGATCCCATGTCTAGGCG
20	NC_007087.3.tRNA34	AsnGTT	cytosolic	3579770	3579843	NC_007087.3	+	37	AC-loop	A	-	79.90	NA	NA	-	90.49	NA	NA	-	84.39	NA	NA	-	76.19	NA	NA	-	74.85	NA	NA	t6A | i6A | ms2i6A | m6t6A	GCCTGGATGGCTCAGTAGGCAGAGCGAGCGGCTGTTAACCGCTAGGTCCATGGTTCGATCCCATGTCTAGGCG
20	NC_007087.3.tRNA8	AsnGTT	cytosolic	1632773	1632846	NC_007087.3	+	37	AC-loop	A	-	79.90	NA	NA	-	90.49	NA	NA	-	84.39	NA	NA	-	76.19	NA	NA	-	74.85	NA	NA	t6A | i6A | ms2i6A | m6t6A	GCCTGGATGGCTCAGTAGGCAGAGCGAGCGGCTGTTAACCGCTAGGTCCATGGTTCGATCCCATGTCTAGGCG
20	NC_007089.4.tRNA11	AsnGTT	cytosolic	3060645	3060718	NC_007089.4	+	37	AC-loop	A	-	79.90	NA	NA	-	90.49	NA	NA	-	84.39	NA	NA	-	76.19	NA	NA	-	74.86	NA	NA	t6A | i6A | ms2i6A | m6t6A	GCCTGGATGGCTCAGTAGGCAGAGCGAGCGGCTGTTAACCGCTAGGTCCATGGTTCGATCCCATGTCTAGGCG
20	NC_007089.4.tRNA3	AsnGTT	cytosolic	1045239	1045312	NC_007089.4	+	37	AC-loop	A	-	79.90	NA	NA	-	90.49	NA	NA	-	84.39	NA	NA	-	76.19	NA	NA	-	74.86	NA	NA	t6A | i6A | ms2i6A | m6t6A	GCCTGGATGGCTCAGTAGGCAGAGCGAGCGGCTGTTAACCGCTAGGTCCATGGTTCGATCCCATGTCTAGGCG
20	NC_007089.4.tRNA6	AsnGTT	cytosolic	2443913	2443986	NC_007089.4	+	37	AC-loop	A	-	79.90	NA	NA	-	90.49	NA	NA	-	84.39	NA	NA	-	76.19	NA	NA	-	74.86	NA	NA	t6A | i6A | ms2i6A | m6t6A	GCCTGGATGGCTCAGTAGGCAGAGCGAGCGGCTGTTAACCGCTAGGTCCATGGTTCGATCCCATGTCTAGGCG
20	NC_007091.3.tRNA5	AsnGTT	cytosolic	2321010	2321083	NC_007091.3	+	37	AC-loop	A	-	79.90	NA	NA	-	90.49	NA	NA	-	84.39	NA	NA	-	76.19	NA	NA	-	74.86	NA	NA	t6A | i6A | ms2i6A | m6t6A	GCCTGGATGGCTCAGTAGGCAGAGCGAGCGGCTGTTAACCGCTAGGTCCATGGTTCGATCCCATGTCTAGGCG
20	NC_007092.3.tRNA10	AsnGTT	cytosolic	1833376	1833449	NC_007092.3	+	37	AC-loop	A	-	79.90	NA	NA	-	90.49	NA	NA	-	84.39	NA	NA	-	76.19	NA	NA	-	74.86	NA	NA	t6A | i6A | ms2i6A | m6t6A	GCCTGGATGGCTCAGTAGGCAGAGCGAGCGGCTGTTAACCGCTAGGTCCATGGTTCGATCCCATGTCTAGGCG
20	NC_007092.3.tRNA36	AsnGTT	cytosolic	3182147	3182220	NC_007092.3	+	37	AC-loop	A	-	79.90	NA	NA	-	90.49	NA	NA	-	84.39	NA	NA	-	76.19	NA	NA	-	74.86	NA	NA	t6A | i6A | ms2i6A | m6t6A	GCCTGGATGGCTCAGTAGGCAGAGCGAGCGGCTGTTAACCGCTAGGTCCATGGTTCGATCCCATGTCTAGGCG
20	NC_007092.3.tRNA37	AsnGTT	cytosolic	3235026	3235099	NC_007092.3	+	37	AC-loop	A	-	79.90	NA	NA	-	90.49	NA	NA	-	84.39	NA	NA	-	76.19	NA	NA	-	74.86	NA	NA	t6A | i6A | ms2i6A | m6t6A	GCCTGGATGGCTCAGTAGGCAGAGCGAGCGGCTGTTAACCGCTAGGTCCATGGTTCGATCCCATGTCTAGGCG
20	NC_007087.3.tRNA54	AsnGTT	cytosolic	3431039	3431112	NC_007087.3	-	37	AC-loop	A	-	80.01	NA	NA	-	90.49	NA	NA	-	84.54	NA	NA	-	76.42	NA	NA	-	75.30	NA	NA	t6A | i6A | ms2i6A | m6t6A	GCCTGGATGGCTCAGTAGGCAGAGCGAGCGGCTGTTAACCGCTAGGTCCATGGTTCGATCCCATGTCTAGGCG
20	NC_007087.3.tRNA54	AsnGTT	cytosolic	3431039	3431112	NC_007087.3	-	46	V-region	G	-	91.42	NA	NA	-	84.31	NA	NA	-	88.49	NA	NA	-	91.02	NA	NA	-	87.18	NA	NA	m1G	GCCTGGATGGCTCAGTAGGCAGAGCGAGCGGCTGTTAACCGCTAGGTCCATGGTTCGATCCCATGTCTAGGCG
20	NC_007087.3.tRNA64	AsnGTT	cytosolic	2390364	2390437	NC_007087.3	-	46	V-region	G	-	91.42	NA	NA	-	84.31	NA	NA	-	88.47	NA	NA	-	91.00	NA	NA	-	87.12	NA	NA	m1G	GCCTGGATGGCTCAGTAGGCAGAGCGAGCGGCTGTTAACCGCTAGGTCCATGGTTCGATCCCATGTCTAGGCG
20	NC_007087.3.tRNA79	AsnGTT	cytosolic	750032	750105	NC_007087.3	-	46	V-region	G	-	91.42	NA	NA	-	84.31	NA	NA	-	88.47	NA	NA	-	91.00	NA	NA	-	87.12	NA	NA	m1G	GCCTGGATGGCTCAGTAGGCAGAGCGAGCGGCTGTTAACCGCTAGGTCCATGGTTCGATCCCATGTCTAGGCG
20	NC_007088.5.tRNA63	AsnGTT	cytosolic	5934171	5934244	NC_007088.5	-	46	V-region	G	-	91.42	NA	NA	-	84.31	NA	NA	-	88.47	NA	NA	-	91.00	NA	NA	-	87.12	NA	NA	m1G	GCCTGGATGGCTCAGTAGGCAGAGCGAGCGGCTGTTAACCGCTAGGTCCATGGTTCGATCCCATGTCTAGGCG
20	NC_007090.3.tRNA26	AsnGTT	cytosolic	3320205	3320278	NC_007090.3	-	46	V-region	G	-	91.42	NA	NA	-	84.31	NA	NA	-	88.47	NA	NA	-	91.00	NA	NA	-	87.12	NA	NA	m1G	GCCTGGATGGCTCAGTAGGCAGAGCGAGCGGCTGTTAACCGCTAGGTCCATGGTTCGATCCCATGTCTAGGCG
20	NC_007091.3.tRNA27	AsnGTT	cytosolic	1592073	1592146	NC_007091.3	-	46	V-region	G	-	91.42	NA	NA	-	84.31	NA	NA	-	88.47	NA	NA	-	91.00	NA	NA	-	87.12	NA	NA	m1G	GCCTGGATGGCTCAGTAGGCAGAGCGAGCGGCTGTTAACCGCTAGGTCCATGGTTCGATCCCATGTCTAGGCG
20	NC_007092.3.tRNA71	AsnGTT	cytosolic	1801505	1801578	NC_007092.3	-	46	V-region	G	-	91.42	NA	NA	-	84.31	NA	NA	-	88.47	NA	NA	-	91.00	NA	NA	-	87.12	NA	NA	m1G	GCCTGGATGGCTCAGTAGGCAGAGCGAGCGGCTGTTAACCGCTAGGTCCATGGTTCGATCCCATGTCTAGGCG
20	NC_007087.3.tRNA13	AsnGTT	cytosolic	1956749	1956822	NC_007087.3	+	46	V-region	G	-	91.42	NA	NA	-	84.31	NA	NA	-	88.47	NA	NA	-	91.00	NA	NA	-	87.12	NA	NA	m1G	GCCTGGATGGCTCAGTAGGCAGAGCGAGCGGCTGTTAACCGCTAGGTCCATGGTTCGATCCCATGTCTAGGCG
20	NC_007087.3.tRNA14	AsnGTT	cytosolic	1970454	1970527	NC_007087.3	+	46	V-region	G	-	91.42	NA	NA	-	84.31	NA	NA	-	88.47	NA	NA	-	91.00	NA	NA	-	87.12	NA	NA	m1G	GCCTGGATGGCTCAGTAGGCAGAGCGAGCGGCTGTTAACCGCTAGGTCCATGGTTCGATCCCATGTCTAGGCG
20	NC_007087.3.tRNA34	AsnGTT	cytosolic	3579770	3579843	NC_007087.3	+	46	V-region	G	-	91.42	NA	NA	-	84.31	NA	NA	-	88.47	NA	NA	-	91.00	NA	NA	-	87.12	NA	NA	m1G	GCCTGGATGGCTCAGTAGGCAGAGCGAGCGGCTGTTAACCGCTAGGTCCATGGTTCGATCCCATGTCTAGGCG
20	NC_007087.3.tRNA8	AsnGTT	cytosolic	1632773	1632846	NC_007087.3	+	46	V-region	G	-	91.42	NA	NA	-	84.31	NA	NA	-	88.47	NA	NA	-	91.00	NA	NA	-	87.12	NA	NA	m1G	GCCTGGATGGCTCAGTAGGCAGAGCGAGCGGCTGTTAACCGCTAGGTCCATGGTTCGATCCCATGTCTAGGCG
20	NC_007089.4.tRNA11	AsnGTT	cytosolic	3060645	3060718	NC_007089.4	+	46	V-region	G	-	91.42	NA	NA	-	84.31	NA	NA	-	88.47	NA	NA	-	91.00	NA	NA	-	87.12	NA	NA	m1G	GCCTGGATGGCTCAGTAGGCAGAGCGAGCGGCTGTTAACCGCTAGGTCCATGGTTCGATCCCATGTCTAGGCG
20	NC_007089.4.tRNA3	AsnGTT	cytosolic	1045239	1045312	NC_007089.4	+	46	V-region	G	-	91.42	NA	NA	-	84.31	NA	NA	-	88.47	NA	NA	-	91.00	NA	NA	-	87.12	NA	NA	m1G	GCCTGGATGGCTCAGTAGGCAGAGCGAGCGGCTGTTAACCGCTAGGTCCATGGTTCGATCCCATGTCTAGGCG
20	NC_007089.4.tRNA6	AsnGTT	cytosolic	2443913	2443986	NC_007089.4	+	46	V-region	G	-	91.42	NA	NA	-	84.31	NA	NA	-	88.47	NA	NA	-	91.00	NA	NA	-	87.12	NA	NA	m1G	GCCTGGATGGCTCAGTAGGCAGAGCGAGCGGCTGTTAACCGCTAGGTCCATGGTTCGATCCCATGTCTAGGCG
20	NC_007091.3.tRNA5	AsnGTT	cytosolic	2321010	2321083	NC_007091.3	+	46	V-region	G	-	91.42	NA	NA	-	84.31	NA	NA	-	88.47	NA	NA	-	91.00	NA	NA	-	87.12	NA	NA	m1G	GCCTGGATGGCTCAGTAGGCAGAGCGAGCGGCTGTTAACCGCTAGGTCCATGGTTCGATCCCATGTCTAGGCG
20	NC_007092.3.tRNA10	AsnGTT	cytosolic	1833376	1833449	NC_007092.3	+	46	V-region	G	-	91.42	NA	NA	-	84.31	NA	NA	-	88.47	NA	NA	-	91.00	NA	NA	-	87.12	NA	NA	m1G	GCCTGGATGGCTCAGTAGGCAGAGCGAGCGGCTGTTAACCGCTAGGTCCATGGTTCGATCCCATGTCTAGGCG
20	NC_007092.3.tRNA36	AsnGTT	cytosolic	3182147	3182220	NC_007092.3	+	46	V-region	G	-	91.42	NA	NA	-	84.31	NA	NA	-	88.47	NA	NA	-	91.00	NA	NA	-	87.12	NA	NA	m1G	GCCTGGATGGCTCAGTAGGCAGAGCGAGCGGCTGTTAACCGCTAGGTCCATGGTTCGATCCCATGTCTAGGCG
20	NC_007092.3.tRNA37	AsnGTT	cytosolic	3235026	3235099	NC_007092.3	+	46	V-region	G	-	91.42	NA	NA	-	84.31	NA	NA	-	88.47	NA	NA	-	91.00	NA	NA	-	87.12	NA	NA	m1G	GCCTGGATGGCTCAGTAGGCAGAGCGAGCGGCTGTTAACCGCTAGGTCCATGGTTCGATCCCATGTCTAGGCG
20	NC_007087.3.tRNA54	AsnGTT	cytosolic	3431039	3431112	NC_007087.3	-	47	V-region	T	-	59.05	NA	NA	-	65.93	NA	NA	-	59.55	NA	NA	-	54.04	NA	NA	-	54.45	NA	NA	D	GCCTGGATGGCTCAGTAGGCAGAGCGAGCGGCTGTTAACCGCTAGGTCCATGGTTCGATCCCATGTCTAGGCG
20	NC_007087.3.tRNA64	AsnGTT	cytosolic	2390364	2390437	NC_007087.3	-	47	V-region	T	-	59.05	NA	NA	-	65.93	NA	NA	-	59.54	NA	NA	-	54.04	NA	NA	-	54.43	NA	NA	D	GCCTGGATGGCTCAGTAGGCAGAGCGAGCGGCTGTTAACCGCTAGGTCCATGGTTCGATCCCATGTCTAGGCG
20	NC_007087.3.tRNA79	AsnGTT	cytosolic	750032	750105	NC_007087.3	-	47	V-region	T	-	59.05	NA	NA	-	65.93	NA	NA	-	59.54	NA	NA	-	54.04	NA	NA	-	54.43	NA	NA	D	GCCTGGATGGCTCAGTAGGCAGAGCGAGCGGCTGTTAACCGCTAGGTCCATGGTTCGATCCCATGTCTAGGCG
20	NC_007088.5.tRNA63	AsnGTT	cytosolic	5934171	5934244	NC_007088.5	-	47	V-region	T	-	59.05	NA	NA	-	65.93	NA	NA	-	59.54	NA	NA	-	54.04	NA	NA	-	54.43	NA	NA	D	GCCTGGATGGCTCAGTAGGCAGAGCGAGCGGCTGTTAACCGCTAGGTCCATGGTTCGATCCCATGTCTAGGCG
20	NC_007090.3.tRNA26	AsnGTT	cytosolic	3320205	3320278	NC_007090.3	-	47	V-region	T	-	59.05	NA	NA	-	65.93	NA	NA	-	59.54	NA	NA	-	54.04	NA	NA	-	54.43	NA	NA	D	GCCTGGATGGCTCAGTAGGCAGAGCGAGCGGCTGTTAACCGCTAGGTCCATGGTTCGATCCCATGTCTAGGCG
20	NC_007091.3.tRNA27	AsnGTT	cytosolic	1592073	1592146	NC_007091.3	-	47	V-region	T	-	59.05	NA	NA	-	65.93	NA	NA	-	59.54	NA	NA	-	54.04	NA	NA	-	54.43	NA	NA	D	GCCTGGATGGCTCAGTAGGCAGAGCGAGCGGCTGTTAACCGCTAGGTCCATGGTTCGATCCCATGTCTAGGCG
20	NC_007092.3.tRNA71	AsnGTT	cytosolic	1801505	1801578	NC_007092.3	-	47	V-region	T	-	59.05	NA	NA	-	65.93	NA	NA	-	59.54	NA	NA	-	54.04	NA	NA	-	54.43	NA	NA	D	GCCTGGATGGCTCAGTAGGCAGAGCGAGCGGCTGTTAACCGCTAGGTCCATGGTTCGATCCCATGTCTAGGCG
20	NC_007087.3.tRNA13	AsnGTT	cytosolic	1956749	1956822	NC_007087.3	+	47	V-region	T	-	59.05	NA	NA	-	65.93	NA	NA	-	59.54	NA	NA	-	54.04	NA	NA	-	54.43	NA	NA	D	GCCTGGATGGCTCAGTAGGCAGAGCGAGCGGCTGTTAACCGCTAGGTCCATGGTTCGATCCCATGTCTAGGCG
20	NC_007087.3.tRNA14	AsnGTT	cytosolic	1970454	1970527	NC_007087.3	+	47	V-region	T	-	59.05	NA	NA	-	65.93	NA	NA	-	59.54	NA	NA	-	54.04	NA	NA	-	54.43	NA	NA	D	GCCTGGATGGCTCAGTAGGCAGAGCGAGCGGCTGTTAACCGCTAGGTCCATGGTTCGATCCCATGTCTAGGCG
20	NC_007087.3.tRNA34	AsnGTT	cytosolic	3579770	3579843	NC_007087.3	+	47	V-region	T	-	59.05	NA	NA	-	65.93	NA	NA	-	59.54	NA	NA	-	54.04	NA	NA	-	54.43	NA	NA	D	GCCTGGATGGCTCAGTAGGCAGAGCGAGCGGCTGTTAACCGCTAGGTCCATGGTTCGATCCCATGTCTAGGCG
20	NC_007087.3.tRNA8	AsnGTT	cytosolic	1632773	1632846	NC_007087.3	+	47	V-region	T	-	59.05	NA	NA	-	65.93	NA	NA	-	59.54	NA	NA	-	54.04	NA	NA	-	54.43	NA	NA	D	GCCTGGATGGCTCAGTAGGCAGAGCGAGCGGCTGTTAACCGCTAGGTCCATGGTTCGATCCCATGTCTAGGCG
20	NC_007089.4.tRNA11	AsnGTT	cytosolic	3060645	3060718	NC_007089.4	+	47	V-region	T	-	59.05	NA	NA	-	65.93	NA	NA	-	59.54	NA	NA	-	54.04	NA	NA	-	54.43	NA	NA	D	GCCTGGATGGCTCAGTAGGCAGAGCGAGCGGCTGTTAACCGCTAGGTCCATGGTTCGATCCCATGTCTAGGCG
20	NC_007089.4.tRNA3	AsnGTT	cytosolic	1045239	1045312	NC_007089.4	+	47	V-region	T	-	59.05	NA	NA	-	65.93	NA	NA	-	59.54	NA	NA	-	54.04	NA	NA	-	54.43	NA	NA	D	GCCTGGATGGCTCAGTAGGCAGAGCGAGCGGCTGTTAACCGCTAGGTCCATGGTTCGATCCCATGTCTAGGCG
20	NC_007089.4.tRNA6	AsnGTT	cytosolic	2443913	2443986	NC_007089.4	+	47	V-region	T	-	59.05	NA	NA	-	65.93	NA	NA	-	59.54	NA	NA	-	54.04	NA	NA	-	54.43	NA	NA	D	GCCTGGATGGCTCAGTAGGCAGAGCGAGCGGCTGTTAACCGCTAGGTCCATGGTTCGATCCCATGTCTAGGCG
20	NC_007091.3.tRNA5	AsnGTT	cytosolic	2321010	2321083	NC_007091.3	+	47	V-region	T	-	59.05	NA	NA	-	65.93	NA	NA	-	59.54	NA	NA	-	54.04	NA	NA	-	54.43	NA	NA	D	GCCTGGATGGCTCAGTAGGCAGAGCGAGCGGCTGTTAACCGCTAGGTCCATGGTTCGATCCCATGTCTAGGCG
20	NC_007092.3.tRNA10	AsnGTT	cytosolic	1833376	1833449	NC_007092.3	+	47	V-region	T	-	59.05	NA	NA	-	65.93	NA	NA	-	59.54	NA	NA	-	54.04	NA	NA	-	54.43	NA	NA	D	GCCTGGATGGCTCAGTAGGCAGAGCGAGCGGCTGTTAACCGCTAGGTCCATGGTTCGATCCCATGTCTAGGCG
20	NC_007092.3.tRNA36	AsnGTT	cytosolic	3182147	3182220	NC_007092.3	+	47	V-region	T	-	59.05	NA	NA	-	65.93	NA	NA	-	59.54	NA	NA	-	54.04	NA	NA	-	54.43	NA	NA	D	GCCTGGATGGCTCAGTAGGCAGAGCGAGCGGCTGTTAACCGCTAGGTCCATGGTTCGATCCCATGTCTAGGCG
20	NC_007092.3.tRNA37	AsnGTT	cytosolic	3235026	3235099	NC_007092.3	+	47	V-region	T	-	59.05	NA	NA	-	65.93	NA	NA	-	59.54	NA	NA	-	54.04	NA	NA	-	54.43	NA	NA	D	GCCTGGATGGCTCAGTAGGCAGAGCGAGCGGCTGTTAACCGCTAGGTCCATGGTTCGATCCCATGTCTAGGCG
20	NC_007087.3.tRNA54	AsnGTT	cytosolic	3431039	3431112	NC_007087.3	-	58	T-loop	A	T	30.62	NA	m1A|m1I|ms2i6A	T	68.88	NA	m1A|m1I|ms2i6A	T	55.96	NA	m1A|m1I|ms2i6A	T	39.33	NA	m1A|m1I|ms2i6A	T	34.73	NA	m1A|m1I|ms2i6A	m1A	GCCTGGATGGCTCAGTAGGCAGAGCGAGCGGCTGTTAACCGCTAGGTCCATGGTTCGATCCCATGTCTAGGCG
20	NC_007087.3.tRNA64	AsnGTT	cytosolic	2390364	2390437	NC_007087.3	-	58	T-loop	A	T	30.62	NA	m1A|m1I|ms2i6A	T	68.88	NA	m1A|m1I|ms2i6A	T	55.95	NA	m1A|m1I|ms2i6A	T	39.33	NA	m1A|m1I|ms2i6A	T	34.73	NA	m1A|m1I|ms2i6A	m1A	GCCTGGATGGCTCAGTAGGCAGAGCGAGCGGCTGTTAACCGCTAGGTCCATGGTTCGATCCCATGTCTAGGCG
20	NC_007087.3.tRNA79	AsnGTT	cytosolic	750032	750105	NC_007087.3	-	58	T-loop	A	T	30.62	NA	m1A|m1I|ms2i6A	T	68.88	NA	m1A|m1I|ms2i6A	T	55.95	NA	m1A|m1I|ms2i6A	T	39.33	NA	m1A|m1I|ms2i6A	T	34.73	NA	m1A|m1I|ms2i6A	m1A	GCCTGGATGGCTCAGTAGGCAGAGCGAGCGGCTGTTAACCGCTAGGTCCATGGTTCGATCCCATGTCTAGGCG
20	NC_007088.5.tRNA63	AsnGTT	cytosolic	5934171	5934244	NC_007088.5	-	58	T-loop	A	T	30.62	NA	m1A|m1I|ms2i6A	T	68.88	NA	m1A|m1I|ms2i6A	T	55.95	NA	m1A|m1I|ms2i6A	T	39.33	NA	m1A|m1I|ms2i6A	T	34.73	NA	m1A|m1I|ms2i6A	m1A	GCCTGGATGGCTCAGTAGGCAGAGCGAGCGGCTGTTAACCGCTAGGTCCATGGTTCGATCCCATGTCTAGGCG
20	NC_007090.3.tRNA26	AsnGTT	cytosolic	3320205	3320278	NC_007090.3	-	58	T-loop	A	T	30.62	NA	m1A|m1I|ms2i6A	T	68.88	NA	m1A|m1I|ms2i6A	T	55.95	NA	m1A|m1I|ms2i6A	T	39.33	NA	m1A|m1I|ms2i6A	T	34.73	NA	m1A|m1I|ms2i6A	m1A	GCCTGGATGGCTCAGTAGGCAGAGCGAGCGGCTGTTAACCGCTAGGTCCATGGTTCGATCCCATGTCTAGGCG
20	NC_007092.3.tRNA71	AsnGTT	cytosolic	1801505	1801578	NC_007092.3	-	58	T-loop	A	T	30.62	NA	m1A|m1I|ms2i6A	T	68.88	NA	m1A|m1I|ms2i6A	T	55.95	NA	m1A|m1I|ms2i6A	T	39.33	NA	m1A|m1I|ms2i6A	T	34.73	NA	m1A|m1I|ms2i6A	m1A	GCCTGGATGGCTCAGTAGGCAGAGCGAGCGGCTGTTAACCGCTAGGTCCATGGTTCGATCCCATGTCTAGGCG
20	NC_007087.3.tRNA13	AsnGTT	cytosolic	1956749	1956822	NC_007087.3	+	58	T-loop	A	T	30.62	NA	m1A|m1I|ms2i6A	T	68.88	NA	m1A|m1I|ms2i6A	T	55.95	NA	m1A|m1I|ms2i6A	T	39.33	NA	m1A|m1I|ms2i6A	T	34.73	NA	m1A|m1I|ms2i6A	m1A	GCCTGGATGGCTCAGTAGGCAGAGCGAGCGGCTGTTAACCGCTAGGTCCATGGTTCGATCCCATGTCTAGGCG
20	NC_007087.3.tRNA14	AsnGTT	cytosolic	1970454	1970527	NC_007087.3	+	58	T-loop	A	T	30.62	NA	m1A|m1I|ms2i6A	T	68.88	NA	m1A|m1I|ms2i6A	T	55.95	NA	m1A|m1I|ms2i6A	T	39.33	NA	m1A|m1I|ms2i6A	T	34.73	NA	m1A|m1I|ms2i6A	m1A	GCCTGGATGGCTCAGTAGGCAGAGCGAGCGGCTGTTAACCGCTAGGTCCATGGTTCGATCCCATGTCTAGGCG
20	NC_007087.3.tRNA34	AsnGTT	cytosolic	3579770	3579843	NC_007087.3	+	58	T-loop	A	T	30.62	NA	m1A|m1I|ms2i6A	T	68.88	NA	m1A|m1I|ms2i6A	T	55.95	NA	m1A|m1I|ms2i6A	T	39.33	NA	m1A|m1I|ms2i6A	T	34.73	NA	m1A|m1I|ms2i6A	m1A	GCCTGGATGGCTCAGTAGGCAGAGCGAGCGGCTGTTAACCGCTAGGTCCATGGTTCGATCCCATGTCTAGGCG
20	NC_007087.3.tRNA8	AsnGTT	cytosolic	1632773	1632846	NC_007087.3	+	58	T-loop	A	T	30.62	NA	m1A|m1I|ms2i6A	T	68.88	NA	m1A|m1I|ms2i6A	T	55.95	NA	m1A|m1I|ms2i6A	T	39.33	NA	m1A|m1I|ms2i6A	T	34.73	NA	m1A|m1I|ms2i6A	m1A	GCCTGGATGGCTCAGTAGGCAGAGCGAGCGGCTGTTAACCGCTAGGTCCATGGTTCGATCCCATGTCTAGGCG
20	NC_007089.4.tRNA11	AsnGTT	cytosolic	3060645	3060718	NC_007089.4	+	58	T-loop	A	T	30.62	NA	m1A|m1I|ms2i6A	T	68.88	NA	m1A|m1I|ms2i6A	T	55.95	NA	m1A|m1I|ms2i6A	T	39.33	NA	m1A|m1I|ms2i6A	T	34.73	NA	m1A|m1I|ms2i6A	m1A	GCCTGGATGGCTCAGTAGGCAGAGCGAGCGGCTGTTAACCGCTAGGTCCATGGTTCGATCCCATGTCTAGGCG
20	NC_007089.4.tRNA3	AsnGTT	cytosolic	1045239	1045312	NC_007089.4	+	58	T-loop	A	T	30.62	NA	m1A|m1I|ms2i6A	T	68.88	NA	m1A|m1I|ms2i6A	T	55.95	NA	m1A|m1I|ms2i6A	T	39.33	NA	m1A|m1I|ms2i6A	T	34.73	NA	m1A|m1I|ms2i6A	m1A	GCCTGGATGGCTCAGTAGGCAGAGCGAGCGGCTGTTAACCGCTAGGTCCATGGTTCGATCCCATGTCTAGGCG
20	NC_007089.4.tRNA6	AsnGTT	cytosolic	2443913	2443986	NC_007089.4	+	58	T-loop	A	T	30.62	NA	m1A|m1I|ms2i6A	T	68.88	NA	m1A|m1I|ms2i6A	T	55.95	NA	m1A|m1I|ms2i6A	T	39.33	NA	m1A|m1I|ms2i6A	T	34.73	NA	m1A|m1I|ms2i6A	m1A	GCCTGGATGGCTCAGTAGGCAGAGCGAGCGGCTGTTAACCGCTAGGTCCATGGTTCGATCCCATGTCTAGGCG
20	NC_007091.3.tRNA5	AsnGTT	cytosolic	2321010	2321083	NC_007091.3	+	58	T-loop	A	T	30.62	NA	m1A|m1I|ms2i6A	T	68.88	NA	m1A|m1I|ms2i6A	T	55.95	NA	m1A|m1I|ms2i6A	T	39.33	NA	m1A|m1I|ms2i6A	T	34.73	NA	m1A|m1I|ms2i6A	m1A	GCCTGGATGGCTCAGTAGGCAGAGCGAGCGGCTGTTAACCGCTAGGTCCATGGTTCGATCCCATGTCTAGGCG
20	NC_007092.3.tRNA10	AsnGTT	cytosolic	1833376	1833449	NC_007092.3	+	58	T-loop	A	T	30.62	NA	m1A|m1I|ms2i6A	T	68.88	NA	m1A|m1I|ms2i6A	T	55.95	NA	m1A|m1I|ms2i6A	T	39.33	NA	m1A|m1I|ms2i6A	T	34.73	NA	m1A|m1I|ms2i6A	m1A	GCCTGGATGGCTCAGTAGGCAGAGCGAGCGGCTGTTAACCGCTAGGTCCATGGTTCGATCCCATGTCTAGGCG
20	NC_007092.3.tRNA36	AsnGTT	cytosolic	3182147	3182220	NC_007092.3	+	58	T-loop	A	T	30.62	NA	m1A|m1I|ms2i6A	T	68.88	NA	m1A|m1I|ms2i6A	T	55.95	NA	m1A|m1I|ms2i6A	T	39.33	NA	m1A|m1I|ms2i6A	T	34.73	NA	m1A|m1I|ms2i6A	m1A	GCCTGGATGGCTCAGTAGGCAGAGCGAGCGGCTGTTAACCGCTAGGTCCATGGTTCGATCCCATGTCTAGGCG
20	NC_007092.3.tRNA37	AsnGTT	cytosolic	3235026	3235099	NC_007092.3	+	58	T-loop	A	T	30.62	NA	m1A|m1I|ms2i6A	T	68.88	NA	m1A|m1I|ms2i6A	T	55.95	NA	m1A|m1I|ms2i6A	T	39.33	NA	m1A|m1I|ms2i6A	T	34.73	NA	m1A|m1I|ms2i6A	m1A	GCCTGGATGGCTCAGTAGGCAGAGCGAGCGGCTGTTAACCGCTAGGTCCATGGTTCGATCCCATGTCTAGGCG
20	NC_007091.3.tRNA26	LeuAAG	cytosolic	2550131	2550213	NC_007091.3	-	58	T-loop	A	G,T	86.12	NA	NA	G,T	93.66	NA	m1A|m1I|ms2i6A	G,T	58.71	NA	NA	G,T	27.11	NA	NA	G,T	-	NA	NA	m1A	GTAAGCTTGCCCGAGCTGGTCTAAGGGGTTGCATTAAGGCTGCAATATCATTGATACAAGGGTTCGAATCCCTTAGCTTACA
21	NC_007087.3.tRNA58	SerTGA	cytosolic	2967079	2967161	NC_007087.3	-	26	after 3' D-stem	G	A	-	NA	NA	A	21.79	NA	NA	A	-	NA	NA	A	-	NA	NA	A	-	NA	NA	m2G | m2,2G	GACATCGTAGCGAAGTGGTCTAACGCGTTTGACTTGAAATCAAATCTCCTAGGAGGCGCAGGTTCGAACCCTGCCGATGTCG
21	NC_007087.3.tRNA78	SerTGA	cytosolic	822332	822414	NC_007087.3	-	26	after 3' D-stem	G	A	-	NA	NA	A	21.76	NA	NA	A	-	NA	NA	A	-	NA	NA	A	-	NA	NA	m2G | m2,2G	GACATCGTAGCGAAGTGGTCTAACGCGTTTGACTTGAAATCAAATCTCCTAGGAGGCGCAGGTTCGAACCCTGCCGATGTCG
21	NC_007090.3.tRNA23	SerTGA	cytosolic	3945722	3945804	NC_007090.3	-	26	after 3' D-stem	G	A	-	NA	NA	A	21.79	NA	NA	A	-	NA	NA	A	-	NA	NA	A	-	NA	NA	m2G | m2,2G	GACATCGTAGCGAAGTGGTCTAACGCGTTTGACTTGAAATCAAATCTCCTAGGAGGCGCAGGTTCGAACCCTGCCGATGTCG
21	NC_007090.3.tRNA33	SerTGA	cytosolic	1589108	1589190	NC_007090.3	-	26	after 3' D-stem	G	A	-	NA	NA	A	21.79	NA	NA	A	-	NA	NA	A	-	NA	NA	A	-	NA	NA	m2G | m2,2G	GACATCGTAGCGAAGTGGTCTAACGCGTTTGACTTGAAATCAAATCTCCTAGGAGGCGCAGGTTCGAACCCTGCCGATGTCG
21	NC_007092.3.tRNA72	SerTGA	cytosolic	1761325	1761407	NC_007092.3	-	26	after 3' D-stem	G	A	-	NA	NA	A	21.79	NA	NA	A	-	NA	NA	A	-	NA	NA	A	-	NA	NA	m2G | m2,2G	GACATCGTAGCGAAGTGGTCTAACGCGTTTGACTTGAAATCAAATCTCCTAGGAGGCGCAGGTTCGAACCCTGCCGATGTCG
21	NC_007092.3.tRNA79	SerTGA	cytosolic	1133094	1133176	NC_007092.3	-	26	after 3' D-stem	G	A	-	NA	NA	A	21.79	NA	NA	A	-	NA	NA	A	-	NA	NA	A	-	NA	NA	m2G | m2,2G	GACATCGTAGCGAAGTGGTCTAACGCGTTTGACTTGAAATCAAATCTCCTAGGAGGCGCAGGTTCGAACCCTGCCGATGTCG
21	NC_007092.3.tRNA80	SerTGA	cytosolic	1129629	1129711	NC_007092.3	-	26	after 3' D-stem	G	A	-	NA	NA	A	21.79	NA	NA	A	-	NA	NA	A	-	NA	NA	A	-	NA	NA	m2G | m2,2G	GACATCGTAGCGAAGTGGTCTAACGCGTTTGACTTGAAATCAAATCTCCTAGGAGGCGCAGGTTCGAACCCTGCCGATGTCG
21	NC_007092.3.tRNA81	SerTGA	cytosolic	1097222	1097304	NC_007092.3	-	26	after 3' D-stem	G	A	-	NA	NA	A	21.79	NA	NA	A	-	NA	NA	A	-	NA	NA	A	-	NA	NA	m2G | m2,2G	GACATCGTAGCGAAGTGGTCTAACGCGTTTGACTTGAAATCAAATCTCCTAGGAGGCGCAGGTTCGAACCCTGCCGATGTCG
21	NC_007087.3.tRNA3	SerTGA	cytosolic	818726	818808	NC_007087.3	+	26	after 3' D-stem	G	A	-	NA	NA	A	21.79	NA	NA	A	-	NA	NA	A	-	NA	NA	A	-	NA	NA	m2G | m2,2G	GACATCGTAGCGAAGTGGTCTAACGCGTTTGACTTGAAATCAAATCTCCTAGGAGGCGCAGGTTCGAACCCTGCCGATGTCG
21	NC_007087.3.tRNA7	SerTGA	cytosolic	946091	946173	NC_007087.3	+	26	after 3' D-stem	G	A	-	NA	NA	A	21.79	NA	NA	A	-	NA	NA	A	-	NA	NA	A	-	NA	NA	m2G | m2,2G	GACATCGTAGCGAAGTGGTCTAACGCGTTTGACTTGAAATCAAATCTCCTAGGAGGCGCAGGTTCGAACCCTGCCGATGTCG
21	NC_007089.4.tRNA30	SerTGA	cytosolic	5751385	5751467	NC_007089.4	+	26	after 3' D-stem	G	A	-	NA	NA	A	21.79	NA	NA	A	-	NA	NA	A	-	NA	NA	A	-	NA	NA	m2G | m2,2G	GACATCGTAGCGAAGTGGTCTAACGCGTTTGACTTGAAATCAAATCTCCTAGGAGGCGCAGGTTCGAACCCTGCCGATGTCG
21	NC_007092.3.tRNA39	SerTGA	cytosolic	3325551	3325633	NC_007092.3	+	26	after 3' D-stem	G	A	-	NA	NA	A	-	NA	NA	A	-	NA	NA	A	-	NA	NA	A	-	NA	NA	m2G | m2,2G	GACATCGTAGCGAAGTGGTCTAACGCGTTTGACTTGAAATCAAATCTCCTAGGAGGCGCAGGTTCGAACCCTGCCGATGTCG
21	NC_007092.3.tRNA4	SerTGA	cytosolic	1124939	1125021	NC_007092.3	+	26	after 3' D-stem	G	A	-	NA	NA	A	21.79	NA	NA	A	-	NA	NA	A	-	NA	NA	A	-	NA	NA	m2G | m2,2G	GACATCGTAGCGAAGTGGTCTAACGCGTTTGACTTGAAATCAAATCTCCTAGGAGGCGCAGGTTCGAACCCTGCCGATGTCG
21	NC_007092.3.tRNA7	SerTGA	cytosolic	1758890	1758972	NC_007092.3	+	26	after 3' D-stem	G	A	-	NA	NA	A	21.79	NA	NA	A	-	NA	NA	A	-	NA	NA	A	-	NA	NA	m2G | m2,2G	GACATCGTAGCGAAGTGGTCTAACGCGTTTGACTTGAAATCAAATCTCCTAGGAGGCGCAGGTTCGAACCCTGCCGATGTCG
21	NC_007092.3.tRNA39	SerTGA	cytosolic	3325551	3325633	NC_007092.3	+	32	AC-loop	C	T	-	m3C	m3C	T	-	m3C	m3C	T	-	m3C	m3C	T	-	m3C	m3C	T	-	m3C	m3C	Cm | m3C	GACATCGTAGCGAAGTGGTCTAACGCGTTTGACTTGAAATCAAATCTCCTAGGAGGCGCAGGTTCGAACCCTGCCGATGTCG
21	NC_007087.3.tRNA58	SerTGA	cytosolic	2967079	2967161	NC_007087.3	-	32	AC-loop	C	T	22.45	m3C	m3C	T	-	m3C	m3C	T	-	m3C	m3C	T	-	m3C	m3C	T	-	m3C	m3C	Cm | m3C	GACATCGTAGCGAAGTGGTCTAACGCGTTTGACTTGAAATCAAATCTCCTAGGAGGCGCAGGTTCGAACCCTGCCGATGTCG
21	NC_007087.3.tRNA78	SerTGA	cytosolic	822332	822414	NC_007087.3	-	32	AC-loop	C	T	22.45	m3C	m3C	T	-	m3C	m3C	T	-	m3C	m3C	T	-	m3C	m3C	T	-	m3C	m3C	Cm | m3C	GACATCGTAGCGAAGTGGTCTAACGCGTTTGACTTGAAATCAAATCTCCTAGGAGGCGCAGGTTCGAACCCTGCCGATGTCG
21	NC_007090.3.tRNA23	SerTGA	cytosolic	3945722	3945804	NC_007090.3	-	32	AC-loop	C	T	22.45	m3C	m3C	T	-	m3C	m3C	T	-	m3C	m3C	T	-	m3C	m3C	T	-	m3C	m3C	Cm | m3C	GACATCGTAGCGAAGTGGTCTAACGCGTTTGACTTGAAATCAAATCTCCTAGGAGGCGCAGGTTCGAACCCTGCCGATGTCG
21	NC_007090.3.tRNA33	SerTGA	cytosolic	1589108	1589190	NC_007090.3	-	32	AC-loop	C	T	22.45	m3C	m3C	T	-	m3C	m3C	T	-	m3C	m3C	T	-	m3C	m3C	T	-	m3C	m3C	Cm | m3C	GACATCGTAGCGAAGTGGTCTAACGCGTTTGACTTGAAATCAAATCTCCTAGGAGGCGCAGGTTCGAACCCTGCCGATGTCG
21	NC_007092.3.tRNA72	SerTGA	cytosolic	1761325	1761407	NC_007092.3	-	32	AC-loop	C	T	22.45	m3C	m3C	T	-	m3C	m3C	T	-	m3C	m3C	T	-	m3C	m3C	T	-	m3C	m3C	Cm | m3C	GACATCGTAGCGAAGTGGTCTAACGCGTTTGACTTGAAATCAAATCTCCTAGGAGGCGCAGGTTCGAACCCTGCCGATGTCG
21	NC_007092.3.tRNA79	SerTGA	cytosolic	1133094	1133176	NC_007092.3	-	32	AC-loop	C	T	22.45	m3C	m3C	T	-	m3C	m3C	T	-	m3C	m3C	T	-	m3C	m3C	T	-	m3C	m3C	Cm | m3C	GACATCGTAGCGAAGTGGTCTAACGCGTTTGACTTGAAATCAAATCTCCTAGGAGGCGCAGGTTCGAACCCTGCCGATGTCG
21	NC_007092.3.tRNA80	SerTGA	cytosolic	1129629	1129711	NC_007092.3	-	32	AC-loop	C	T	22.45	m3C	m3C	T	-	m3C	m3C	T	-	m3C	m3C	T	-	m3C	m3C	T	-	m3C	m3C	Cm | m3C	GACATCGTAGCGAAGTGGTCTAACGCGTTTGACTTGAAATCAAATCTCCTAGGAGGCGCAGGTTCGAACCCTGCCGATGTCG
21	NC_007092.3.tRNA81	SerTGA	cytosolic	1097222	1097304	NC_007092.3	-	32	AC-loop	C	T	22.45	m3C	m3C	T	-	m3C	m3C	T	-	m3C	m3C	T	-	m3C	m3C	T	-	m3C	m3C	Cm | m3C	GACATCGTAGCGAAGTGGTCTAACGCGTTTGACTTGAAATCAAATCTCCTAGGAGGCGCAGGTTCGAACCCTGCCGATGTCG
21	NC_007087.3.tRNA3	SerTGA	cytosolic	818726	818808	NC_007087.3	+	32	AC-loop	C	T	22.45	m3C	m3C	T	-	m3C	m3C	T	-	m3C	m3C	T	-	m3C	m3C	T	-	m3C	m3C	Cm | m3C	GACATCGTAGCGAAGTGGTCTAACGCGTTTGACTTGAAATCAAATCTCCTAGGAGGCGCAGGTTCGAACCCTGCCGATGTCG
21	NC_007087.3.tRNA7	SerTGA	cytosolic	946091	946173	NC_007087.3	+	32	AC-loop	C	T	22.45	m3C	m3C	T	-	m3C	m3C	T	-	m3C	m3C	T	-	m3C	m3C	T	-	m3C	m3C	Cm | m3C	GACATCGTAGCGAAGTGGTCTAACGCGTTTGACTTGAAATCAAATCTCCTAGGAGGCGCAGGTTCGAACCCTGCCGATGTCG
21	NC_007089.4.tRNA30	SerTGA	cytosolic	5751385	5751467	NC_007089.4	+	32	AC-loop	C	T	22.45	m3C	m3C	T	-	m3C	m3C	T	-	m3C	m3C	T	-	m3C	m3C	T	-	m3C	m3C	Cm | m3C	GACATCGTAGCGAAGTGGTCTAACGCGTTTGACTTGAAATCAAATCTCCTAGGAGGCGCAGGTTCGAACCCTGCCGATGTCG
21	NC_007092.3.tRNA4	SerTGA	cytosolic	1124939	1125021	NC_007092.3	+	32	AC-loop	C	T	22.45	m3C	m3C	T	-	m3C	m3C	T	-	m3C	m3C	T	-	m3C	m3C	T	-	m3C	m3C	Cm | m3C	GACATCGTAGCGAAGTGGTCTAACGCGTTTGACTTGAAATCAAATCTCCTAGGAGGCGCAGGTTCGAACCCTGCCGATGTCG
21	NC_007092.3.tRNA7	SerTGA	cytosolic	1758890	1758972	NC_007092.3	+	32	AC-loop	C	T	22.45	m3C	m3C	T	-	m3C	m3C	T	-	m3C	m3C	T	-	m3C	m3C	T	-	m3C	m3C	Cm | m3C	GACATCGTAGCGAAGTGGTCTAACGCGTTTGACTTGAAATCAAATCTCCTAGGAGGCGCAGGTTCGAACCCTGCCGATGTCG
21	NC_007092.3.tRNA39	SerTGA	cytosolic	3325551	3325633	NC_007092.3	+	58	T-loop	A	T	91.25	NA	m1A|m1I|ms2i6A	T	97.49	NA	m1A|m1I|ms2i6A	T	95.13	NA	m1A|m1I|ms2i6A	T	93.02	NA	m1A|m1I|ms2i6A	T	90.48	NA	m1A|m1I|ms2i6A	m1A	GACATCGTAGCGAAGTGGTCTAACGCGTTTGACTTGAAATCAAATCTCCTAGGAGGCGCAGGTTCGAACCCTGCCGATGTCG
21	NC_007087.3.tRNA58	SerTGA	cytosolic	2967079	2967161	NC_007087.3	-	58	T-loop	A	T	92.37	NA	m1A|m1I|ms2i6A	T	97.63	NA	m1A|m1I|ms2i6A	T	95.40	NA	m1A|m1I|ms2i6A	T	93.43	NA	m1A|m1I|ms2i6A	T	90.98	NA	m1A|m1I|ms2i6A	m1A	GACATCGTAGCGAAGTGGTCTAACGCGTTTGACTTGAAATCAAATCTCCTAGGAGGCGCAGGTTCGAACCCTGCCGATGTCG
21	NC_007087.3.tRNA78	SerTGA	cytosolic	822332	822414	NC_007087.3	-	58	T-loop	A	T	92.37	NA	m1A|m1I|ms2i6A	T	97.63	NA	m1A|m1I|ms2i6A	T	95.40	NA	m1A|m1I|ms2i6A	T	93.43	NA	m1A|m1I|ms2i6A	T	90.98	NA	m1A|m1I|ms2i6A	m1A	GACATCGTAGCGAAGTGGTCTAACGCGTTTGACTTGAAATCAAATCTCCTAGGAGGCGCAGGTTCGAACCCTGCCGATGTCG
21	NC_007090.3.tRNA23	SerTGA	cytosolic	3945722	3945804	NC_007090.3	-	58	T-loop	A	T	92.37	NA	m1A|m1I|ms2i6A	T	97.63	NA	m1A|m1I|ms2i6A	T	95.40	NA	m1A|m1I|ms2i6A	T	93.43	NA	m1A|m1I|ms2i6A	T	90.98	NA	m1A|m1I|ms2i6A	m1A	GACATCGTAGCGAAGTGGTCTAACGCGTTTGACTTGAAATCAAATCTCCTAGGAGGCGCAGGTTCGAACCCTGCCGATGTCG
21	NC_007090.3.tRNA33	SerTGA	cytosolic	1589108	1589190	NC_007090.3	-	58	T-loop	A	T	92.37	NA	m1A|m1I|ms2i6A	T	97.63	NA	m1A|m1I|ms2i6A	T	95.40	NA	m1A|m1I|ms2i6A	T	93.43	NA	m1A|m1I|ms2i6A	T	90.98	NA	m1A|m1I|ms2i6A	m1A	GACATCGTAGCGAAGTGGTCTAACGCGTTTGACTTGAAATCAAATCTCCTAGGAGGCGCAGGTTCGAACCCTGCCGATGTCG
21	NC_007092.3.tRNA72	SerTGA	cytosolic	1761325	1761407	NC_007092.3	-	58	T-loop	A	T	92.37	NA	m1A|m1I|ms2i6A	T	97.63	NA	m1A|m1I|ms2i6A	T	95.40	NA	m1A|m1I|ms2i6A	T	93.43	NA	m1A|m1I|ms2i6A	T	90.98	NA	m1A|m1I|ms2i6A	m1A	GACATCGTAGCGAAGTGGTCTAACGCGTTTGACTTGAAATCAAATCTCCTAGGAGGCGCAGGTTCGAACCCTGCCGATGTCG
21	NC_007092.3.tRNA79	SerTGA	cytosolic	1133094	1133176	NC_007092.3	-	58	T-loop	A	T	92.37	NA	m1A|m1I|ms2i6A	T	97.63	NA	m1A|m1I|ms2i6A	T	95.40	NA	m1A|m1I|ms2i6A	T	93.43	NA	m1A|m1I|ms2i6A	T	90.98	NA	m1A|m1I|ms2i6A	m1A	GACATCGTAGCGAAGTGGTCTAACGCGTTTGACTTGAAATCAAATCTCCTAGGAGGCGCAGGTTCGAACCCTGCCGATGTCG
21	NC_007092.3.tRNA80	SerTGA	cytosolic	1129629	1129711	NC_007092.3	-	58	T-loop	A	T	92.37	NA	m1A|m1I|ms2i6A	T	97.63	NA	m1A|m1I|ms2i6A	T	95.40	NA	m1A|m1I|ms2i6A	T	93.43	NA	m1A|m1I|ms2i6A	T	90.98	NA	m1A|m1I|ms2i6A	m1A	GACATCGTAGCGAAGTGGTCTAACGCGTTTGACTTGAAATCAAATCTCCTAGGAGGCGCAGGTTCGAACCCTGCCGATGTCG
21	NC_007092.3.tRNA81	SerTGA	cytosolic	1097222	1097304	NC_007092.3	-	58	T-loop	A	T	92.37	NA	m1A|m1I|ms2i6A	T	97.63	NA	m1A|m1I|ms2i6A	T	95.40	NA	m1A|m1I|ms2i6A	T	93.43	NA	m1A|m1I|ms2i6A	T	90.98	NA	m1A|m1I|ms2i6A	m1A	GACATCGTAGCGAAGTGGTCTAACGCGTTTGACTTGAAATCAAATCTCCTAGGAGGCGCAGGTTCGAACCCTGCCGATGTCG
21	NC_007087.3.tRNA3	SerTGA	cytosolic	818726	818808	NC_007087.3	+	58	T-loop	A	T	92.37	NA	m1A|m1I|ms2i6A	T	97.63	NA	m1A|m1I|ms2i6A	T	95.40	NA	m1A|m1I|ms2i6A	T	93.43	NA	m1A|m1I|ms2i6A	T	90.98	NA	m1A|m1I|ms2i6A	m1A	GACATCGTAGCGAAGTGGTCTAACGCGTTTGACTTGAAATCAAATCTCCTAGGAGGCGCAGGTTCGAACCCTGCCGATGTCG
21	NC_007087.3.tRNA7	SerTGA	cytosolic	946091	946173	NC_007087.3	+	58	T-loop	A	T	92.37	NA	m1A|m1I|ms2i6A	T	97.63	NA	m1A|m1I|ms2i6A	T	95.40	NA	m1A|m1I|ms2i6A	T	93.43	NA	m1A|m1I|ms2i6A	T	90.98	NA	m1A|m1I|ms2i6A	m1A	GACATCGTAGCGAAGTGGTCTAACGCGTTTGACTTGAAATCAAATCTCCTAGGAGGCGCAGGTTCGAACCCTGCCGATGTCG
21	NC_007089.4.tRNA30	SerTGA	cytosolic	5751385	5751467	NC_007089.4	+	58	T-loop	A	T	92.37	NA	m1A|m1I|ms2i6A	T	97.63	NA	m1A|m1I|ms2i6A	T	95.40	NA	m1A|m1I|ms2i6A	T	93.43	NA	m1A|m1I|ms2i6A	T	90.98	NA	m1A|m1I|ms2i6A	m1A	GACATCGTAGCGAAGTGGTCTAACGCGTTTGACTTGAAATCAAATCTCCTAGGAGGCGCAGGTTCGAACCCTGCCGATGTCG
21	NC_007092.3.tRNA4	SerTGA	cytosolic	1124939	1125021	NC_007092.3	+	58	T-loop	A	T	92.37	NA	m1A|m1I|ms2i6A	T	97.63	NA	m1A|m1I|ms2i6A	T	95.40	NA	m1A|m1I|ms2i6A	T	93.43	NA	m1A|m1I|ms2i6A	T	90.98	NA	m1A|m1I|ms2i6A	m1A	GACATCGTAGCGAAGTGGTCTAACGCGTTTGACTTGAAATCAAATCTCCTAGGAGGCGCAGGTTCGAACCCTGCCGATGTCG
21	NC_007092.3.tRNA7	SerTGA	cytosolic	1758890	1758972	NC_007092.3	+	58	T-loop	A	T	92.37	NA	m1A|m1I|ms2i6A	T	97.63	NA	m1A|m1I|ms2i6A	T	95.40	NA	m1A|m1I|ms2i6A	T	93.43	NA	m1A|m1I|ms2i6A	T	90.98	NA	m1A|m1I|ms2i6A	m1A	GACATCGTAGCGAAGTGGTCTAACGCGTTTGACTTGAAATCAAATCTCCTAGGAGGCGCAGGTTCGAACCCTGCCGATGTCG
22	NC_007092.3.tRNA18	CysGCA	cytosolic	2258614	2258686	NC_007092.3	+	45	V-region	G	-	36.31	NA	NA	-	-	NA	NA	-	43.21	NA	NA	-	45.78	NA	NA	-	32.76	NA	NA	m1G* | m2G* | m2,2G* | Gm*	GTTTCGATAGCTCAGTGGAAGAGCAAGCGACTGCAAATCGTTAGGTCGCCAGTTCAATCCTGGTTCGGAACT
22	NC_007089.4.tRNA5	CysGCA	cytosolic	2330676	2330748	NC_007089.4	+	45	V-region	G	-	45.87	NA	NA	-	-	NA	NA	-	51.05	NA	NA	-	55.43	NA	NA	-	41.71	NA	NA	m1G* | m2G* | m2,2G* | Gm*	GTTTCGATAGCTCAGTGGAAGAGCAAGCGACTGCAAATCGTTAGGTCGCCAGTTCAATCCTGGTTCGGAACT
22	NC_007089.4.tRNA76	CysGCA	cytosolic	1671337	1671409	NC_007089.4	-	45	V-region	G	-	46.67	NA	NA	-	-	NA	NA	-	51.71	NA	NA	-	55.81	NA	NA	-	42.22	NA	NA	m1G* | m2G* | m2,2G* | Gm*	GTTTCGATAGCTCAGTGGAAGAGCAAGCGACTGCAAATCGTTAGGTCGCCAGTTCAATCCTGGTTCGGAACT
22	NC_007089.4.tRNA77	CysGCA	cytosolic	1574081	1574153	NC_007089.4	-	45	V-region	G	-	46.67	NA	NA	-	-	NA	NA	-	51.71	NA	NA	-	55.81	NA	NA	-	42.22	NA	NA	m1G* | m2G* | m2,2G* | Gm*	GTTTCGATAGCTCAGTGGAAGAGCAAGCGACTGCAAATCGTTAGGTCGCCAGTTCAATCCTGGTTCGGAACT
22	NC_007092.3.tRNA74	CysGCA	cytosolic	1664088	1664160	NC_007092.3	-	45	V-region	G	-	46.67	NA	NA	-	-	NA	NA	-	51.82	NA	NA	-	55.81	NA	NA	-	42.20	NA	NA	m1G* | m2G* | m2,2G* | Gm*	GTTTCGATAGCTCAGTGGAAGAGCAAGCGACTGCAAATCGTTAGGTCGCCAGTTCAATCCTGGTTCGGAACT
22	NC_007087.3.tRNA4	CysGCA	cytosolic	818920	818992	NC_007087.3	+	45	V-region	G	-	46.67	NA	NA	-	-	NA	NA	-	51.82	NA	NA	-	55.81	NA	NA	-	42.22	NA	NA	m1G* | m2G* | m2,2G* | Gm*	GTTTCGATAGCTCAGTGGAAGAGCAAGCGACTGCAAATCGTTAGGTCGCCAGTTCAATCCTGGTTCGGAACT
22	NC_007089.4.tRNA7	CysGCA	cytosolic	2450296	2450368	NC_007089.4	+	45	V-region	G	-	46.67	NA	NA	-	-	NA	NA	-	51.82	NA	NA	-	55.81	NA	NA	-	42.22	NA	NA	m1G* | m2G* | m2,2G* | Gm*	GTTTCGATAGCTCAGTGGAAGAGCAAGCGACTGCAAATCGTTAGGTCGCCAGTTCAATCCTGGTTCGGAACT
22	NC_007089.4.tRNA8	CysGCA	cytosolic	2632481	2632553	NC_007089.4	+	45	V-region	G	-	46.67	NA	NA	-	-	NA	NA	-	51.71	NA	NA	-	55.81	NA	NA	-	42.22	NA	NA	m1G* | m2G* | m2,2G* | Gm*	GTTTCGATAGCTCAGTGGAAGAGCAAGCGACTGCAAATCGTTAGGTCGCCAGTTCAATCCTGGTTCGGAACT
22	NC_007092.3.tRNA18	CysGCA	cytosolic	2258614	2258686	NC_007092.3	+	46	V-region	G	-	91.40	NA	NA	-	87.52	NA	NA	-	90.63	NA	NA	-	93.04	NA	NA	-	90.19	NA	NA	m1G	GTTTCGATAGCTCAGTGGAAGAGCAAGCGACTGCAAATCGTTAGGTCGCCAGTTCAATCCTGGTTCGGAACT
22	NC_007089.4.tRNA5	CysGCA	cytosolic	2330676	2330748	NC_007089.4	+	46	V-region	G	-	93.07	NA	NA	-	89.75	NA	NA	-	91.87	NA	NA	-	94.17	NA	NA	-	92.13	NA	NA	m1G	GTTTCGATAGCTCAGTGGAAGAGCAAGCGACTGCAAATCGTTAGGTCGCCAGTTCAATCCTGGTTCGGAACT
22	NC_007089.4.tRNA76	CysGCA	cytosolic	1671337	1671409	NC_007089.4	-	46	V-region	G	-	93.18	NA	NA	-	90.52	NA	NA	-	91.90	NA	NA	-	94.20	NA	NA	-	92.22	NA	NA	m1G	GTTTCGATAGCTCAGTGGAAGAGCAAGCGACTGCAAATCGTTAGGTCGCCAGTTCAATCCTGGTTCGGAACT
22	NC_007089.4.tRNA77	CysGCA	cytosolic	1574081	1574153	NC_007089.4	-	46	V-region	G	-	93.18	NA	NA	-	90.52	NA	NA	-	91.90	NA	NA	-	94.20	NA	NA	-	92.22	NA	NA	m1G	GTTTCGATAGCTCAGTGGAAGAGCAAGCGACTGCAAATCGTTAGGTCGCCAGTTCAATCCTGGTTCGGAACT
22	NC_007092.3.tRNA74	CysGCA	cytosolic	1664088	1664160	NC_007092.3	-	46	V-region	G	-	93.18	NA	NA	-	90.52	NA	NA	-	91.91	NA	NA	-	94.20	NA	NA	-	92.21	NA	NA	m1G	GTTTCGATAGCTCAGTGGAAGAGCAAGCGACTGCAAATCGTTAGGTCGCCAGTTCAATCCTGGTTCGGAACT
22	NC_007087.3.tRNA4	CysGCA	cytosolic	818920	818992	NC_007087.3	+	46	V-region	G	-	93.18	NA	NA	-	90.52	NA	NA	-	91.91	NA	NA	-	94.20	NA	NA	-	92.22	NA	NA	m1G	GTTTCGATAGCTCAGTGGAAGAGCAAGCGACTGCAAATCGTTAGGTCGCCAGTTCAATCCTGGTTCGGAACT
22	NC_007089.4.tRNA7	CysGCA	cytosolic	2450296	2450368	NC_007089.4	+	46	V-region	G	-	93.18	NA	NA	-	90.52	NA	NA	-	91.91	NA	NA	-	94.20	NA	NA	-	92.22	NA	NA	m1G	GTTTCGATAGCTCAGTGGAAGAGCAAGCGACTGCAAATCGTTAGGTCGCCAGTTCAATCCTGGTTCGGAACT
22	NC_007089.4.tRNA8	CysGCA	cytosolic	2632481	2632553	NC_007089.4	+	46	V-region	G	-	93.18	NA	NA	-	90.52	NA	NA	-	91.90	NA	NA	-	94.20	NA	NA	-	92.22	NA	NA	m1G	GTTTCGATAGCTCAGTGGAAGAGCAAGCGACTGCAAATCGTTAGGTCGCCAGTTCAATCCTGGTTCGGAACT
22	NC_007092.3.tRNA18	CysGCA	cytosolic	2258614	2258686	NC_007092.3	+	47	V-region	T	-	75.26	D	D	-	84.19	NA	NA	-	80.51	D	D	-	71.27	D	D	-	73.89	D	D	D	GTTTCGATAGCTCAGTGGAAGAGCAAGCGACTGCAAATCGTTAGGTCGCCAGTTCAATCCTGGTTCGGAACT
22	NC_007089.4.tRNA5	CysGCA	cytosolic	2330676	2330748	NC_007089.4	+	47	V-region	T	-	75.53	D	D	-	84.52	NA	NA	-	80.70	D	D	-	71.49	D	D	-	74.29	D	D	D	GTTTCGATAGCTCAGTGGAAGAGCAAGCGACTGCAAATCGTTAGGTCGCCAGTTCAATCCTGGTTCGGAACT
22	NC_007089.4.tRNA76	CysGCA	cytosolic	1671337	1671409	NC_007089.4	-	47	V-region	T	-	75.55	D	D	-	84.63	NA	NA	-	80.71	D	D	-	71.50	D	D	-	74.31	D	D	D	GTTTCGATAGCTCAGTGGAAGAGCAAGCGACTGCAAATCGTTAGGTCGCCAGTTCAATCCTGGTTCGGAACT
22	NC_007089.4.tRNA77	CysGCA	cytosolic	1574081	1574153	NC_007089.4	-	47	V-region	T	-	75.55	D	D	-	84.63	NA	NA	-	80.71	D	D	-	71.50	D	D	-	74.31	D	D	D	GTTTCGATAGCTCAGTGGAAGAGCAAGCGACTGCAAATCGTTAGGTCGCCAGTTCAATCCTGGTTCGGAACT
22	NC_007092.3.tRNA74	CysGCA	cytosolic	1664088	1664160	NC_007092.3	-	47	V-region	T	-	75.55	D	D	-	84.63	NA	NA	-	80.71	D	D	-	71.50	D	D	-	74.31	D	D	D	GTTTCGATAGCTCAGTGGAAGAGCAAGCGACTGCAAATCGTTAGGTCGCCAGTTCAATCCTGGTTCGGAACT
22	NC_007087.3.tRNA4	CysGCA	cytosolic	818920	818992	NC_007087.3	+	47	V-region	T	-	75.55	D	D	-	84.63	NA	NA	-	80.71	D	D	-	71.50	D	D	-	74.31	D	D	D	GTTTCGATAGCTCAGTGGAAGAGCAAGCGACTGCAAATCGTTAGGTCGCCAGTTCAATCCTGGTTCGGAACT
22	NC_007089.4.tRNA7	CysGCA	cytosolic	2450296	2450368	NC_007089.4	+	47	V-region	T	-	75.55	D	D	-	84.63	NA	NA	-	80.71	D	D	-	71.50	D	D	-	74.31	D	D	D	GTTTCGATAGCTCAGTGGAAGAGCAAGCGACTGCAAATCGTTAGGTCGCCAGTTCAATCCTGGTTCGGAACT
22	NC_007089.4.tRNA8	CysGCA	cytosolic	2632481	2632553	NC_007089.4	+	47	V-region	T	-	75.55	D	D	-	84.63	NA	NA	-	80.71	D	D	-	71.50	D	D	-	74.31	D	D	D	GTTTCGATAGCTCAGTGGAAGAGCAAGCGACTGCAAATCGTTAGGTCGCCAGTTCAATCCTGGTTCGGAACT
22	NC_007092.3.tRNA18	CysGCA	cytosolic	2258614	2258686	NC_007092.3	+	58	T-loop	A	T	20.58	NA	NA	T	62.72	NA	NA	T	66.28	NA	NA	T	-	NA	NA	T	-	NA	NA	m1A	GTTTCGATAGCTCAGTGGAAGAGCAAGCGACTGCAAATCGTTAGGTCGCCAGTTCAATCCTGGTTCGGAACT
22	NC_007089.4.tRNA5	CysGCA	cytosolic	2330676	2330748	NC_007089.4	+	58	T-loop	A	T	20.63	NA	NA	T	62.80	NA	NA	T	66.32	NA	NA	T	-	NA	NA	T	-	NA	NA	m1A	GTTTCGATAGCTCAGTGGAAGAGCAAGCGACTGCAAATCGTTAGGTCGCCAGTTCAATCCTGGTTCGGAACT
22	NC_007089.4.tRNA76	CysGCA	cytosolic	1671337	1671409	NC_007089.4	-	58	T-loop	A	T	20.64	NA	NA	T	62.82	NA	NA	T	66.32	NA	NA	T	-	NA	NA	T	-	NA	NA	m1A	GTTTCGATAGCTCAGTGGAAGAGCAAGCGACTGCAAATCGTTAGGTCGCCAGTTCAATCCTGGTTCGGAACT
22	NC_007089.4.tRNA77	CysGCA	cytosolic	1574081	1574153	NC_007089.4	-	58	T-loop	A	T	20.64	NA	NA	T	62.82	NA	NA	T	66.32	NA	NA	T	-	NA	NA	T	-	NA	NA	m1A	GTTTCGATAGCTCAGTGGAAGAGCAAGCGACTGCAAATCGTTAGGTCGCCAGTTCAATCCTGGTTCGGAACT
22	NC_007092.3.tRNA74	CysGCA	cytosolic	1664088	1664160	NC_007092.3	-	58	T-loop	A	T	20.64	NA	NA	T	62.82	NA	NA	T	66.32	NA	NA	T	-	NA	NA	T	-	NA	NA	m1A	GTTTCGATAGCTCAGTGGAAGAGCAAGCGACTGCAAATCGTTAGGTCGCCAGTTCAATCCTGGTTCGGAACT
22	NC_007087.3.tRNA4	CysGCA	cytosolic	818920	818992	NC_007087.3	+	58	T-loop	A	T	20.64	NA	NA	T	62.82	NA	NA	T	66.32	NA	NA	T	-	NA	NA	T	-	NA	NA	m1A	GTTTCGATAGCTCAGTGGAAGAGCAAGCGACTGCAAATCGTTAGGTCGCCAGTTCAATCCTGGTTCGGAACT
22	NC_007089.4.tRNA7	CysGCA	cytosolic	2450296	2450368	NC_007089.4	+	58	T-loop	A	T	20.64	NA	NA	T	62.82	NA	NA	T	66.32	NA	NA	T	-	NA	NA	T	-	NA	NA	m1A	GTTTCGATAGCTCAGTGGAAGAGCAAGCGACTGCAAATCGTTAGGTCGCCAGTTCAATCCTGGTTCGGAACT
22	NC_007089.4.tRNA8	CysGCA	cytosolic	2632481	2632553	NC_007089.4	+	58	T-loop	A	T	20.64	NA	NA	T	62.82	NA	NA	T	66.32	NA	NA	T	-	NA	NA	T	-	NA	NA	m1A	GTTTCGATAGCTCAGTGGAAGAGCAAGCGACTGCAAATCGTTAGGTCGCCAGTTCAATCCTGGTTCGGAACT
23	NC_007091.3.tRNA8	ProTGG	cytosolic	2956679	2956750	NC_007091.3	+	18	D-loop	G	-	88.97	NA	NA	-	79.60	NA	NA	-	81.46	NA	NA	-	90.85	NA	NA	-	87.44	NA	NA	m2G | Gm	GGGAGATTAGTTAAGTGGTATAATGCTACCTTTGGGTGGTAGCGTCCTGAGTTCGATTCTCGGATCTCCCC
23	NC_007087.3.tRNA55	ProTGG	cytosolic	3314084	3314155	NC_007087.3	-	18	D-loop	G	-	89.02	NA	NA	-	79.60	NA	NA	-	81.45	NA	NA	-	90.85	NA	NA	-	87.43	NA	NA	m2G | Gm	GGGAGATTAGTTAAGTGGTATAATGCTACCTTTGGGTGGTAGCGTCCTGAGTTCGATTCTCGGATCTCCCC
23	NC_007087.3.tRNA75	ProTGG	cytosolic	1615508	1615579	NC_007087.3	-	18	D-loop	G	-	89.02	NA	NA	-	79.60	NA	NA	-	81.46	NA	NA	-	90.85	NA	NA	-	87.44	NA	NA	m2G | Gm	GGGAGATTAGTTAAGTGGTATAATGCTACCTTTGGGTGGTAGCGTCCTGAGTTCGATTCTCGGATCTCCCC
23	NC_007091.3.tRNA23	ProTGG	cytosolic	2970446	2970517	NC_007091.3	-	18	D-loop	G	-	89.02	NA	NA	-	79.60	NA	NA	-	81.45	NA	NA	-	90.85	NA	NA	-	87.43	NA	NA	m2G | Gm	GGGAGATTAGTTAAGTGGTATAATGCTACCTTTGGGTGGTAGCGTCCTGAGTTCGATTCTCGGATCTCCCC
23	NC_007092.3.tRNA77	ProTGG	cytosolic	1299995	1300066	NC_007092.3	-	18	D-loop	G	-	89.02	NA	NA	-	79.60	NA	NA	-	81.45	NA	NA	-	90.85	NA	NA	-	87.43	NA	NA	m2G | Gm	GGGAGATTAGTTAAGTGGTATAATGCTACCTTTGGGTGGTAGCGTCCTGAGTTCGATTCTCGGATCTCCCC
23	NC_007092.3.tRNA78	ProTGG	cytosolic	1250561	1250632	NC_007092.3	-	18	D-loop	G	-	89.02	NA	NA	-	79.60	NA	NA	-	81.45	NA	NA	-	90.85	NA	NA	-	87.43	NA	NA	m2G | Gm	GGGAGATTAGTTAAGTGGTATAATGCTACCTTTGGGTGGTAGCGTCCTGAGTTCGATTCTCGGATCTCCCC
23	NC_007087.3.tRNA74	ProTGG	cytosolic	1618453	1618524	NC_007087.3	-	18	D-loop	G	-	89.07	NA	NA	-	79.60	NA	NA	-	81.46	NA	NA	-	90.85	NA	NA	-	87.45	NA	NA	m2G | Gm	GGGAGATTAGTTAAGTGGTATAATGCTACCTTTGGGTGGTAGCGTCCTGAGTTCGATTCTCGGATCTCCCC
23	NC_007088.5.tRNA52	ProTGG	cytosolic	6771542	6771613	NC_007088.5	-	18	D-loop	G	-	89.07	NA	NA	-	79.60	NA	NA	-	81.45	NA	NA	-	90.85	NA	NA	-	87.43	NA	NA	m2G | Gm	GGGAGATTAGTTAAGTGGTATAATGCTACCTTTGGGTGGTAGCGTCCTGAGTTCGATTCTCGGATCTCCCC
23	NC_007089.4.tRNA47	ProTGG	cytosolic	5519053	5519124	NC_007089.4	-	18	D-loop	G	-	89.07	NA	NA	-	79.60	NA	NA	-	81.46	NA	NA	-	90.85	NA	NA	-	87.45	NA	NA	m2G | Gm	GGGAGATTAGTTAAGTGGTATAATGCTACCTTTGGGTGGTAGCGTCCTGAGTTCGATTCTCGGATCTCCCC
23	NC_007087.3.tRNA5	ProTGG	cytosolic	835754	835825	NC_007087.3	+	18	D-loop	G	-	89.07	NA	NA	-	79.60	NA	NA	-	81.46	NA	NA	-	90.85	NA	NA	-	87.45	NA	NA	m2G | Gm	GGGAGATTAGTTAAGTGGTATAATGCTACCTTTGGGTGGTAGCGTCCTGAGTTCGATTCTCGGATCTCCCC
23	NC_007087.3.tRNA6	ProTGG	cytosolic	843215	843286	NC_007087.3	+	18	D-loop	G	-	89.07	NA	NA	-	79.60	NA	NA	-	81.46	NA	NA	-	90.85	NA	NA	-	87.45	NA	NA	m2G | Gm	GGGAGATTAGTTAAGTGGTATAATGCTACCTTTGGGTGGTAGCGTCCTGAGTTCGATTCTCGGATCTCCCC
23	NC_007088.5.tRNA26	ProTGG	cytosolic	7004295	7004366	NC_007088.5	+	18	D-loop	G	-	89.07	NA	NA	-	79.60	NA	NA	-	81.46	NA	NA	-	90.85	NA	NA	-	87.45	NA	NA	m2G | Gm	GGGAGATTAGTTAAGTGGTATAATGCTACCTTTGGGTGGTAGCGTCCTGAGTTCGATTCTCGGATCTCCCC
23	NC_007088.5.tRNA32	ProTGG	cytosolic	7524450	7524521	NC_007088.5	+	18	D-loop	G	-	89.07	NA	NA	-	79.60	NA	NA	-	81.46	NA	NA	-	90.85	NA	NA	-	87.45	NA	NA	m2G | Gm	GGGAGATTAGTTAAGTGGTATAATGCTACCTTTGGGTGGTAGCGTCCTGAGTTCGATTCTCGGATCTCCCC
23	NC_007089.4.tRNA28	ProTGG	cytosolic	5518228	5518299	NC_007089.4	+	18	D-loop	G	-	89.07	NA	NA	-	79.60	NA	NA	-	81.46	NA	NA	-	90.85	NA	NA	-	87.45	NA	NA	m2G | Gm	GGGAGATTAGTTAAGTGGTATAATGCTACCTTTGGGTGGTAGCGTCCTGAGTTCGATTCTCGGATCTCCCC
23	NC_007088.5.tRNA88	ProTGG	cytosolic	1365572	1365643	NC_007088.5	-	18	D-loop	G	-	91.98	NA	NA	-	85.13	NA	NA	-	83.22	NA	NA	-	91.87	NA	NA	-	88.86	NA	NA	m2G | Gm	GGGAGATTAGTTAAGTGGTATAATGCTACCTTTGGGTGGTAGCGTCCTGAGTTCGATTCTCGGATCTCCCC
23	NC_007091.3.tRNA8	ProTGG	cytosolic	2956679	2956750	NC_007091.3	+	20	D-loop	T	-	59.62	D	D	-	79.79	NA	D	-	60.52	D	D	-	44.32	D	D	-	50.65	D	D	D	GGGAGATTAGTTAAGTGGTATAATGCTACCTTTGGGTGGTAGCGTCCTGAGTTCGATTCTCGGATCTCCCC
23	NC_007087.3.tRNA55	ProTGG	cytosolic	3314084	3314155	NC_007087.3	-	20	D-loop	T	-	59.63	D	D	-	79.79	NA	D	-	60.52	D	D	-	44.32	D	D	-	50.64	D	D	D	GGGAGATTAGTTAAGTGGTATAATGCTACCTTTGGGTGGTAGCGTCCTGAGTTCGATTCTCGGATCTCCCC
23	NC_007087.3.tRNA75	ProTGG	cytosolic	1615508	1615579	NC_007087.3	-	20	D-loop	T	-	59.63	D	D	-	79.79	NA	D	-	60.52	D	D	-	44.32	D	D	-	50.65	D	D	D	GGGAGATTAGTTAAGTGGTATAATGCTACCTTTGGGTGGTAGCGTCCTGAGTTCGATTCTCGGATCTCCCC
23	NC_007091.3.tRNA23	ProTGG	cytosolic	2970446	2970517	NC_007091.3	-	20	D-loop	T	-	59.63	D	D	-	79.79	NA	D	-	60.52	D	D	-	44.32	D	D	-	50.64	D	D	D	GGGAGATTAGTTAAGTGGTATAATGCTACCTTTGGGTGGTAGCGTCCTGAGTTCGATTCTCGGATCTCCCC
23	NC_007092.3.tRNA77	ProTGG	cytosolic	1299995	1300066	NC_007092.3	-	20	D-loop	T	-	59.63	D	D	-	79.79	NA	D	-	60.52	D	D	-	44.33	D	D	-	50.64	D	D	D	GGGAGATTAGTTAAGTGGTATAATGCTACCTTTGGGTGGTAGCGTCCTGAGTTCGATTCTCGGATCTCCCC
23	NC_007087.3.tRNA74	ProTGG	cytosolic	1618453	1618524	NC_007087.3	-	20	D-loop	T	-	59.64	D	D	-	79.79	NA	D	-	60.52	D	D	-	44.32	D	D	-	50.65	D	D	D	GGGAGATTAGTTAAGTGGTATAATGCTACCTTTGGGTGGTAGCGTCCTGAGTTCGATTCTCGGATCTCCCC
23	NC_007088.5.tRNA52	ProTGG	cytosolic	6771542	6771613	NC_007088.5	-	20	D-loop	T	-	59.64	D	D	-	79.79	NA	D	-	60.52	D	D	-	44.33	D	D	-	50.64	D	D	D	GGGAGATTAGTTAAGTGGTATAATGCTACCTTTGGGTGGTAGCGTCCTGAGTTCGATTCTCGGATCTCCCC
23	NC_007089.4.tRNA47	ProTGG	cytosolic	5519053	5519124	NC_007089.4	-	20	D-loop	T	-	59.64	D	D	-	79.79	NA	D	-	60.52	D	D	-	44.33	D	D	-	50.65	D	D	D	GGGAGATTAGTTAAGTGGTATAATGCTACCTTTGGGTGGTAGCGTCCTGAGTTCGATTCTCGGATCTCCCC
23	NC_007092.3.tRNA78	ProTGG	cytosolic	1250561	1250632	NC_007092.3	-	20	D-loop	T	-	59.64	D	D	-	79.79	NA	D	-	60.52	D	D	-	44.32	D	D	-	50.64	D	D	D	GGGAGATTAGTTAAGTGGTATAATGCTACCTTTGGGTGGTAGCGTCCTGAGTTCGATTCTCGGATCTCCCC
23	NC_007087.3.tRNA5	ProTGG	cytosolic	835754	835825	NC_007087.3	+	20	D-loop	T	-	59.64	D	D	-	79.79	NA	D	-	60.52	D	D	-	44.32	D	D	-	50.65	D	D	D	GGGAGATTAGTTAAGTGGTATAATGCTACCTTTGGGTGGTAGCGTCCTGAGTTCGATTCTCGGATCTCCCC
23	NC_007087.3.tRNA6	ProTGG	cytosolic	843215	843286	NC_007087.3	+	20	D-loop	T	-	59.64	D	D	-	79.79	NA	D	-	60.52	D	D	-	44.33	D	D	-	50.65	D	D	D	GGGAGATTAGTTAAGTGGTATAATGCTACCTTTGGGTGGTAGCGTCCTGAGTTCGATTCTCGGATCTCCCC
23	NC_007088.5.tRNA26	ProTGG	cytosolic	7004295	7004366	NC_007088.5	+	20	D-loop	T	-	59.64	D	D	-	79.79	NA	D	-	60.52	D	D	-	44.33	D	D	-	50.65	D	D	D	GGGAGATTAGTTAAGTGGTATAATGCTACCTTTGGGTGGTAGCGTCCTGAGTTCGATTCTCGGATCTCCCC
23	NC_007088.5.tRNA32	ProTGG	cytosolic	7524450	7524521	NC_007088.5	+	20	D-loop	T	-	59.64	D	D	-	79.79	NA	D	-	60.52	D	D	-	44.32	D	D	-	50.65	D	D	D	GGGAGATTAGTTAAGTGGTATAATGCTACCTTTGGGTGGTAGCGTCCTGAGTTCGATTCTCGGATCTCCCC
23	NC_007089.4.tRNA28	ProTGG	cytosolic	5518228	5518299	NC_007089.4	+	20	D-loop	T	-	59.64	D	D	-	79.79	NA	D	-	60.52	D	D	-	44.33	D	D	-	50.65	D	D	D	GGGAGATTAGTTAAGTGGTATAATGCTACCTTTGGGTGGTAGCGTCCTGAGTTCGATTCTCGGATCTCCCC
23	NC_007088.5.tRNA88	ProTGG	cytosolic	1365572	1365643	NC_007088.5	-	20	D-loop	T	-	60.02	D	D	-	80.40	NA	D	-	60.70	D	D	-	44.26	D	D	-	50.76	D	D	D	GGGAGATTAGTTAAGTGGTATAATGCTACCTTTGGGTGGTAGCGTCCTGAGTTCGATTCTCGGATCTCCCC
23	NC_007087.3.tRNA55	ProTGG	cytosolic	3314084	3314155	NC_007087.3	-	37	AC-loop	G	T	76.29	m1G	m1G	T	85.66	m1G	m1G	T	81.98	m1G	m1G	T	75.67	m1G	m1G	T	75.40	m1G	m1G	m1G	GGGAGATTAGTTAAGTGGTATAATGCTACCTTTGGGTGGTAGCGTCCTGAGTTCGATTCTCGGATCTCCCC
23	NC_007087.3.tRNA74	ProTGG	cytosolic	1618453	1618524	NC_007087.3	-	37	AC-loop	G	T	76.29	m1G	m1G	T	85.66	m1G	m1G	T	81.98	m1G	m1G	T	75.67	m1G	m1G	T	75.40	m1G	m1G	m1G	GGGAGATTAGTTAAGTGGTATAATGCTACCTTTGGGTGGTAGCGTCCTGAGTTCGATTCTCGGATCTCCCC
23	NC_007087.3.tRNA75	ProTGG	cytosolic	1615508	1615579	NC_007087.3	-	37	AC-loop	G	T	76.29	m1G	m1G	T	85.66	m1G	m1G	T	81.98	m1G	m1G	T	75.67	m1G	m1G	T	75.40	m1G	m1G	m1G	GGGAGATTAGTTAAGTGGTATAATGCTACCTTTGGGTGGTAGCGTCCTGAGTTCGATTCTCGGATCTCCCC
23	NC_007088.5.tRNA52	ProTGG	cytosolic	6771542	6771613	NC_007088.5	-	37	AC-loop	G	T	76.29	m1G	m1G	T	85.66	m1G	m1G	T	81.98	m1G	m1G	T	75.68	m1G	m1G	T	75.40	m1G	m1G	m1G	GGGAGATTAGTTAAGTGGTATAATGCTACCTTTGGGTGGTAGCGTCCTGAGTTCGATTCTCGGATCTCCCC
23	NC_007089.4.tRNA47	ProTGG	cytosolic	5519053	5519124	NC_007089.4	-	37	AC-loop	G	T	76.29	m1G	m1G	T	85.66	m1G	m1G	T	81.98	m1G	m1G	T	75.68	m1G	m1G	T	75.40	m1G	m1G	m1G	GGGAGATTAGTTAAGTGGTATAATGCTACCTTTGGGTGGTAGCGTCCTGAGTTCGATTCTCGGATCTCCCC
23	NC_007091.3.tRNA23	ProTGG	cytosolic	2970446	2970517	NC_007091.3	-	37	AC-loop	G	T	76.29	m1G	m1G	T	85.66	m1G	m1G	T	81.98	m1G	m1G	T	75.67	m1G	m1G	T	75.40	m1G	m1G	m1G	GGGAGATTAGTTAAGTGGTATAATGCTACCTTTGGGTGGTAGCGTCCTGAGTTCGATTCTCGGATCTCCCC
23	NC_007092.3.tRNA77	ProTGG	cytosolic	1299995	1300066	NC_007092.3	-	37	AC-loop	G	T	76.29	m1G	m1G	T	85.66	m1G	m1G	T	81.98	m1G	m1G	T	75.68	m1G	m1G	T	75.40	m1G	m1G	m1G	GGGAGATTAGTTAAGTGGTATAATGCTACCTTTGGGTGGTAGCGTCCTGAGTTCGATTCTCGGATCTCCCC
23	NC_007092.3.tRNA78	ProTGG	cytosolic	1250561	1250632	NC_007092.3	-	37	AC-loop	G	T	76.29	m1G	m1G	T	85.66	m1G	m1G	T	81.98	m1G	m1G	T	75.67	m1G	m1G	T	75.40	m1G	m1G	m1G	GGGAGATTAGTTAAGTGGTATAATGCTACCTTTGGGTGGTAGCGTCCTGAGTTCGATTCTCGGATCTCCCC
23	NC_007087.3.tRNA5	ProTGG	cytosolic	835754	835825	NC_007087.3	+	37	AC-loop	G	T	76.29	m1G	m1G	T	85.66	m1G	m1G	T	81.98	m1G	m1G	T	75.67	m1G	m1G	T	75.40	m1G	m1G	m1G	GGGAGATTAGTTAAGTGGTATAATGCTACCTTTGGGTGGTAGCGTCCTGAGTTCGATTCTCGGATCTCCCC
23	NC_007087.3.tRNA6	ProTGG	cytosolic	843215	843286	NC_007087.3	+	37	AC-loop	G	T	76.29	m1G	m1G	T	85.66	m1G	m1G	T	81.98	m1G	m1G	T	75.68	m1G	m1G	T	75.40	m1G	m1G	m1G	GGGAGATTAGTTAAGTGGTATAATGCTACCTTTGGGTGGTAGCGTCCTGAGTTCGATTCTCGGATCTCCCC
23	NC_007088.5.tRNA26	ProTGG	cytosolic	7004295	7004366	NC_007088.5	+	37	AC-loop	G	T	76.29	m1G	m1G	T	85.66	m1G	m1G	T	81.98	m1G	m1G	T	75.68	m1G	m1G	T	75.40	m1G	m1G	m1G	GGGAGATTAGTTAAGTGGTATAATGCTACCTTTGGGTGGTAGCGTCCTGAGTTCGATTCTCGGATCTCCCC
23	NC_007088.5.tRNA32	ProTGG	cytosolic	7524450	7524521	NC_007088.5	+	37	AC-loop	G	T	76.29	m1G	m1G	T	85.66	m1G	m1G	T	81.98	m1G	m1G	T	75.67	m1G	m1G	T	75.40	m1G	m1G	m1G	GGGAGATTAGTTAAGTGGTATAATGCTACCTTTGGGTGGTAGCGTCCTGAGTTCGATTCTCGGATCTCCCC
23	NC_007089.4.tRNA28	ProTGG	cytosolic	5518228	5518299	NC_007089.4	+	37	AC-loop	G	T	76.29	m1G	m1G	T	85.66	m1G	m1G	T	81.98	m1G	m1G	T	75.68	m1G	m1G	T	75.40	m1G	m1G	m1G	GGGAGATTAGTTAAGTGGTATAATGCTACCTTTGGGTGGTAGCGTCCTGAGTTCGATTCTCGGATCTCCCC
23	NC_007091.3.tRNA8	ProTGG	cytosolic	2956679	2956750	NC_007091.3	+	37	AC-loop	G	T	76.29	m1G	m1G	T	85.66	m1G	m1G	T	81.98	m1G	m1G	T	75.67	m1G	m1G	T	75.40	m1G	m1G	m1G	GGGAGATTAGTTAAGTGGTATAATGCTACCTTTGGGTGGTAGCGTCCTGAGTTCGATTCTCGGATCTCCCC
23	NC_007088.5.tRNA88	ProTGG	cytosolic	1365572	1365643	NC_007088.5	-	37	AC-loop	G	T	76.36	m1G	m1G	T	85.61	m1G	m1G	T	82.08	m1G	m1G	T	75.68	m1G	m1G	T	75.46	m1G	m1G	m1G	GGGAGATTAGTTAAGTGGTATAATGCTACCTTTGGGTGGTAGCGTCCTGAGTTCGATTCTCGGATCTCCCC
23	NC_007091.3.tRNA8	ProTGG	cytosolic	2956679	2956750	NC_007091.3	+	58	T-loop	A	T	25.14	NA	NA	T	30.50	NA	NA	T	26.41	NA	NA	T	-	NA	NA	T	-	NA	NA	m1A	GGGAGATTAGTTAAGTGGTATAATGCTACCTTTGGGTGGTAGCGTCCTGAGTTCGATTCTCGGATCTCCCC
23	NC_007087.3.tRNA55	ProTGG	cytosolic	3314084	3314155	NC_007087.3	-	58	T-loop	A	T	25.15	NA	NA	T	30.50	NA	NA	T	26.41	NA	NA	T	-	NA	NA	T	-	NA	NA	m1A	GGGAGATTAGTTAAGTGGTATAATGCTACCTTTGGGTGGTAGCGTCCTGAGTTCGATTCTCGGATCTCCCC
23	NC_007087.3.tRNA74	ProTGG	cytosolic	1618453	1618524	NC_007087.3	-	58	T-loop	A	T	25.15	NA	NA	T	30.50	NA	NA	T	26.41	NA	NA	T	-	NA	NA	T	-	NA	NA	m1A	GGGAGATTAGTTAAGTGGTATAATGCTACCTTTGGGTGGTAGCGTCCTGAGTTCGATTCTCGGATCTCCCC
23	NC_007087.3.tRNA75	ProTGG	cytosolic	1615508	1615579	NC_007087.3	-	58	T-loop	A	T	25.15	NA	NA	T	30.50	NA	NA	T	26.41	NA	NA	T	-	NA	NA	T	-	NA	NA	m1A	GGGAGATTAGTTAAGTGGTATAATGCTACCTTTGGGTGGTAGCGTCCTGAGTTCGATTCTCGGATCTCCCC
23	NC_007088.5.tRNA52	ProTGG	cytosolic	6771542	6771613	NC_007088.5	-	58	T-loop	A	T	25.15	NA	NA	T	30.50	NA	NA	T	26.41	NA	NA	T	-	NA	NA	T	-	NA	NA	m1A	GGGAGATTAGTTAAGTGGTATAATGCTACCTTTGGGTGGTAGCGTCCTGAGTTCGATTCTCGGATCTCCCC
23	NC_007089.4.tRNA47	ProTGG	cytosolic	5519053	5519124	NC_007089.4	-	58	T-loop	A	T	25.15	NA	NA	T	30.50	NA	NA	T	26.41	NA	NA	T	-	NA	NA	T	-	NA	NA	m1A	GGGAGATTAGTTAAGTGGTATAATGCTACCTTTGGGTGGTAGCGTCCTGAGTTCGATTCTCGGATCTCCCC
23	NC_007091.3.tRNA23	ProTGG	cytosolic	2970446	2970517	NC_007091.3	-	58	T-loop	A	T	25.15	NA	NA	T	30.50	NA	NA	T	26.41	NA	NA	T	-	NA	NA	T	-	NA	NA	m1A	GGGAGATTAGTTAAGTGGTATAATGCTACCTTTGGGTGGTAGCGTCCTGAGTTCGATTCTCGGATCTCCCC
23	NC_007092.3.tRNA77	ProTGG	cytosolic	1299995	1300066	NC_007092.3	-	58	T-loop	A	T	25.15	NA	NA	T	30.50	NA	NA	T	26.41	NA	NA	T	-	NA	NA	T	-	NA	NA	m1A	GGGAGATTAGTTAAGTGGTATAATGCTACCTTTGGGTGGTAGCGTCCTGAGTTCGATTCTCGGATCTCCCC
23	NC_007092.3.tRNA78	ProTGG	cytosolic	1250561	1250632	NC_007092.3	-	58	T-loop	A	T	25.15	NA	NA	T	30.50	NA	NA	T	26.41	NA	NA	T	-	NA	NA	T	-	NA	NA	m1A	GGGAGATTAGTTAAGTGGTATAATGCTACCTTTGGGTGGTAGCGTCCTGAGTTCGATTCTCGGATCTCCCC
23	NC_007087.3.tRNA5	ProTGG	cytosolic	835754	835825	NC_007087.3	+	58	T-loop	A	T	25.15	NA	NA	T	30.50	NA	NA	T	26.41	NA	NA	T	-	NA	NA	T	-	NA	NA	m1A	GGGAGATTAGTTAAGTGGTATAATGCTACCTTTGGGTGGTAGCGTCCTGAGTTCGATTCTCGGATCTCCCC
23	NC_007087.3.tRNA6	ProTGG	cytosolic	843215	843286	NC_007087.3	+	58	T-loop	A	T	25.15	NA	NA	T	30.50	NA	NA	T	26.41	NA	NA	T	-	NA	NA	T	-	NA	NA	m1A	GGGAGATTAGTTAAGTGGTATAATGCTACCTTTGGGTGGTAGCGTCCTGAGTTCGATTCTCGGATCTCCCC
23	NC_007088.5.tRNA26	ProTGG	cytosolic	7004295	7004366	NC_007088.5	+	58	T-loop	A	T	25.15	NA	NA	T	30.50	NA	NA	T	26.41	NA	NA	T	-	NA	NA	T	-	NA	NA	m1A	GGGAGATTAGTTAAGTGGTATAATGCTACCTTTGGGTGGTAGCGTCCTGAGTTCGATTCTCGGATCTCCCC
23	NC_007088.5.tRNA32	ProTGG	cytosolic	7524450	7524521	NC_007088.5	+	58	T-loop	A	T	25.15	NA	NA	T	30.50	NA	NA	T	26.41	NA	NA	T	-	NA	NA	T	-	NA	NA	m1A	GGGAGATTAGTTAAGTGGTATAATGCTACCTTTGGGTGGTAGCGTCCTGAGTTCGATTCTCGGATCTCCCC
23	NC_007089.4.tRNA28	ProTGG	cytosolic	5518228	5518299	NC_007089.4	+	58	T-loop	A	T	25.15	NA	NA	T	30.50	NA	NA	T	26.41	NA	NA	T	-	NA	NA	T	-	NA	NA	m1A	GGGAGATTAGTTAAGTGGTATAATGCTACCTTTGGGTGGTAGCGTCCTGAGTTCGATTCTCGGATCTCCCC
23	NC_007088.5.tRNA88	ProTGG	cytosolic	1365572	1365643	NC_007088.5	-	58	T-loop	A	T	25.27	NA	NA	T	30.58	NA	NA	T	26.46	NA	NA	T	-	NA	NA	T	-	NA	NA	m1A	GGGAGATTAGTTAAGTGGTATAATGCTACCTTTGGGTGGTAGCGTCCTGAGTTCGATTCTCGGATCTCCCC
24	NC_007088.5.tRNA14	TrpCCA	cytosolic	4995094	4995181	NC_007088.5	+	18	D-loop	G	-	81.05	NA	NA	-	55.00	NA	NA	-	49.59	NA	NA	-	66.61	NA	NA	-	45.97	NA	NA	m2G | Gm	GACTCCTTAGCATAGTGGTTTATTGTAATTGTCTCCAAAGCAGTTGGTCCAGGGTTCAACTCCCTGAGGGGTCT
24	NC_007087.3.tRNA63	TrpCCA	cytosolic	2411873	2411960	NC_007087.3	-	18	D-loop	G	-	82.67	NA	NA	-	56.70	NA	NA	-	49.94	NA	NA	-	66.89	NA	NA	-	46.26	NA	NA	m2G | Gm	GACTCCTTAGCATAGTGGTTTATTGTAATTGTCTCCAAAGCAGTTGGTCCAGGGTTCAACTCCCTGAGGGGTCT
24	NC_007087.3.tRNA29	TrpCCA	cytosolic	2817547	2817634	NC_007087.3	+	18	D-loop	G	-	82.67	NA	NA	-	56.70	NA	NA	-	49.95	NA	NA	-	66.89	NA	NA	-	46.26	NA	NA	m2G | Gm	GACTCCTTAGCATAGTGGTTTATTGTAATTGTCTCCAAAGCAGTTGGTCCAGGGTTCAACTCCCTGAGGGGTCT
24	NC_007087.3.tRNA32	TrpCCA	cytosolic	2913066	2913153	NC_007087.3	+	18	D-loop	G	-	82.67	NA	NA	-	56.70	NA	NA	-	49.95	NA	NA	-	66.89	NA	NA	-	46.27	NA	NA	m2G | Gm	GACTCCTTAGCATAGTGGTTTATTGTAATTGTCTCCAAAGCAGTTGGTCCAGGGTTCAACTCCCTGAGGGGTCT
24	NC_007087.3.tRNA76	TrpCCA	cytosolic	1511350	1511437	NC_007087.3	-	18	D-loop	G	-	88.37	NA	NA	-	67.33	NA	NA	-	55.01	NA	NA	-	72.06	NA	NA	-	49.95	NA	NA	m2G | Gm	GACTCCTTAGCATAGTGGTTTATTGTAATTGTCTCCAAAGCAGTTGGTCCAGGGTTCAACTCCCTGAGGGGTCT
24	NC_007087.3.tRNA77	TrpCCA	cytosolic	1508041	1508128	NC_007087.3	-	18	D-loop	G	-	88.64	NA	NA	-	68.65	NA	NA	-	55.26	NA	NA	-	72.15	NA	NA	-	50.03	NA	NA	m2G | Gm	GACTCCTTAGCATAGTGGTTTATTGTAATTGTCTCCAAAGCAGTTGGTCCAGGGTTCAACTCCCTGAGGGGTCT
24	NC_007088.5.tRNA65	TrpCCA	cytosolic	5820962	5821049	NC_007088.5	-	18	D-loop	G	-	88.64	NA	NA	-	68.65	NA	NA	-	55.26	NA	NA	-	72.15	NA	NA	-	50.03	NA	NA	m2G | Gm	GACTCCTTAGCATAGTGGTTTATTGTAATTGTCTCCAAAGCAGTTGGTCCAGGGTTCAACTCCCTGAGGGGTCT
24	NC_007088.5.tRNA14	TrpCCA	cytosolic	4995094	4995181	NC_007088.5	+	46	V-region	G	-	80.38	NA	NA	-	70.10	NA	NA	-	81.67	NA	NA	-	79.34	NA	NA	-	77.56	NA	NA	m1G	GACTCCTTAGCATAGTGGTTTATTGTAATTGTCTCCAAAGCAGTTGGTCCAGGGTTCAACTCCCTGAGGGGTCT
24	NC_007087.3.tRNA63	TrpCCA	cytosolic	2411873	2411960	NC_007087.3	-	46	V-region	G	-	80.67	NA	NA	-	70.59	NA	NA	-	81.78	NA	NA	-	79.39	NA	NA	-	77.65	NA	NA	m1G	GACTCCTTAGCATAGTGGTTTATTGTAATTGTCTCCAAAGCAGTTGGTCCAGGGTTCAACTCCCTGAGGGGTCT
24	NC_007087.3.tRNA29	TrpCCA	cytosolic	2817547	2817634	NC_007087.3	+	46	V-region	G	-	80.67	NA	NA	-	70.59	NA	NA	-	81.78	NA	NA	-	79.39	NA	NA	-	77.65	NA	NA	m1G	GACTCCTTAGCATAGTGGTTTATTGTAATTGTCTCCAAAGCAGTTGGTCCAGGGTTCAACTCCCTGAGGGGTCT
24	NC_007087.3.tRNA32	TrpCCA	cytosolic	2913066	2913153	NC_007087.3	+	46	V-region	G	-	80.67	NA	NA	-	70.59	NA	NA	-	81.78	NA	NA	-	79.39	NA	NA	-	77.66	NA	NA	m1G	GACTCCTTAGCATAGTGGTTTATTGTAATTGTCTCCAAAGCAGTTGGTCCAGGGTTCAACTCCCTGAGGGGTCT
24	NC_007087.3.tRNA76	TrpCCA	cytosolic	1511350	1511437	NC_007087.3	-	46	V-region	G	-	81.65	NA	NA	-	73.34	NA	NA	-	82.99	NA	NA	-	80.43	NA	NA	-	78.82	NA	NA	m1G	GACTCCTTAGCATAGTGGTTTATTGTAATTGTCTCCAAAGCAGTTGGTCCAGGGTTCAACTCCCTGAGGGGTCT
24	NC_007087.3.tRNA77	TrpCCA	cytosolic	1508041	1508128	NC_007087.3	-	46	V-region	G	-	81.70	NA	NA	-	73.64	NA	NA	-	83.08	NA	NA	-	80.46	NA	NA	-	78.84	NA	NA	m1G	GACTCCTTAGCATAGTGGTTTATTGTAATTGTCTCCAAAGCAGTTGGTCCAGGGTTCAACTCCCTGAGGGGTCT
24	NC_007088.5.tRNA65	TrpCCA	cytosolic	5820962	5821049	NC_007088.5	-	46	V-region	G	-	81.70	NA	NA	-	73.64	NA	NA	-	83.08	NA	NA	-	80.46	NA	NA	-	78.84	NA	NA	m1G	GACTCCTTAGCATAGTGGTTTATTGTAATTGTCTCCAAAGCAGTTGGTCCAGGGTTCAACTCCCTGAGGGGTCT
24	NC_007088.5.tRNA14	TrpCCA	cytosolic	4995094	4995181	NC_007088.5	+	47	V-region	T	-	66.21	NA	NA	-	81.74	NA	NA	-	73.14	NA	NA	-	69.22	NA	NA	-	70.37	NA	NA	D	GACTCCTTAGCATAGTGGTTTATTGTAATTGTCTCCAAAGCAGTTGGTCCAGGGTTCAACTCCCTGAGGGGTCT
24	NC_007087.3.tRNA63	TrpCCA	cytosolic	2411873	2411960	NC_007087.3	-	47	V-region	T	-	66.29	NA	NA	-	81.84	NA	NA	-	73.16	NA	NA	-	69.24	NA	NA	-	70.40	NA	NA	D	GACTCCTTAGCATAGTGGTTTATTGTAATTGTCTCCAAAGCAGTTGGTCCAGGGTTCAACTCCCTGAGGGGTCT
24	NC_007087.3.tRNA29	TrpCCA	cytosolic	2817547	2817634	NC_007087.3	+	47	V-region	T	-	66.29	NA	NA	-	81.84	NA	NA	-	73.16	NA	NA	-	69.24	NA	NA	-	70.40	NA	NA	D	GACTCCTTAGCATAGTGGTTTATTGTAATTGTCTCCAAAGCAGTTGGTCCAGGGTTCAACTCCCTGAGGGGTCT
24	NC_007087.3.tRNA32	TrpCCA	cytosolic	2913066	2913153	NC_007087.3	+	47	V-region	T	-	66.29	NA	NA	-	81.84	NA	NA	-	73.16	NA	NA	-	69.24	NA	NA	-	70.40	NA	NA	D	GACTCCTTAGCATAGTGGTTTATTGTAATTGTCTCCAAAGCAGTTGGTCCAGGGTTCAACTCCCTGAGGGGTCT
24	NC_007087.3.tRNA76	TrpCCA	cytosolic	1511350	1511437	NC_007087.3	-	47	V-region	T	-	66.53	NA	NA	-	82.40	NA	NA	-	73.45	NA	NA	-	69.51	NA	NA	-	70.71	NA	NA	D	GACTCCTTAGCATAGTGGTTTATTGTAATTGTCTCCAAAGCAGTTGGTCCAGGGTTCAACTCCCTGAGGGGTCT
24	NC_007087.3.tRNA77	TrpCCA	cytosolic	1508041	1508128	NC_007087.3	-	47	V-region	T	-	66.55	NA	NA	-	82.46	NA	NA	-	73.47	NA	NA	-	69.52	NA	NA	-	70.71	NA	NA	D	GACTCCTTAGCATAGTGGTTTATTGTAATTGTCTCCAAAGCAGTTGGTCCAGGGTTCAACTCCCTGAGGGGTCT
24	NC_007088.5.tRNA65	TrpCCA	cytosolic	5820962	5821049	NC_007088.5	-	47	V-region	T	-	66.55	NA	NA	-	82.46	NA	NA	-	73.47	NA	NA	-	69.52	NA	NA	-	70.71	NA	NA	D	GACTCCTTAGCATAGTGGTTTATTGTAATTGTCTCCAAAGCAGTTGGTCCAGGGTTCAACTCCCTGAGGGGTCT
24	NC_007088.5.tRNA14	TrpCCA	cytosolic	4995094	4995181	NC_007088.5	+	58	T-loop	A	T	33.51	NA	NA	T	35.74	NA	NA	T	35.36	NA	NA	T	-	NA	NA	T	-	NA	NA	m1A	GACTCCTTAGCATAGTGGTTTATTGTAATTGTCTCCAAAGCAGTTGGTCCAGGGTTCAACTCCCTGAGGGGTCT
24	NC_007087.3.tRNA63	TrpCCA	cytosolic	2411873	2411960	NC_007087.3	-	58	T-loop	A	T	33.55	NA	NA	T	35.76	NA	NA	T	35.37	NA	NA	T	-	NA	NA	T	-	NA	NA	m1A	GACTCCTTAGCATAGTGGTTTATTGTAATTGTCTCCAAAGCAGTTGGTCCAGGGTTCAACTCCCTGAGGGGTCT
24	NC_007087.3.tRNA29	TrpCCA	cytosolic	2817547	2817634	NC_007087.3	+	58	T-loop	A	T	33.55	NA	NA	T	35.76	NA	NA	T	35.37	NA	NA	T	-	NA	NA	T	-	NA	NA	m1A	GACTCCTTAGCATAGTGGTTTATTGTAATTGTCTCCAAAGCAGTTGGTCCAGGGTTCAACTCCCTGAGGGGTCT
24	NC_007087.3.tRNA32	TrpCCA	cytosolic	2913066	2913153	NC_007087.3	+	58	T-loop	A	T	33.55	NA	NA	T	35.76	NA	NA	T	35.37	NA	NA	T	-	NA	NA	T	-	NA	NA	m1A	GACTCCTTAGCATAGTGGTTTATTGTAATTGTCTCCAAAGCAGTTGGTCCAGGGTTCAACTCCCTGAGGGGTCT
24	NC_007087.3.tRNA76	TrpCCA	cytosolic	1511350	1511437	NC_007087.3	-	58	T-loop	A	T	33.65	NA	NA	T	35.92	NA	NA	T	35.42	NA	NA	T	-	NA	NA	T	-	NA	NA	m1A	GACTCCTTAGCATAGTGGTTTATTGTAATTGTCTCCAAAGCAGTTGGTCCAGGGTTCAACTCCCTGAGGGGTCT
24	NC_007087.3.tRNA77	TrpCCA	cytosolic	1508041	1508128	NC_007087.3	-	58	T-loop	A	T	33.65	NA	NA	T	35.93	NA	NA	T	35.42	NA	NA	T	-	NA	NA	T	-	NA	NA	m1A	GACTCCTTAGCATAGTGGTTTATTGTAATTGTCTCCAAAGCAGTTGGTCCAGGGTTCAACTCCCTGAGGGGTCT
24	NC_007088.5.tRNA65	TrpCCA	cytosolic	5820962	5821049	NC_007088.5	-	58	T-loop	A	T	33.65	NA	NA	T	35.93	NA	NA	T	35.42	NA	NA	T	-	NA	NA	T	-	NA	NA	m1A	GACTCCTTAGCATAGTGGTTTATTGTAATTGTCTCCAAAGCAGTTGGTCCAGGGTTCAACTCCCTGAGGGGTCT
25	NC_007092.3.tRNA62	TyrGTA	cytosolic	2597196	2597279	NC_007092.3	-	9	after 5' ACC-stem	G	-	-	NA	NA	-	-	NA	NA	C	26.83	m1G	m1G	C	56.52	NA	NA	C	51.38	NA	m1G	m1G	CCGGCTTTGGCGCAATGGTAGCGCGATTGACTGTAGATCAATCGGTTGCTAGTTCGAATCTGGCAAGCCGGA
25	NC_007087.3.tRNA9	TyrGTA	cytosolic	1686234	1686317	NC_007087.3	+	9	after 5' ACC-stem	G	-	-	NA	NA	-	-	NA	NA	C	26.83	m1G	m1G	C	56.52	NA	NA	C	50.46	NA	m1G	m1G	CCGGCTTTGGCGCAATGGTAGCGCGATTGACTGTAGATCAATCGGTTGCTAGTTCGAATCTGGCAAGCCGGA
25	NC_007089.4.tRNA1	TyrGTA	cytosolic	506382	506465	NC_007089.4	+	9	after 5' ACC-stem	G	-	-	NA	NA	-	-	NA	NA	C	26.83	m1G	m1G	C	56.52	NA	NA	C	50.46	NA	m1G	m1G	CCGGCTTTGGCGCAATGGTAGCGCGATTGACTGTAGATCAATCGGTTGCTAGTTCGAATCTGGCAAGCCGGA
25	NC_007090.3.tRNA13	TyrGTA	cytosolic	4844156	4844240	NC_007090.3	+	9	after 5' ACC-stem	G	-	-	NA	NA	-	-	NA	NA	C	26.83	m1G	m1G	C	56.52	NA	NA	C	51.38	NA	m1G	m1G	CCGGCTTTGGCGCAATGGTAGCGCGATTGACTGTAGATCAATCGGTTGCTAGTTCGAATCTGGCAAGCCGGA
25	NC_007090.3.tRNA16	TyrGTA	cytosolic	5312946	5313029	NC_007090.3	+	9	after 5' ACC-stem	G	-	-	NA	NA	-	-	NA	NA	C	26.83	m1G	m1G	C	56.52	NA	NA	C	50.46	NA	m1G	m1G	CCGGCTTTGGCGCAATGGTAGCGCGATTGACTGTAGATCAATCGGTTGCTAGTTCGAATCTGGCAAGCCGGA
25	NC_007090.3.tRNA7	TyrGTA	cytosolic	3366226	3366309	NC_007090.3	+	9	after 5' ACC-stem	G	-	-	NA	NA	-	-	NA	NA	C	26.83	m1G	m1G	C	56.52	NA	NA	C	51.38	NA	m1G	m1G	CCGGCTTTGGCGCAATGGTAGCGCGATTGACTGTAGATCAATCGGTTGCTAGTTCGAATCTGGCAAGCCGGA
25	NC_007090.3.tRNA8	TyrGTA	cytosolic	3658458	3658541	NC_007090.3	+	9	after 5' ACC-stem	G	-	-	NA	NA	-	-	NA	NA	C	26.83	m1G	m1G	C	56.52	NA	NA	C	51.38	NA	m1G	m1G	CCGGCTTTGGCGCAATGGTAGCGCGATTGACTGTAGATCAATCGGTTGCTAGTTCGAATCTGGCAAGCCGGA
25	NC_007092.3.tRNA15	TyrGTA	cytosolic	2088993	2089076	NC_007092.3	+	9	after 5' ACC-stem	G	-	-	NA	NA	-	-	NA	NA	C	26.83	m1G	m1G	C	56.52	NA	NA	C	51.38	NA	m1G	m1G	CCGGCTTTGGCGCAATGGTAGCGCGATTGACTGTAGATCAATCGGTTGCTAGTTCGAATCTGGCAAGCCGGA
25	NC_007092.3.tRNA17	TyrGTA	cytosolic	2176054	2176137	NC_007092.3	+	9	after 5' ACC-stem	G	-	-	NA	NA	-	-	NA	NA	C	26.83	m1G	m1G	C	56.52	NA	NA	C	51.38	NA	m1G	m1G	CCGGCTTTGGCGCAATGGTAGCGCGATTGACTGTAGATCAATCGGTTGCTAGTTCGAATCTGGCAAGCCGGA
25	NC_007092.3.tRNA31	TyrGTA	cytosolic	3068582	3068665	NC_007092.3	+	9	after 5' ACC-stem	G	-	-	NA	NA	-	-	NA	NA	C	26.83	m1G	m1G	C	56.52	NA	NA	C	51.38	NA	m1G	m1G	CCGGCTTTGGCGCAATGGTAGCGCGATTGACTGTAGATCAATCGGTTGCTAGTTCGAATCTGGCAAGCCGGA
25	NC_007092.3.tRNA41	TyrGTA	cytosolic	3430564	3430646	NC_007092.3	+	9	after 5' ACC-stem	G	-	-	NA	NA	-	-	NA	NA	C	26.83	m1G	m1G	C	56.52	NA	NA	C	50.46	NA	m1G	m1G	CCGGCTTTGGCGCAATGGTAGCGCGATTGACTGTAGATCAATCGGTTGCTAGTTCGAATCTGGCAAGCCGGA
25	NC_007087.3.tRNA50	TyrGTA	cytosolic	4009414	4009497	NC_007087.3	-	9	after 5' ACC-stem	G	C	-	NA	NA	-	-	NA	NA	C	20.21	m1G	m1G	C	50.00	NA	NA	C	42.97	m1G	m1G	m1G	CCGGCTTTGGCGCAATGGTAGCGCGATTGACTGTAGATCAATCGGTTGCTAGTTCGAATCTGGCAAGCCGGA
25	NC_007087.3.tRNA50	TyrGTA	cytosolic	4009414	4009497	NC_007087.3	-	18	D-loop	G	-	36.84	NA	NA	-	-	NA	NA	-	31.79	NA	NA	-	27.50	NA	NA	-	-	NA	NA	m2G | Gm	CCGGCTTTGGCGCAATGGTAGCGCGATTGACTGTAGATCAATCGGTTGCTAGTTCGAATCTGGCAAGCCGGA
25	NC_007092.3.tRNA62	TyrGTA	cytosolic	2597196	2597279	NC_007092.3	-	18	D-loop	G	-	41.51	NA	NA	-	-	NA	NA	-	34.81	NA	NA	-	29.73	NA	NA	-	-	NA	NA	m2G | Gm	CCGGCTTTGGCGCAATGGTAGCGCGATTGACTGTAGATCAATCGGTTGCTAGTTCGAATCTGGCAAGCCGGA
25	NC_007087.3.tRNA9	TyrGTA	cytosolic	1686234	1686317	NC_007087.3	+	18	D-loop	G	-	41.51	NA	NA	-	-	NA	NA	-	34.81	NA	NA	-	29.73	NA	NA	-	-	NA	NA	m2G | Gm	CCGGCTTTGGCGCAATGGTAGCGCGATTGACTGTAGATCAATCGGTTGCTAGTTCGAATCTGGCAAGCCGGA
25	NC_007089.4.tRNA1	TyrGTA	cytosolic	506382	506465	NC_007089.4	+	18	D-loop	G	-	41.51	NA	NA	-	-	NA	NA	-	34.81	NA	NA	-	29.73	NA	NA	-	-	NA	NA	m2G | Gm	CCGGCTTTGGCGCAATGGTAGCGCGATTGACTGTAGATCAATCGGTTGCTAGTTCGAATCTGGCAAGCCGGA
25	NC_007090.3.tRNA13	TyrGTA	cytosolic	4844156	4844240	NC_007090.3	+	18	D-loop	G	-	41.51	NA	NA	-	-	NA	NA	-	34.81	NA	NA	-	29.73	NA	NA	-	-	NA	NA	m2G | Gm	CCGGCTTTGGCGCAATGGTAGCGCGATTGACTGTAGATCAATCGGTTGCTAGTTCGAATCTGGCAAGCCGGA
25	NC_007090.3.tRNA16	TyrGTA	cytosolic	5312946	5313029	NC_007090.3	+	18	D-loop	G	-	41.51	NA	NA	-	-	NA	NA	-	34.81	NA	NA	-	29.73	NA	NA	-	-	NA	NA	m2G | Gm	CCGGCTTTGGCGCAATGGTAGCGCGATTGACTGTAGATCAATCGGTTGCTAGTTCGAATCTGGCAAGCCGGA
25	NC_007090.3.tRNA7	TyrGTA	cytosolic	3366226	3366309	NC_007090.3	+	18	D-loop	G	-	41.51	NA	NA	-	-	NA	NA	-	34.81	NA	NA	-	29.73	NA	NA	-	-	NA	NA	m2G | Gm	CCGGCTTTGGCGCAATGGTAGCGCGATTGACTGTAGATCAATCGGTTGCTAGTTCGAATCTGGCAAGCCGGA
25	NC_007090.3.tRNA8	TyrGTA	cytosolic	3658458	3658541	NC_007090.3	+	18	D-loop	G	-	41.51	NA	NA	-	-	NA	NA	-	34.81	NA	NA	-	29.73	NA	NA	-	-	NA	NA	m2G | Gm	CCGGCTTTGGCGCAATGGTAGCGCGATTGACTGTAGATCAATCGGTTGCTAGTTCGAATCTGGCAAGCCGGA
25	NC_007092.3.tRNA15	TyrGTA	cytosolic	2088993	2089076	NC_007092.3	+	18	D-loop	G	-	41.51	NA	NA	-	-	NA	NA	-	34.81	NA	NA	-	29.73	NA	NA	-	-	NA	NA	m2G | Gm	CCGGCTTTGGCGCAATGGTAGCGCGATTGACTGTAGATCAATCGGTTGCTAGTTCGAATCTGGCAAGCCGGA
25	NC_007092.3.tRNA17	TyrGTA	cytosolic	2176054	2176137	NC_007092.3	+	18	D-loop	G	-	41.51	NA	NA	-	-	NA	NA	-	34.81	NA	NA	-	29.73	NA	NA	-	-	NA	NA	m2G | Gm	CCGGCTTTGGCGCAATGGTAGCGCGATTGACTGTAGATCAATCGGTTGCTAGTTCGAATCTGGCAAGCCGGA
25	NC_007092.3.tRNA31	TyrGTA	cytosolic	3068582	3068665	NC_007092.3	+	18	D-loop	G	-	41.51	NA	NA	-	-	NA	NA	-	34.81	NA	NA	-	29.73	NA	NA	-	-	NA	NA	m2G | Gm	CCGGCTTTGGCGCAATGGTAGCGCGATTGACTGTAGATCAATCGGTTGCTAGTTCGAATCTGGCAAGCCGGA
25	NC_007092.3.tRNA41	TyrGTA	cytosolic	3430564	3430646	NC_007092.3	+	18	D-loop	G	-	41.51	NA	NA	-	-	NA	NA	-	34.81	NA	NA	-	29.73	NA	NA	-	-	NA	NA	m2G | Gm	CCGGCTTTGGCGCAATGGTAGCGCGATTGACTGTAGATCAATCGGTTGCTAGTTCGAATCTGGCAAGCCGGA
25	NC_007090.3.tRNA8	TyrGTA	cytosolic	3658458	3658541	NC_007090.3	+	20	D-loop	T	-	46.82	NA	NA	-	-	NA	NA	-	54.21	NA	D	-	54.84	NA	NA	-	48.55	D	D	D	CCGGCTTTGGCGCAATGGTAGCGCGATTGACTGTAGATCAATCGGTTGCTAGTTCGAATCTGGCAAGCCGGA
25	NC_007092.3.tRNA31	TyrGTA	cytosolic	3068582	3068665	NC_007092.3	+	20	D-loop	T	-	46.82	NA	NA	-	-	NA	NA	-	54.21	NA	D	-	54.84	NA	NA	-	48.55	D	D	D	CCGGCTTTGGCGCAATGGTAGCGCGATTGACTGTAGATCAATCGGTTGCTAGTTCGAATCTGGCAAGCCGGA
25	NC_007092.3.tRNA62	TyrGTA	cytosolic	2597196	2597279	NC_007092.3	-	20	D-loop	T	-	47.48	NA	NA	-	-	NA	NA	-	54.21	NA	D	-	54.84	NA	NA	-	48.55	D	D	D	CCGGCTTTGGCGCAATGGTAGCGCGATTGACTGTAGATCAATCGGTTGCTAGTTCGAATCTGGCAAGCCGGA
25	NC_007087.3.tRNA9	TyrGTA	cytosolic	1686234	1686317	NC_007087.3	+	20	D-loop	T	-	47.48	NA	NA	-	-	NA	NA	-	54.21	NA	D	-	54.84	NA	NA	-	48.41	D	D	D	CCGGCTTTGGCGCAATGGTAGCGCGATTGACTGTAGATCAATCGGTTGCTAGTTCGAATCTGGCAAGCCGGA
25	NC_007089.4.tRNA1	TyrGTA	cytosolic	506382	506465	NC_007089.4	+	20	D-loop	T	-	47.48	NA	NA	-	-	NA	NA	-	54.21	NA	D	-	54.84	NA	NA	-	48.41	D	D	D	CCGGCTTTGGCGCAATGGTAGCGCGATTGACTGTAGATCAATCGGTTGCTAGTTCGAATCTGGCAAGCCGGA
25	NC_007090.3.tRNA13	TyrGTA	cytosolic	4844156	4844240	NC_007090.3	+	20	D-loop	T	-	47.48	NA	NA	-	-	NA	NA	-	54.21	NA	D	-	54.84	NA	NA	-	48.55	D	D	D	CCGGCTTTGGCGCAATGGTAGCGCGATTGACTGTAGATCAATCGGTTGCTAGTTCGAATCTGGCAAGCCGGA
25	NC_007090.3.tRNA16	TyrGTA	cytosolic	5312946	5313029	NC_007090.3	+	20	D-loop	T	-	47.48	NA	NA	-	-	NA	NA	-	54.21	NA	D	-	54.84	NA	NA	-	48.41	D	D	D	CCGGCTTTGGCGCAATGGTAGCGCGATTGACTGTAGATCAATCGGTTGCTAGTTCGAATCTGGCAAGCCGGA
25	NC_007090.3.tRNA7	TyrGTA	cytosolic	3366226	3366309	NC_007090.3	+	20	D-loop	T	-	47.48	NA	NA	-	-	NA	NA	-	54.21	NA	D	-	54.84	NA	NA	-	48.55	D	D	D	CCGGCTTTGGCGCAATGGTAGCGCGATTGACTGTAGATCAATCGGTTGCTAGTTCGAATCTGGCAAGCCGGA
25	NC_007092.3.tRNA15	TyrGTA	cytosolic	2088993	2089076	NC_007092.3	+	20	D-loop	T	-	47.48	NA	NA	-	-	NA	NA	-	54.21	NA	D	-	54.84	NA	NA	-	48.55	D	D	D	CCGGCTTTGGCGCAATGGTAGCGCGATTGACTGTAGATCAATCGGTTGCTAGTTCGAATCTGGCAAGCCGGA
25	NC_007092.3.tRNA17	TyrGTA	cytosolic	2176054	2176137	NC_007092.3	+	20	D-loop	T	-	47.48	NA	NA	-	-	NA	NA	-	54.21	NA	D	-	54.84	NA	NA	-	48.55	D	D	D	CCGGCTTTGGCGCAATGGTAGCGCGATTGACTGTAGATCAATCGGTTGCTAGTTCGAATCTGGCAAGCCGGA
25	NC_007092.3.tRNA41	TyrGTA	cytosolic	3430564	3430646	NC_007092.3	+	20	D-loop	T	-	47.48	NA	NA	-	-	NA	NA	-	54.21	NA	D	-	54.84	NA	NA	-	48.41	D	D	D	CCGGCTTTGGCGCAATGGTAGCGCGATTGACTGTAGATCAATCGGTTGCTAGTTCGAATCTGGCAAGCCGGA
25	NC_007087.3.tRNA50	TyrGTA	cytosolic	4009414	4009497	NC_007087.3	-	20	D-loop	T	-	44.79	NA	D	-	-	NA	NA	-	52.15	NA	NA	-	53125.00	NA	NA	-	46.43	D	D	D	CCGGCTTTGGCGCAATGGTAGCGCGATTGACTGTAGATCAATCGGTTGCTAGTTCGAATCTGGCAAGCCGGA
25	NC_007087.3.tRNA50	TyrGTA	cytosolic	4009414	4009497	NC_007087.3	-	26	after 3' D-stem	G	A	77.64	NA	NA	-	91.15	NA	NA	A	75.57	NA	NA	A	68.24	NA	NA	A	66.17	NA	NA	m2G | m2,2G	CCGGCTTTGGCGCAATGGTAGCGCGATTGACTGTAGATCAATCGGTTGCTAGTTCGAATCTGGCAAGCCGGA
25	NC_007090.3.tRNA8	TyrGTA	cytosolic	3658458	3658541	NC_007090.3	+	26	after 3' D-stem	G	A	78.06	NA	NA	-	91.15	NA	NA	A	75.85	NA	NA	A	68.68	NA	NA	A	67.04	NA	NA	m2G | m2,2G	CCGGCTTTGGCGCAATGGTAGCGCGATTGACTGTAGATCAATCGGTTGCTAGTTCGAATCTGGCAAGCCGGA
25	NC_007092.3.tRNA31	TyrGTA	cytosolic	3068582	3068665	NC_007092.3	+	26	after 3' D-stem	G	A	78.06	NA	NA	-	91.15	NA	NA	A	75.85	NA	NA	A	68.68	NA	NA	A	67.04	NA	NA	m2G | m2,2G	CCGGCTTTGGCGCAATGGTAGCGCGATTGACTGTAGATCAATCGGTTGCTAGTTCGAATCTGGCAAGCCGGA
25	NC_007092.3.tRNA62	TyrGTA	cytosolic	2597196	2597279	NC_007092.3	-	26	after 3' D-stem	G	A	78.14	NA	NA	-	91.15	NA	NA	A	75.85	NA	NA	A	68.68	NA	NA	A	67.04	NA	NA	m2G | m2,2G	CCGGCTTTGGCGCAATGGTAGCGCGATTGACTGTAGATCAATCGGTTGCTAGTTCGAATCTGGCAAGCCGGA
25	NC_007087.3.tRNA9	TyrGTA	cytosolic	1686234	1686317	NC_007087.3	+	26	after 3' D-stem	G	A	78.14	NA	NA	-	91.15	NA	NA	A	75.85	NA	NA	A	68.68	NA	NA	A	66.99	NA	NA	m2G | m2,2G	CCGGCTTTGGCGCAATGGTAGCGCGATTGACTGTAGATCAATCGGTTGCTAGTTCGAATCTGGCAAGCCGGA
25	NC_007089.4.tRNA1	TyrGTA	cytosolic	506382	506465	NC_007089.4	+	26	after 3' D-stem	G	A	78.14	NA	NA	-	91.15	NA	NA	A	75.85	NA	NA	A	68.68	NA	NA	A	66.99	NA	NA	m2G | m2,2G	CCGGCTTTGGCGCAATGGTAGCGCGATTGACTGTAGATCAATCGGTTGCTAGTTCGAATCTGGCAAGCCGGA
25	NC_007090.3.tRNA13	TyrGTA	cytosolic	4844156	4844240	NC_007090.3	+	26	after 3' D-stem	G	A	78.14	NA	NA	-	91.15	NA	NA	A	75.85	NA	NA	A	68.68	NA	NA	A	67.04	NA	NA	m2G | m2,2G	CCGGCTTTGGCGCAATGGTAGCGCGATTGACTGTAGATCAATCGGTTGCTAGTTCGAATCTGGCAAGCCGGA
25	NC_007090.3.tRNA16	TyrGTA	cytosolic	5312946	5313029	NC_007090.3	+	26	after 3' D-stem	G	A	78.14	NA	NA	-	91.15	NA	NA	A	75.85	NA	NA	A	68.68	NA	NA	A	66.99	NA	NA	m2G | m2,2G	CCGGCTTTGGCGCAATGGTAGCGCGATTGACTGTAGATCAATCGGTTGCTAGTTCGAATCTGGCAAGCCGGA
25	NC_007090.3.tRNA7	TyrGTA	cytosolic	3366226	3366309	NC_007090.3	+	26	after 3' D-stem	G	A	78.14	NA	NA	-	91.15	NA	NA	A	75.85	NA	NA	A	68.68	NA	NA	A	67.04	NA	NA	m2G | m2,2G	CCGGCTTTGGCGCAATGGTAGCGCGATTGACTGTAGATCAATCGGTTGCTAGTTCGAATCTGGCAAGCCGGA
25	NC_007092.3.tRNA15	TyrGTA	cytosolic	2088993	2089076	NC_007092.3	+	26	after 3' D-stem	G	A	78.14	NA	NA	-	91.15	NA	NA	A	75.85	NA	NA	A	68.68	NA	NA	A	67.04	NA	NA	m2G | m2,2G	CCGGCTTTGGCGCAATGGTAGCGCGATTGACTGTAGATCAATCGGTTGCTAGTTCGAATCTGGCAAGCCGGA
25	NC_007092.3.tRNA17	TyrGTA	cytosolic	2176054	2176137	NC_007092.3	+	26	after 3' D-stem	G	A	78.14	NA	NA	-	91.15	NA	NA	A	75.85	NA	NA	A	68.68	NA	NA	A	67.04	NA	NA	m2G | m2,2G	CCGGCTTTGGCGCAATGGTAGCGCGATTGACTGTAGATCAATCGGTTGCTAGTTCGAATCTGGCAAGCCGGA
25	NC_007092.3.tRNA41	TyrGTA	cytosolic	3430564	3430646	NC_007092.3	+	26	after 3' D-stem	G	A	78.14	NA	NA	-	91.15	NA	NA	A	75.85	NA	NA	A	68.68	NA	NA	A	66.99	NA	NA	m2G | m2,2G	CCGGCTTTGGCGCAATGGTAGCGCGATTGACTGTAGATCAATCGGTTGCTAGTTCGAATCTGGCAAGCCGGA
25	NC_007087.3.tRNA50	TyrGTA	cytosolic	4009414	4009497	NC_007087.3	-	37	AC-loop	G	-	83.38	m2G|m22G	m2G|m22G	-	93.01	NA	NA	-	89.83	m2G|m22G	m2G|m22G	-	80.36	m2G|m22G	m2G|m22G	-	84.61	m2G|m22G	m2G|m22G	m1G	CCGGCTTTGGCGCAATGGTAGCGCGATTGACTGTAGATCAATCGGTTGCTAGTTCGAATCTGGCAAGCCGGA
25	NC_007090.3.tRNA8	TyrGTA	cytosolic	3658458	3658541	NC_007090.3	+	37	AC-loop	G	-	83.46	m2G|m22G	m2G|m22G	-	93.01	NA	NA	-	89.88	m2G|m22G	m2G|m22G	-	80.47	m2G|m22G	m2G|m22G	-	84.77	m2G|m22G	m2G|m22G	m1G	CCGGCTTTGGCGCAATGGTAGCGCGATTGACTGTAGATCAATCGGTTGCTAGTTCGAATCTGGCAAGCCGGA
25	NC_007092.3.tRNA31	TyrGTA	cytosolic	3068582	3068665	NC_007092.3	+	37	AC-loop	G	-	83.46	m2G|m22G	m2G|m22G	-	93.01	NA	NA	-	89.88	m2G|m22G	m2G|m22G	-	80.47	m2G|m22G	m2G|m22G	-	84.77	m2G|m22G	m2G|m22G	m1G	CCGGCTTTGGCGCAATGGTAGCGCGATTGACTGTAGATCAATCGGTTGCTAGTTCGAATCTGGCAAGCCGGA
25	NC_007092.3.tRNA62	TyrGTA	cytosolic	2597196	2597279	NC_007092.3	-	37	AC-loop	G	-	83.47	m2G|m22G	m2G|m22G	-	93.01	NA	NA	-	89.88	m2G|m22G	m2G|m22G	-	80.47	m2G|m22G	m2G|m22G	-	84.77	m2G|m22G	m2G|m22G	m1G	CCGGCTTTGGCGCAATGGTAGCGCGATTGACTGTAGATCAATCGGTTGCTAGTTCGAATCTGGCAAGCCGGA
25	NC_007087.3.tRNA9	TyrGTA	cytosolic	1686234	1686317	NC_007087.3	+	37	AC-loop	G	-	83.47	m2G|m22G	m2G|m22G	-	93.01	NA	NA	-	89.88	m2G|m22G	m2G|m22G	-	80.47	m2G|m22G	m2G|m22G	-	84.76	m2G|m22G	m2G|m22G	m1G	CCGGCTTTGGCGCAATGGTAGCGCGATTGACTGTAGATCAATCGGTTGCTAGTTCGAATCTGGCAAGCCGGA
25	NC_007089.4.tRNA1	TyrGTA	cytosolic	506382	506465	NC_007089.4	+	37	AC-loop	G	-	83.47	m2G|m22G	m2G|m22G	-	93.01	NA	NA	-	89.88	m2G|m22G	m2G|m22G	-	80.47	m2G|m22G	m2G|m22G	-	84.76	m2G|m22G	m2G|m22G	m1G	CCGGCTTTGGCGCAATGGTAGCGCGATTGACTGTAGATCAATCGGTTGCTAGTTCGAATCTGGCAAGCCGGA
25	NC_007090.3.tRNA13	TyrGTA	cytosolic	4844156	4844240	NC_007090.3	+	37	AC-loop	G	-	83.47	m2G|m22G	m2G|m22G	-	93.01	NA	NA	-	89.88	m2G|m22G	m2G|m22G	-	80.47	m2G|m22G	m2G|m22G	-	84.77	m2G|m22G	m2G|m22G	m1G	CCGGCTTTGGCGCAATGGTAGCGCGATTGACTGTAGATCAATCGGTTGCTAGTTCGAATCTGGCAAGCCGGA
25	NC_007090.3.tRNA16	TyrGTA	cytosolic	5312946	5313029	NC_007090.3	+	37	AC-loop	G	-	83.47	m2G|m22G	m2G|m22G	-	93.01	NA	NA	-	89.88	m2G|m22G	m2G|m22G	-	80.47	m2G|m22G	m2G|m22G	-	84.76	m2G|m22G	m2G|m22G	m1G	CCGGCTTTGGCGCAATGGTAGCGCGATTGACTGTAGATCAATCGGTTGCTAGTTCGAATCTGGCAAGCCGGA
25	NC_007090.3.tRNA7	TyrGTA	cytosolic	3366226	3366309	NC_007090.3	+	37	AC-loop	G	-	83.47	m2G|m22G	m2G|m22G	-	93.01	NA	NA	-	89.88	m2G|m22G	m2G|m22G	-	80.47	m2G|m22G	m2G|m22G	-	84.77	m2G|m22G	m2G|m22G	m1G	CCGGCTTTGGCGCAATGGTAGCGCGATTGACTGTAGATCAATCGGTTGCTAGTTCGAATCTGGCAAGCCGGA
25	NC_007092.3.tRNA15	TyrGTA	cytosolic	2088993	2089076	NC_007092.3	+	37	AC-loop	G	-	83.47	m2G|m22G	m2G|m22G	-	93.01	NA	NA	-	89.88	m2G|m22G	m2G|m22G	-	80.47	m2G|m22G	m2G|m22G	-	84.77	m2G|m22G	m2G|m22G	m1G	CCGGCTTTGGCGCAATGGTAGCGCGATTGACTGTAGATCAATCGGTTGCTAGTTCGAATCTGGCAAGCCGGA
25	NC_007092.3.tRNA17	TyrGTA	cytosolic	2176054	2176137	NC_007092.3	+	37	AC-loop	G	-	83.47	m2G|m22G	m2G|m22G	-	93.01	NA	NA	-	89.88	m2G|m22G	m2G|m22G	-	80.47	m2G|m22G	m2G|m22G	-	84.77	m2G|m22G	m2G|m22G	m1G	CCGGCTTTGGCGCAATGGTAGCGCGATTGACTGTAGATCAATCGGTTGCTAGTTCGAATCTGGCAAGCCGGA
25	NC_007092.3.tRNA41	TyrGTA	cytosolic	3430564	3430646	NC_007092.3	+	37	AC-loop	G	-	83.47	m2G|m22G	m2G|m22G	-	93.01	NA	NA	-	89.88	m2G|m22G	m2G|m22G	-	80.47	m2G|m22G	m2G|m22G	-	84.76	m2G|m22G	m2G|m22G	m1G	CCGGCTTTGGCGCAATGGTAGCGCGATTGACTGTAGATCAATCGGTTGCTAGTTCGAATCTGGCAAGCCGGA
25	NC_007087.3.tRNA50	TyrGTA	cytosolic	4009414	4009497	NC_007087.3	-	58	T-loop	A	T	37.66	NA	m1A|m1I|ms2i6A	T	87.59	NA	NA	T	61.12	NA	m1A|m1I|ms2i6A	T	22.57	NA	m1A|m1I|ms2i6A	T	28.08	NA	m1A|m1I|ms2i6A	m1A	CCGGCTTTGGCGCAATGGTAGCGCGATTGACTGTAGATCAATCGGTTGCTAGTTCGAATCTGGCAAGCCGGA
25	NC_007092.3.tRNA62	TyrGTA	cytosolic	2597196	2597279	NC_007092.3	-	58	T-loop	A	T	37.67	NA	m1A|m1I|ms2i6A	T	87.59	NA	NA	T	61.14	NA	m1A|m1I|ms2i6A	T	22.59	NA	m1A|m1I|ms2i6A	T	28.11	NA	m1A|m1I|ms2i6A	m1A	CCGGCTTTGGCGCAATGGTAGCGCGATTGACTGTAGATCAATCGGTTGCTAGTTCGAATCTGGCAAGCCGGA
25	NC_007087.3.tRNA9	TyrGTA	cytosolic	1686234	1686317	NC_007087.3	+	58	T-loop	A	T	37.67	NA	m1A|m1I|ms2i6A	T	87.59	NA	NA	T	61.14	NA	m1A|m1I|ms2i6A	T	22.59	NA	m1A|m1I|ms2i6A	T	28.11	NA	m1A|m1I|ms2i6A	m1A	CCGGCTTTGGCGCAATGGTAGCGCGATTGACTGTAGATCAATCGGTTGCTAGTTCGAATCTGGCAAGCCGGA
25	NC_007089.4.tRNA1	TyrGTA	cytosolic	506382	506465	NC_007089.4	+	58	T-loop	A	T	37.67	NA	m1A|m1I|ms2i6A	T	87.59	NA	NA	T	61.14	NA	m1A|m1I|ms2i6A	T	22.59	NA	m1A|m1I|ms2i6A	T	28.11	NA	m1A|m1I|ms2i6A	m1A	CCGGCTTTGGCGCAATGGTAGCGCGATTGACTGTAGATCAATCGGTTGCTAGTTCGAATCTGGCAAGCCGGA
25	NC_007090.3.tRNA13	TyrGTA	cytosolic	4844156	4844240	NC_007090.3	+	58	T-loop	A	T	37.67	NA	m1A|m1I|ms2i6A	T	87.59	NA	NA	T	61.14	NA	m1A|m1I|ms2i6A	T	22.59	NA	m1A|m1I|ms2i6A	T	28.11	NA	m1A|m1I|ms2i6A	m1A	CCGGCTTTGGCGCAATGGTAGCGCGATTGACTGTAGATCAATCGGTTGCTAGTTCGAATCTGGCAAGCCGGA
25	NC_007090.3.tRNA16	TyrGTA	cytosolic	5312946	5313029	NC_007090.3	+	58	T-loop	A	T	37.67	NA	m1A|m1I|ms2i6A	T	87.59	NA	NA	T	61.14	NA	m1A|m1I|ms2i6A	T	22.59	NA	m1A|m1I|ms2i6A	T	28.11	NA	m1A|m1I|ms2i6A	m1A	CCGGCTTTGGCGCAATGGTAGCGCGATTGACTGTAGATCAATCGGTTGCTAGTTCGAATCTGGCAAGCCGGA
25	NC_007090.3.tRNA7	TyrGTA	cytosolic	3366226	3366309	NC_007090.3	+	58	T-loop	A	T	37.67	NA	m1A|m1I|ms2i6A	T	87.59	NA	NA	T	61.14	NA	m1A|m1I|ms2i6A	T	22.59	NA	m1A|m1I|ms2i6A	T	28.11	NA	m1A|m1I|ms2i6A	m1A	CCGGCTTTGGCGCAATGGTAGCGCGATTGACTGTAGATCAATCGGTTGCTAGTTCGAATCTGGCAAGCCGGA
25	NC_007090.3.tRNA8	TyrGTA	cytosolic	3658458	3658541	NC_007090.3	+	58	T-loop	A	T	37.67	NA	m1A|m1I|ms2i6A	T	87.59	NA	NA	T	61.14	NA	m1A|m1I|ms2i6A	T	22.59	NA	m1A|m1I|ms2i6A	T	28.11	NA	m1A|m1I|ms2i6A	m1A	CCGGCTTTGGCGCAATGGTAGCGCGATTGACTGTAGATCAATCGGTTGCTAGTTCGAATCTGGCAAGCCGGA
25	NC_007092.3.tRNA15	TyrGTA	cytosolic	2088993	2089076	NC_007092.3	+	58	T-loop	A	T	37.67	NA	m1A|m1I|ms2i6A	T	87.59	NA	NA	T	61.14	NA	m1A|m1I|ms2i6A	T	22.59	NA	m1A|m1I|ms2i6A	T	28.11	NA	m1A|m1I|ms2i6A	m1A	CCGGCTTTGGCGCAATGGTAGCGCGATTGACTGTAGATCAATCGGTTGCTAGTTCGAATCTGGCAAGCCGGA
25	NC_007092.3.tRNA17	TyrGTA	cytosolic	2176054	2176137	NC_007092.3	+	58	T-loop	A	T	37.67	NA	m1A|m1I|ms2i6A	T	87.59	NA	NA	T	61.14	NA	m1A|m1I|ms2i6A	T	22.59	NA	m1A|m1I|ms2i6A	T	28.11	NA	m1A|m1I|ms2i6A	m1A	CCGGCTTTGGCGCAATGGTAGCGCGATTGACTGTAGATCAATCGGTTGCTAGTTCGAATCTGGCAAGCCGGA
25	NC_007092.3.tRNA31	TyrGTA	cytosolic	3068582	3068665	NC_007092.3	+	58	T-loop	A	T	37.67	NA	m1A|m1I|ms2i6A	T	87.59	NA	NA	T	61.14	NA	m1A|m1I|ms2i6A	T	22.59	NA	m1A|m1I|ms2i6A	T	28.11	NA	m1A|m1I|ms2i6A	m1A	CCGGCTTTGGCGCAATGGTAGCGCGATTGACTGTAGATCAATCGGTTGCTAGTTCGAATCTGGCAAGCCGGA
25	NC_007092.3.tRNA41	TyrGTA	cytosolic	3430564	3430646	NC_007092.3	+	58	T-loop	A	T	37.67	NA	m1A|m1I|ms2i6A	T	87.59	NA	NA	T	61.14	NA	m1A|m1I|ms2i6A	T	22.59	NA	m1A|m1I|ms2i6A	T	28.11	NA	m1A|m1I|ms2i6A	m1A	CCGGCTTTGGCGCAATGGTAGCGCGATTGACTGTAGATCAATCGGTTGCTAGTTCGAATCTGGCAAGCCGGA
26	NC_007087.3.tRNA52	ThrAGT	cytosolic	3644184	3644256	NC_007087.3	-	26	after 3' D-stem	G	A	29.75	NA	NA	A	47.92	NA	m1G	A	22.39	NA	NA	A	21.81	NA	NA	A	-	NA	NA	m2G | m2,2G	GGCTCCTTAGCATAGTGGTATTGCGCTTCCCTAGTAAGGAAGAGGTCATGAGTTCGATCCTCATAGGAGCCT
26	NC_007088.5.tRNA84	ThrAGT	cytosolic	3368961	3369033	NC_007088.5	-	26	after 3' D-stem	G	A	29.75	NA	NA	A	47.92	NA	m1G	A	22.39	NA	NA	A	21.81	NA	NA	A	-	NA	NA	m2G | m2,2G	GGCTCCTTAGCATAGTGGTATTGCGCTTCCCTAGTAAGGAAGAGGTCATGAGTTCGATCCTCATAGGAGCCT
26	NC_007092.3.tRNA61	ThrAGT	cytosolic	2598516	2598588	NC_007092.3	-	26	after 3' D-stem	G	A	29.75	NA	NA	A	47.92	NA	m1G	A	22.39	NA	NA	A	21.81	NA	NA	A	-	NA	NA	m2G | m2,2G	GGCTCCTTAGCATAGTGGTATTGCGCTTCCCTAGTAAGGAAGAGGTCATGAGTTCGATCCTCATAGGAGCCT
26	NW_003102030.1.tRNA2	ThrAGT	cytosolic	665	737	NW_003102030.1	-	26	after 3' D-stem	G	A	29.75	NA	NA	A	47.92	NA	m1G	A	22.39	NA	NA	A	21.81	NA	NA	A	-	NA	NA	m2G | m2,2G	GGCTCCTTAGCATAGTGGTATTGCGCTTCCCTAGTAAGGAAGAGGTCATGAGTTCGATCCTCATAGGAGCCT
26	NC_007087.3.tRNA10	ThrAGT	cytosolic	1688221	1688293	NC_007087.3	+	26	after 3' D-stem	G	A	29.75	NA	NA	A	47.92	NA	m1G	A	22.39	NA	NA	A	21.81	NA	NA	A	-	NA	NA	m2G | m2,2G	GGCTCCTTAGCATAGTGGTATTGCGCTTCCCTAGTAAGGAAGAGGTCATGAGTTCGATCCTCATAGGAGCCT
26	NC_007087.3.tRNA15	ThrAGT	cytosolic	1995559	1995631	NC_007087.3	+	26	after 3' D-stem	G	A	29.75	NA	NA	A	47.92	NA	m1G	A	22.39	NA	NA	A	21.81	NA	NA	A	-	NA	NA	m2G | m2,2G	GGCTCCTTAGCATAGTGGTATTGCGCTTCCCTAGTAAGGAAGAGGTCATGAGTTCGATCCTCATAGGAGCCT
26	NC_007087.3.tRNA16	ThrAGT	cytosolic	1997246	1997318	NC_007087.3	+	26	after 3' D-stem	G	A	29.75	NA	NA	A	47.92	NA	m1G	A	22.39	NA	NA	A	21.81	NA	NA	A	-	NA	NA	m2G | m2,2G	GGCTCCTTAGCATAGTGGTATTGCGCTTCCCTAGTAAGGAAGAGGTCATGAGTTCGATCCTCATAGGAGCCT
26	NC_007087.3.tRNA23	ThrAGT	cytosolic	2404736	2404808	NC_007087.3	+	26	after 3' D-stem	G	A	29.75	NA	NA	A	47.92	NA	m1G	A	22.39	NA	NA	A	21.81	NA	NA	A	-	NA	NA	m2G | m2,2G	GGCTCCTTAGCATAGTGGTATTGCGCTTCCCTAGTAAGGAAGAGGTCATGAGTTCGATCCTCATAGGAGCCT
26	NC_007087.3.tRNA33	ThrAGT	cytosolic	3222818	3222890	NC_007087.3	+	26	after 3' D-stem	G	A	29.75	NA	NA	A	47.92	NA	m1G	A	22.39	NA	NA	A	21.81	NA	NA	A	-	NA	NA	m2G | m2,2G	GGCTCCTTAGCATAGTGGTATTGCGCTTCCCTAGTAAGGAAGAGGTCATGAGTTCGATCCTCATAGGAGCCT
26	NC_007088.5.tRNA35	ThrAGT	cytosolic	7936344	7936416	NC_007088.5	+	26	after 3' D-stem	G	A	29.75	NA	NA	A	47.92	NA	m1G	A	22.39	NA	NA	A	21.81	NA	NA	A	-	NA	NA	m2G | m2,2G	GGCTCCTTAGCATAGTGGTATTGCGCTTCCCTAGTAAGGAAGAGGTCATGAGTTCGATCCTCATAGGAGCCT
26	NC_007088.5.tRNA8	ThrAGT	cytosolic	2662752	2662824	NC_007088.5	+	26	after 3' D-stem	G	A	29.75	NA	NA	A	47.92	NA	m1G	A	22.39	NA	NA	A	21.81	NA	NA	A	-	NA	NA	m2G | m2,2G	GGCTCCTTAGCATAGTGGTATTGCGCTTCCCTAGTAAGGAAGAGGTCATGAGTTCGATCCTCATAGGAGCCT
26	NC_007089.4.tRNA37	ThrAGT	cytosolic	5981777	5981849	NC_007089.4	+	26	after 3' D-stem	G	A	29.75	NA	NA	A	47.92	NA	m1G	A	22.39	NA	NA	A	21.81	NA	NA	A	-	NA	NA	m2G | m2,2G	GGCTCCTTAGCATAGTGGTATTGCGCTTCCCTAGTAAGGAAGAGGTCATGAGTTCGATCCTCATAGGAGCCT
26	NW_003102030.1.tRNA1	ThrAGT	cytosolic	189	261	NW_003102030.1	+	26	after 3' D-stem	G	A	29.75	NA	NA	A	47.92	NA	m1G	A	22.39	NA	NA	A	21.81	NA	NA	A	-	NA	NA	m2G | m2,2G	GGCTCCTTAGCATAGTGGTATTGCGCTTCCCTAGTAAGGAAGAGGTCATGAGTTCGATCCTCATAGGAGCCT
26	NC_007087.3.tRNA52	ThrAGT	cytosolic	3644184	3644256	NC_007087.3	-	32	AC-loop	C	T	-	m3C	m3C	T	33.78	NA	NA	T	-	m3C	m3C	T	-	m3C	m3C	T	-	m3C	m3C	Cm | m3C	GGCTCCTTAGCATAGTGGTATTGCGCTTCCCTAGTAAGGAAGAGGTCATGAGTTCGATCCTCATAGGAGCCT
26	NC_007088.5.tRNA84	ThrAGT	cytosolic	3368961	3369033	NC_007088.5	-	32	AC-loop	C	T	-	m3C	m3C	T	33.78	NA	NA	T	-	m3C	m3C	T	-	m3C	m3C	T	-	m3C	m3C	Cm | m3C	GGCTCCTTAGCATAGTGGTATTGCGCTTCCCTAGTAAGGAAGAGGTCATGAGTTCGATCCTCATAGGAGCCT
26	NC_007092.3.tRNA61	ThrAGT	cytosolic	2598516	2598588	NC_007092.3	-	32	AC-loop	C	T	-	m3C	m3C	T	33.78	NA	NA	T	-	m3C	m3C	T	-	m3C	m3C	T	-	m3C	m3C	Cm | m3C	GGCTCCTTAGCATAGTGGTATTGCGCTTCCCTAGTAAGGAAGAGGTCATGAGTTCGATCCTCATAGGAGCCT
26	NW_003102030.1.tRNA2	ThrAGT	cytosolic	665	737	NW_003102030.1	-	32	AC-loop	C	T	-	m3C	m3C	T	33.78	NA	NA	T	-	m3C	m3C	T	-	m3C	m3C	T	-	m3C	m3C	Cm | m3C	GGCTCCTTAGCATAGTGGTATTGCGCTTCCCTAGTAAGGAAGAGGTCATGAGTTCGATCCTCATAGGAGCCT
26	NC_007087.3.tRNA10	ThrAGT	cytosolic	1688221	1688293	NC_007087.3	+	32	AC-loop	C	T	-	m3C	m3C	T	33.78	NA	NA	T	-	m3C	m3C	T	-	m3C	m3C	T	-	m3C	m3C	Cm | m3C	GGCTCCTTAGCATAGTGGTATTGCGCTTCCCTAGTAAGGAAGAGGTCATGAGTTCGATCCTCATAGGAGCCT
26	NC_007087.3.tRNA15	ThrAGT	cytosolic	1995559	1995631	NC_007087.3	+	32	AC-loop	C	T	-	m3C	m3C	T	33.78	NA	NA	T	-	m3C	m3C	T	-	m3C	m3C	T	-	m3C	m3C	Cm | m3C	GGCTCCTTAGCATAGTGGTATTGCGCTTCCCTAGTAAGGAAGAGGTCATGAGTTCGATCCTCATAGGAGCCT
26	NC_007087.3.tRNA16	ThrAGT	cytosolic	1997246	1997318	NC_007087.3	+	32	AC-loop	C	T	-	m3C	m3C	T	33.78	NA	NA	T	-	m3C	m3C	T	-	m3C	m3C	T	-	m3C	m3C	Cm | m3C	GGCTCCTTAGCATAGTGGTATTGCGCTTCCCTAGTAAGGAAGAGGTCATGAGTTCGATCCTCATAGGAGCCT
26	NC_007087.3.tRNA23	ThrAGT	cytosolic	2404736	2404808	NC_007087.3	+	32	AC-loop	C	T	-	m3C	m3C	T	33.78	NA	NA	T	-	m3C	m3C	T	-	m3C	m3C	T	-	m3C	m3C	Cm | m3C	GGCTCCTTAGCATAGTGGTATTGCGCTTCCCTAGTAAGGAAGAGGTCATGAGTTCGATCCTCATAGGAGCCT
26	NC_007087.3.tRNA33	ThrAGT	cytosolic	3222818	3222890	NC_007087.3	+	32	AC-loop	C	T	-	m3C	m3C	T	33.78	NA	NA	T	-	m3C	m3C	T	-	m3C	m3C	T	-	m3C	m3C	Cm | m3C	GGCTCCTTAGCATAGTGGTATTGCGCTTCCCTAGTAAGGAAGAGGTCATGAGTTCGATCCTCATAGGAGCCT
26	NC_007088.5.tRNA35	ThrAGT	cytosolic	7936344	7936416	NC_007088.5	+	32	AC-loop	C	T	-	m3C	m3C	T	33.78	NA	NA	T	-	m3C	m3C	T	-	m3C	m3C	T	-	m3C	m3C	Cm | m3C	GGCTCCTTAGCATAGTGGTATTGCGCTTCCCTAGTAAGGAAGAGGTCATGAGTTCGATCCTCATAGGAGCCT
26	NC_007088.5.tRNA8	ThrAGT	cytosolic	2662752	2662824	NC_007088.5	+	32	AC-loop	C	T	-	m3C	m3C	T	33.78	NA	NA	T	-	m3C	m3C	T	-	m3C	m3C	T	-	m3C	m3C	Cm | m3C	GGCTCCTTAGCATAGTGGTATTGCGCTTCCCTAGTAAGGAAGAGGTCATGAGTTCGATCCTCATAGGAGCCT
26	NC_007089.4.tRNA37	ThrAGT	cytosolic	5981777	5981849	NC_007089.4	+	32	AC-loop	C	T	-	m3C	m3C	T	33.78	NA	NA	T	-	m3C	m3C	T	-	m3C	m3C	T	-	m3C	m3C	Cm | m3C	GGCTCCTTAGCATAGTGGTATTGCGCTTCCCTAGTAAGGAAGAGGTCATGAGTTCGATCCTCATAGGAGCCT
26	NW_003102030.1.tRNA1	ThrAGT	cytosolic	189	261	NW_003102030.1	+	32	AC-loop	C	T	-	m3C	m3C	T	33.78	NA	NA	T	-	m3C	m3C	T	-	m3C	m3C	T	-	m3C	m3C	Cm | m3C	GGCTCCTTAGCATAGTGGTATTGCGCTTCCCTAGTAAGGAAGAGGTCATGAGTTCGATCCTCATAGGAGCCT
26	NC_007087.3.tRNA52	ThrAGT	cytosolic	3644184	3644256	NC_007087.3	-	34	AC-loop	A	G	-	NA	NA	G	-	NA	NA	G	-	NA	NA	G	-	NA	NA	G	-	NA	NA	I	GGCTCCTTAGCATAGTGGTATTGCGCTTCCCTAGTAAGGAAGAGGTCATGAGTTCGATCCTCATAGGAGCCT
26	NC_007088.5.tRNA84	ThrAGT	cytosolic	3368961	3369033	NC_007088.5	-	34	AC-loop	A	G	-	NA	NA	G	-	NA	NA	G	-	NA	NA	G	-	NA	NA	G	-	NA	NA	I	GGCTCCTTAGCATAGTGGTATTGCGCTTCCCTAGTAAGGAAGAGGTCATGAGTTCGATCCTCATAGGAGCCT
26	NC_007092.3.tRNA61	ThrAGT	cytosolic	2598516	2598588	NC_007092.3	-	34	AC-loop	A	G	-	NA	NA	G	-	NA	NA	G	-	NA	NA	G	-	NA	NA	G	-	NA	NA	I	GGCTCCTTAGCATAGTGGTATTGCGCTTCCCTAGTAAGGAAGAGGTCATGAGTTCGATCCTCATAGGAGCCT
26	NW_003102030.1.tRNA2	ThrAGT	cytosolic	665	737	NW_003102030.1	-	34	AC-loop	A	G	-	NA	NA	G	-	NA	NA	G	-	NA	NA	G	-	NA	NA	G	-	NA	NA	I	GGCTCCTTAGCATAGTGGTATTGCGCTTCCCTAGTAAGGAAGAGGTCATGAGTTCGATCCTCATAGGAGCCT
26	NC_007087.3.tRNA10	ThrAGT	cytosolic	1688221	1688293	NC_007087.3	+	34	AC-loop	A	G	-	NA	NA	G	-	NA	NA	G	-	NA	NA	G	-	NA	NA	G	-	NA	NA	I	GGCTCCTTAGCATAGTGGTATTGCGCTTCCCTAGTAAGGAAGAGGTCATGAGTTCGATCCTCATAGGAGCCT
26	NC_007087.3.tRNA15	ThrAGT	cytosolic	1995559	1995631	NC_007087.3	+	34	AC-loop	A	G	-	NA	NA	G	-	NA	NA	G	-	NA	NA	G	-	NA	NA	G	-	NA	NA	I	GGCTCCTTAGCATAGTGGTATTGCGCTTCCCTAGTAAGGAAGAGGTCATGAGTTCGATCCTCATAGGAGCCT
26	NC_007087.3.tRNA16	ThrAGT	cytosolic	1997246	1997318	NC_007087.3	+	34	AC-loop	A	G	-	NA	NA	G	-	NA	NA	G	-	NA	NA	G	-	NA	NA	G	-	NA	NA	I	GGCTCCTTAGCATAGTGGTATTGCGCTTCCCTAGTAAGGAAGAGGTCATGAGTTCGATCCTCATAGGAGCCT
26	NC_007087.3.tRNA23	ThrAGT	cytosolic	2404736	2404808	NC_007087.3	+	34	AC-loop	A	G	-	NA	NA	G	-	NA	NA	G	-	NA	NA	G	-	NA	NA	G	-	NA	NA	I	GGCTCCTTAGCATAGTGGTATTGCGCTTCCCTAGTAAGGAAGAGGTCATGAGTTCGATCCTCATAGGAGCCT
26	NC_007087.3.tRNA33	ThrAGT	cytosolic	3222818	3222890	NC_007087.3	+	34	AC-loop	A	G	-	NA	NA	G	-	NA	NA	G	-	NA	NA	G	-	NA	NA	G	-	NA	NA	I	GGCTCCTTAGCATAGTGGTATTGCGCTTCCCTAGTAAGGAAGAGGTCATGAGTTCGATCCTCATAGGAGCCT
26	NC_007088.5.tRNA35	ThrAGT	cytosolic	7936344	7936416	NC_007088.5	+	34	AC-loop	A	G	-	NA	NA	G	-	NA	NA	G	-	NA	NA	G	-	NA	NA	G	-	NA	NA	I	GGCTCCTTAGCATAGTGGTATTGCGCTTCCCTAGTAAGGAAGAGGTCATGAGTTCGATCCTCATAGGAGCCT
26	NC_007088.5.tRNA8	ThrAGT	cytosolic	2662752	2662824	NC_007088.5	+	34	AC-loop	A	G	-	NA	NA	G	-	NA	NA	G	-	NA	NA	G	-	NA	NA	G	-	NA	NA	I	GGCTCCTTAGCATAGTGGTATTGCGCTTCCCTAGTAAGGAAGAGGTCATGAGTTCGATCCTCATAGGAGCCT
26	NC_007089.4.tRNA37	ThrAGT	cytosolic	5981777	5981849	NC_007089.4	+	34	AC-loop	A	G	-	NA	NA	G	-	NA	NA	G	-	NA	NA	G	-	NA	NA	G	-	NA	NA	I	GGCTCCTTAGCATAGTGGTATTGCGCTTCCCTAGTAAGGAAGAGGTCATGAGTTCGATCCTCATAGGAGCCT
26	NW_003102030.1.tRNA1	ThrAGT	cytosolic	189	261	NW_003102030.1	+	34	AC-loop	A	G	-	NA	NA	G	-	NA	NA	G	-	NA	NA	G	-	NA	NA	G	-	NA	NA	I	GGCTCCTTAGCATAGTGGTATTGCGCTTCCCTAGTAAGGAAGAGGTCATGAGTTCGATCCTCATAGGAGCCT
26	NC_007087.3.tRNA52	ThrAGT	cytosolic	3644184	3644256	NC_007087.3	-	45	V-region	G	-	42.89	NA	NA	-	20.19	NA	NA	-	22.84	NA	NA	-	53.74	NA	NA	-	23.06	NA	NA	m1G* | m2G* | m2,2G* | Gm*	GGCTCCTTAGCATAGTGGTATTGCGCTTCCCTAGTAAGGAAGAGGTCATGAGTTCGATCCTCATAGGAGCCT
26	NC_007088.5.tRNA84	ThrAGT	cytosolic	3368961	3369033	NC_007088.5	-	45	V-region	G	-	42.89	NA	NA	-	20.19	NA	NA	-	22.84	NA	NA	-	53.74	NA	NA	-	23.06	NA	NA	m1G* | m2G* | m2,2G* | Gm*	GGCTCCTTAGCATAGTGGTATTGCGCTTCCCTAGTAAGGAAGAGGTCATGAGTTCGATCCTCATAGGAGCCT
26	NC_007092.3.tRNA61	ThrAGT	cytosolic	2598516	2598588	NC_007092.3	-	45	V-region	G	-	42.89	NA	NA	-	20.19	NA	NA	-	22.84	NA	NA	-	53.74	NA	NA	-	23.06	NA	NA	m1G* | m2G* | m2,2G* | Gm*	GGCTCCTTAGCATAGTGGTATTGCGCTTCCCTAGTAAGGAAGAGGTCATGAGTTCGATCCTCATAGGAGCCT
26	NW_003102030.1.tRNA2	ThrAGT	cytosolic	665	737	NW_003102030.1	-	45	V-region	G	-	42.89	NA	NA	-	20.19	NA	NA	-	22.84	NA	NA	-	53.74	NA	NA	-	23.06	NA	NA	m1G* | m2G* | m2,2G* | Gm*	GGCTCCTTAGCATAGTGGTATTGCGCTTCCCTAGTAAGGAAGAGGTCATGAGTTCGATCCTCATAGGAGCCT
26	NC_007087.3.tRNA10	ThrAGT	cytosolic	1688221	1688293	NC_007087.3	+	45	V-region	G	-	42.89	NA	NA	-	20.19	NA	NA	-	22.84	NA	NA	-	53.74	NA	NA	-	23.06	NA	NA	m1G* | m2G* | m2,2G* | Gm*	GGCTCCTTAGCATAGTGGTATTGCGCTTCCCTAGTAAGGAAGAGGTCATGAGTTCGATCCTCATAGGAGCCT
26	NC_007087.3.tRNA15	ThrAGT	cytosolic	1995559	1995631	NC_007087.3	+	45	V-region	G	-	42.89	NA	NA	-	20.19	NA	NA	-	22.84	NA	NA	-	53.74	NA	NA	-	23.06	NA	NA	m1G* | m2G* | m2,2G* | Gm*	GGCTCCTTAGCATAGTGGTATTGCGCTTCCCTAGTAAGGAAGAGGTCATGAGTTCGATCCTCATAGGAGCCT
26	NC_007087.3.tRNA16	ThrAGT	cytosolic	1997246	1997318	NC_007087.3	+	45	V-region	G	-	42.89	NA	NA	-	20.19	NA	NA	-	22.84	NA	NA	-	53.74	NA	NA	-	23.06	NA	NA	m1G* | m2G* | m2,2G* | Gm*	GGCTCCTTAGCATAGTGGTATTGCGCTTCCCTAGTAAGGAAGAGGTCATGAGTTCGATCCTCATAGGAGCCT
26	NC_007087.3.tRNA23	ThrAGT	cytosolic	2404736	2404808	NC_007087.3	+	45	V-region	G	-	42.89	NA	NA	-	20.19	NA	NA	-	22.84	NA	NA	-	53.74	NA	NA	-	23.05	NA	NA	m1G* | m2G* | m2,2G* | Gm*	GGCTCCTTAGCATAGTGGTATTGCGCTTCCCTAGTAAGGAAGAGGTCATGAGTTCGATCCTCATAGGAGCCT
26	NC_007087.3.tRNA33	ThrAGT	cytosolic	3222818	3222890	NC_007087.3	+	45	V-region	G	-	42.89	NA	NA	-	20.19	NA	NA	-	22.84	NA	NA	-	53.74	NA	NA	-	23.04	NA	NA	m1G* | m2G* | m2,2G* | Gm*	GGCTCCTTAGCATAGTGGTATTGCGCTTCCCTAGTAAGGAAGAGGTCATGAGTTCGATCCTCATAGGAGCCT
26	NC_007088.5.tRNA35	ThrAGT	cytosolic	7936344	7936416	NC_007088.5	+	45	V-region	G	-	42.89	NA	NA	-	20.19	NA	NA	-	22.84	NA	NA	-	53.74	NA	NA	-	23.06	NA	NA	m1G* | m2G* | m2,2G* | Gm*	GGCTCCTTAGCATAGTGGTATTGCGCTTCCCTAGTAAGGAAGAGGTCATGAGTTCGATCCTCATAGGAGCCT
26	NC_007088.5.tRNA8	ThrAGT	cytosolic	2662752	2662824	NC_007088.5	+	45	V-region	G	-	42.89	NA	NA	-	20.19	NA	NA	-	22.84	NA	NA	-	53.74	NA	NA	-	23.06	NA	NA	m1G* | m2G* | m2,2G* | Gm*	GGCTCCTTAGCATAGTGGTATTGCGCTTCCCTAGTAAGGAAGAGGTCATGAGTTCGATCCTCATAGGAGCCT
26	NC_007089.4.tRNA37	ThrAGT	cytosolic	5981777	5981849	NC_007089.4	+	45	V-region	G	-	42.89	NA	NA	-	20.19	NA	NA	-	22.84	NA	NA	-	53.74	NA	NA	-	23.06	NA	NA	m1G* | m2G* | m2,2G* | Gm*	GGCTCCTTAGCATAGTGGTATTGCGCTTCCCTAGTAAGGAAGAGGTCATGAGTTCGATCCTCATAGGAGCCT
26	NW_003102030.1.tRNA1	ThrAGT	cytosolic	189	261	NW_003102030.1	+	45	V-region	G	-	42.89	NA	NA	-	20.19	NA	NA	-	22.84	NA	NA	-	53.74	NA	NA	-	23.06	NA	NA	m1G* | m2G* | m2,2G* | Gm*	GGCTCCTTAGCATAGTGGTATTGCGCTTCCCTAGTAAGGAAGAGGTCATGAGTTCGATCCTCATAGGAGCCT
26	NC_007087.3.tRNA52	ThrAGT	cytosolic	3644184	3644256	NC_007087.3	-	46	V-region	G	-	75.64	NA	NA	-	55.77	NA	NA	-	64.13	NA	NA	-	74.90	NA	NA	-	70.00	NA	NA	m1G	GGCTCCTTAGCATAGTGGTATTGCGCTTCCCTAGTAAGGAAGAGGTCATGAGTTCGATCCTCATAGGAGCCT
26	NC_007088.5.tRNA84	ThrAGT	cytosolic	3368961	3369033	NC_007088.5	-	46	V-region	G	-	75.64	NA	NA	-	55.77	NA	NA	-	64.13	NA	NA	-	74.90	NA	NA	-	70.00	NA	NA	m1G	GGCTCCTTAGCATAGTGGTATTGCGCTTCCCTAGTAAGGAAGAGGTCATGAGTTCGATCCTCATAGGAGCCT
26	NC_007092.3.tRNA61	ThrAGT	cytosolic	2598516	2598588	NC_007092.3	-	46	V-region	G	-	75.64	NA	NA	-	55.77	NA	NA	-	64.13	NA	NA	-	74.90	NA	NA	-	70.00	NA	NA	m1G	GGCTCCTTAGCATAGTGGTATTGCGCTTCCCTAGTAAGGAAGAGGTCATGAGTTCGATCCTCATAGGAGCCT
26	NW_003102030.1.tRNA2	ThrAGT	cytosolic	665	737	NW_003102030.1	-	46	V-region	G	-	75.64	NA	NA	-	55.77	NA	NA	-	64.13	NA	NA	-	74.90	NA	NA	-	70.00	NA	NA	m1G	GGCTCCTTAGCATAGTGGTATTGCGCTTCCCTAGTAAGGAAGAGGTCATGAGTTCGATCCTCATAGGAGCCT
26	NC_007087.3.tRNA10	ThrAGT	cytosolic	1688221	1688293	NC_007087.3	+	46	V-region	G	-	75.64	NA	NA	-	55.77	NA	NA	-	64.13	NA	NA	-	74.90	NA	NA	-	70.00	NA	NA	m1G	GGCTCCTTAGCATAGTGGTATTGCGCTTCCCTAGTAAGGAAGAGGTCATGAGTTCGATCCTCATAGGAGCCT
26	NC_007087.3.tRNA15	ThrAGT	cytosolic	1995559	1995631	NC_007087.3	+	46	V-region	G	-	75.64	NA	NA	-	55.77	NA	NA	-	64.13	NA	NA	-	74.90	NA	NA	-	70.00	NA	NA	m1G	GGCTCCTTAGCATAGTGGTATTGCGCTTCCCTAGTAAGGAAGAGGTCATGAGTTCGATCCTCATAGGAGCCT
26	NC_007087.3.tRNA16	ThrAGT	cytosolic	1997246	1997318	NC_007087.3	+	46	V-region	G	-	75.64	NA	NA	-	55.77	NA	NA	-	64.13	NA	NA	-	74.90	NA	NA	-	70.00	NA	NA	m1G	GGCTCCTTAGCATAGTGGTATTGCGCTTCCCTAGTAAGGAAGAGGTCATGAGTTCGATCCTCATAGGAGCCT
26	NC_007087.3.tRNA23	ThrAGT	cytosolic	2404736	2404808	NC_007087.3	+	46	V-region	G	-	75.64	NA	NA	-	55.77	NA	NA	-	64.13	NA	NA	-	74.90	NA	NA	-	69.99	NA	NA	m1G	GGCTCCTTAGCATAGTGGTATTGCGCTTCCCTAGTAAGGAAGAGGTCATGAGTTCGATCCTCATAGGAGCCT
26	NC_007087.3.tRNA33	ThrAGT	cytosolic	3222818	3222890	NC_007087.3	+	46	V-region	G	-	75.64	NA	NA	-	55.77	NA	NA	-	64.13	NA	NA	-	74.90	NA	NA	-	69.98	NA	NA	m1G	GGCTCCTTAGCATAGTGGTATTGCGCTTCCCTAGTAAGGAAGAGGTCATGAGTTCGATCCTCATAGGAGCCT
26	NC_007088.5.tRNA35	ThrAGT	cytosolic	7936344	7936416	NC_007088.5	+	46	V-region	G	-	75.64	NA	NA	-	55.77	NA	NA	-	64.13	NA	NA	-	74.90	NA	NA	-	70.00	NA	NA	m1G	GGCTCCTTAGCATAGTGGTATTGCGCTTCCCTAGTAAGGAAGAGGTCATGAGTTCGATCCTCATAGGAGCCT
26	NC_007088.5.tRNA8	ThrAGT	cytosolic	2662752	2662824	NC_007088.5	+	46	V-region	G	-	75.64	NA	NA	-	55.77	NA	NA	-	64.13	NA	NA	-	74.90	NA	NA	-	70.00	NA	NA	m1G	GGCTCCTTAGCATAGTGGTATTGCGCTTCCCTAGTAAGGAAGAGGTCATGAGTTCGATCCTCATAGGAGCCT
26	NC_007089.4.tRNA37	ThrAGT	cytosolic	5981777	5981849	NC_007089.4	+	46	V-region	G	-	75.64	NA	NA	-	55.77	NA	NA	-	64.13	NA	NA	-	74.90	NA	NA	-	70.00	NA	NA	m1G	GGCTCCTTAGCATAGTGGTATTGCGCTTCCCTAGTAAGGAAGAGGTCATGAGTTCGATCCTCATAGGAGCCT
26	NW_003102030.1.tRNA1	ThrAGT	cytosolic	189	261	NW_003102030.1	+	46	V-region	G	-	75.64	NA	NA	-	55.77	NA	NA	-	64.13	NA	NA	-	74.90	NA	NA	-	70.00	NA	NA	m1G	GGCTCCTTAGCATAGTGGTATTGCGCTTCCCTAGTAAGGAAGAGGTCATGAGTTCGATCCTCATAGGAGCCT
26	NC_007087.3.tRNA52	ThrAGT	cytosolic	3644184	3644256	NC_007087.3	-	47	V-region	T	-	90.05	D	D	-	96.68	D	D	-	95.04	D	D	-	88.93	D	D	-	89.03	D	D	D	GGCTCCTTAGCATAGTGGTATTGCGCTTCCCTAGTAAGGAAGAGGTCATGAGTTCGATCCTCATAGGAGCCT
26	NC_007088.5.tRNA84	ThrAGT	cytosolic	3368961	3369033	NC_007088.5	-	47	V-region	T	-	90.05	D	D	-	96.68	D	D	-	95.04	D	D	-	88.93	D	D	-	89.03	D	D	D	GGCTCCTTAGCATAGTGGTATTGCGCTTCCCTAGTAAGGAAGAGGTCATGAGTTCGATCCTCATAGGAGCCT
26	NC_007092.3.tRNA61	ThrAGT	cytosolic	2598516	2598588	NC_007092.3	-	47	V-region	T	-	90.05	D	D	-	96.68	D	D	-	95.04	D	D	-	88.93	D	D	-	89.03	D	D	D	GGCTCCTTAGCATAGTGGTATTGCGCTTCCCTAGTAAGGAAGAGGTCATGAGTTCGATCCTCATAGGAGCCT
26	NW_003102030.1.tRNA2	ThrAGT	cytosolic	665	737	NW_003102030.1	-	47	V-region	T	-	90.05	D	D	-	96.68	D	D	-	95.04	D	D	-	88.93	D	D	-	89.03	D	D	D	GGCTCCTTAGCATAGTGGTATTGCGCTTCCCTAGTAAGGAAGAGGTCATGAGTTCGATCCTCATAGGAGCCT
26	NC_007087.3.tRNA10	ThrAGT	cytosolic	1688221	1688293	NC_007087.3	+	47	V-region	T	-	90.05	D	D	-	96.68	D	D	-	95.04	D	D	-	88.93	D	D	-	89.03	D	D	D	GGCTCCTTAGCATAGTGGTATTGCGCTTCCCTAGTAAGGAAGAGGTCATGAGTTCGATCCTCATAGGAGCCT
26	NC_007087.3.tRNA15	ThrAGT	cytosolic	1995559	1995631	NC_007087.3	+	47	V-region	T	-	90.05	D	D	-	96.68	D	D	-	95.04	D	D	-	88.93	D	D	-	89.03	D	D	D	GGCTCCTTAGCATAGTGGTATTGCGCTTCCCTAGTAAGGAAGAGGTCATGAGTTCGATCCTCATAGGAGCCT
26	NC_007087.3.tRNA16	ThrAGT	cytosolic	1997246	1997318	NC_007087.3	+	47	V-region	T	-	90.05	D	D	-	96.68	D	D	-	95.04	D	D	-	88.93	D	D	-	89.03	D	D	D	GGCTCCTTAGCATAGTGGTATTGCGCTTCCCTAGTAAGGAAGAGGTCATGAGTTCGATCCTCATAGGAGCCT
26	NC_007087.3.tRNA23	ThrAGT	cytosolic	2404736	2404808	NC_007087.3	+	47	V-region	T	-	90.05	D	D	-	96.68	D	D	-	95.04	D	D	-	88.93	D	D	-	89.03	D	D	D	GGCTCCTTAGCATAGTGGTATTGCGCTTCCCTAGTAAGGAAGAGGTCATGAGTTCGATCCTCATAGGAGCCT
26	NC_007087.3.tRNA33	ThrAGT	cytosolic	3222818	3222890	NC_007087.3	+	47	V-region	T	-	90.05	D	D	-	96.68	D	D	-	95.04	D	D	-	88.93	D	D	-	89.03	D	D	D	GGCTCCTTAGCATAGTGGTATTGCGCTTCCCTAGTAAGGAAGAGGTCATGAGTTCGATCCTCATAGGAGCCT
26	NC_007088.5.tRNA35	ThrAGT	cytosolic	7936344	7936416	NC_007088.5	+	47	V-region	T	-	90.05	D	D	-	96.68	D	D	-	95.04	D	D	-	88.93	D	D	-	89.03	D	D	D	GGCTCCTTAGCATAGTGGTATTGCGCTTCCCTAGTAAGGAAGAGGTCATGAGTTCGATCCTCATAGGAGCCT
26	NC_007088.5.tRNA8	ThrAGT	cytosolic	2662752	2662824	NC_007088.5	+	47	V-region	T	-	90.05	D	D	-	96.68	D	D	-	95.04	D	D	-	88.93	D	D	-	89.03	D	D	D	GGCTCCTTAGCATAGTGGTATTGCGCTTCCCTAGTAAGGAAGAGGTCATGAGTTCGATCCTCATAGGAGCCT
26	NC_007089.4.tRNA37	ThrAGT	cytosolic	5981777	5981849	NC_007089.4	+	47	V-region	T	-	90.05	D	D	-	96.68	D	D	-	95.04	D	D	-	88.93	D	D	-	89.03	D	D	D	GGCTCCTTAGCATAGTGGTATTGCGCTTCCCTAGTAAGGAAGAGGTCATGAGTTCGATCCTCATAGGAGCCT
26	NW_003102030.1.tRNA1	ThrAGT	cytosolic	189	261	NW_003102030.1	+	47	V-region	T	-	90.05	D	D	-	96.68	D	D	-	95.04	D	D	-	88.93	D	D	-	89.03	D	D	D	GGCTCCTTAGCATAGTGGTATTGCGCTTCCCTAGTAAGGAAGAGGTCATGAGTTCGATCCTCATAGGAGCCT
26	NC_007087.3.tRNA52	ThrAGT	cytosolic	3644184	3644256	NC_007087.3	-	58	T-loop	A	T	45.17	NA	NA	T	83.57	NA	m1A|m1I|ms2i6A	T	63.35	NA	m1A|m1I|ms2i6A	T	42.86	NA	m1A|m1I|ms2i6A	T	32.04	NA	m1A|m1I|ms2i6A	m1A	GGCTCCTTAGCATAGTGGTATTGCGCTTCCCTAGTAAGGAAGAGGTCATGAGTTCGATCCTCATAGGAGCCT
26	NC_007088.5.tRNA84	ThrAGT	cytosolic	3368961	3369033	NC_007088.5	-	58	T-loop	A	T	45.17	NA	NA	T	83.57	NA	m1A|m1I|ms2i6A	T	63.35	NA	m1A|m1I|ms2i6A	T	42.86	NA	m1A|m1I|ms2i6A	T	32.04	NA	m1A|m1I|ms2i6A	m1A	GGCTCCTTAGCATAGTGGTATTGCGCTTCCCTAGTAAGGAAGAGGTCATGAGTTCGATCCTCATAGGAGCCT
26	NC_007092.3.tRNA61	ThrAGT	cytosolic	2598516	2598588	NC_007092.3	-	58	T-loop	A	T	45.17	NA	NA	T	83.57	NA	m1A|m1I|ms2i6A	T	63.35	NA	m1A|m1I|ms2i6A	T	42.86	NA	m1A|m1I|ms2i6A	T	32.04	NA	m1A|m1I|ms2i6A	m1A	GGCTCCTTAGCATAGTGGTATTGCGCTTCCCTAGTAAGGAAGAGGTCATGAGTTCGATCCTCATAGGAGCCT
26	NW_003102030.1.tRNA2	ThrAGT	cytosolic	665	737	NW_003102030.1	-	58	T-loop	A	T	45.17	NA	NA	T	83.57	NA	m1A|m1I|ms2i6A	T	63.35	NA	m1A|m1I|ms2i6A	T	42.86	NA	m1A|m1I|ms2i6A	T	32.04	NA	m1A|m1I|ms2i6A	m1A	GGCTCCTTAGCATAGTGGTATTGCGCTTCCCTAGTAAGGAAGAGGTCATGAGTTCGATCCTCATAGGAGCCT
26	NC_007087.3.tRNA10	ThrAGT	cytosolic	1688221	1688293	NC_007087.3	+	58	T-loop	A	T	45.17	NA	NA	T	83.57	NA	m1A|m1I|ms2i6A	T	63.35	NA	m1A|m1I|ms2i6A	T	42.86	NA	m1A|m1I|ms2i6A	T	32.04	NA	m1A|m1I|ms2i6A	m1A	GGCTCCTTAGCATAGTGGTATTGCGCTTCCCTAGTAAGGAAGAGGTCATGAGTTCGATCCTCATAGGAGCCT
26	NC_007087.3.tRNA15	ThrAGT	cytosolic	1995559	1995631	NC_007087.3	+	58	T-loop	A	T	45.17	NA	NA	T	83.57	NA	m1A|m1I|ms2i6A	T	63.35	NA	m1A|m1I|ms2i6A	T	42.86	NA	m1A|m1I|ms2i6A	T	32.04	NA	m1A|m1I|ms2i6A	m1A	GGCTCCTTAGCATAGTGGTATTGCGCTTCCCTAGTAAGGAAGAGGTCATGAGTTCGATCCTCATAGGAGCCT
26	NC_007087.3.tRNA16	ThrAGT	cytosolic	1997246	1997318	NC_007087.3	+	58	T-loop	A	T	45.17	NA	NA	T	83.57	NA	m1A|m1I|ms2i6A	T	63.35	NA	m1A|m1I|ms2i6A	T	42.86	NA	m1A|m1I|ms2i6A	T	32.04	NA	m1A|m1I|ms2i6A	m1A	GGCTCCTTAGCATAGTGGTATTGCGCTTCCCTAGTAAGGAAGAGGTCATGAGTTCGATCCTCATAGGAGCCT
26	NC_007087.3.tRNA23	ThrAGT	cytosolic	2404736	2404808	NC_007087.3	+	58	T-loop	A	T	45.17	NA	NA	T	83.57	NA	m1A|m1I|ms2i6A	T	63.35	NA	m1A|m1I|ms2i6A	T	42.86	NA	m1A|m1I|ms2i6A	T	32.04	NA	m1A|m1I|ms2i6A	m1A	GGCTCCTTAGCATAGTGGTATTGCGCTTCCCTAGTAAGGAAGAGGTCATGAGTTCGATCCTCATAGGAGCCT
26	NC_007087.3.tRNA33	ThrAGT	cytosolic	3222818	3222890	NC_007087.3	+	58	T-loop	A	T	45.17	NA	NA	T	83.57	NA	m1A|m1I|ms2i6A	T	63.35	NA	m1A|m1I|ms2i6A	T	42.86	NA	m1A|m1I|ms2i6A	T	32.04	NA	m1A|m1I|ms2i6A	m1A	GGCTCCTTAGCATAGTGGTATTGCGCTTCCCTAGTAAGGAAGAGGTCATGAGTTCGATCCTCATAGGAGCCT
26	NC_007088.5.tRNA35	ThrAGT	cytosolic	7936344	7936416	NC_007088.5	+	58	T-loop	A	T	45.17	NA	NA	T	83.57	NA	m1A|m1I|ms2i6A	T	63.35	NA	m1A|m1I|ms2i6A	T	42.86	NA	m1A|m1I|ms2i6A	T	32.04	NA	m1A|m1I|ms2i6A	m1A	GGCTCCTTAGCATAGTGGTATTGCGCTTCCCTAGTAAGGAAGAGGTCATGAGTTCGATCCTCATAGGAGCCT
26	NC_007088.5.tRNA8	ThrAGT	cytosolic	2662752	2662824	NC_007088.5	+	58	T-loop	A	T	45.17	NA	NA	T	83.57	NA	m1A|m1I|ms2i6A	T	63.35	NA	m1A|m1I|ms2i6A	T	42.86	NA	m1A|m1I|ms2i6A	T	32.04	NA	m1A|m1I|ms2i6A	m1A	GGCTCCTTAGCATAGTGGTATTGCGCTTCCCTAGTAAGGAAGAGGTCATGAGTTCGATCCTCATAGGAGCCT
26	NC_007089.4.tRNA37	ThrAGT	cytosolic	5981777	5981849	NC_007089.4	+	58	T-loop	A	T	45.17	NA	NA	T	83.57	NA	m1A|m1I|ms2i6A	T	63.35	NA	m1A|m1I|ms2i6A	T	42.86	NA	m1A|m1I|ms2i6A	T	32.04	NA	m1A|m1I|ms2i6A	m1A	GGCTCCTTAGCATAGTGGTATTGCGCTTCCCTAGTAAGGAAGAGGTCATGAGTTCGATCCTCATAGGAGCCT
26	NW_003102030.1.tRNA1	ThrAGT	cytosolic	189	261	NW_003102030.1	+	58	T-loop	A	T	45.17	NA	NA	T	83.57	NA	m1A|m1I|ms2i6A	T	63.35	NA	m1A|m1I|ms2i6A	T	42.86	NA	m1A|m1I|ms2i6A	T	32.04	NA	m1A|m1I|ms2i6A	m1A	GGCTCCTTAGCATAGTGGTATTGCGCTTCCCTAGTAAGGAAGAGGTCATGAGTTCGATCCTCATAGGAGCCT
27	NC_007087.3.tRNA61	LysCTT	cytosolic	2560505	2560578	NC_007087.3	-	18	D-loop	G	-	38.74	NA	NA	-	28.23	NA	NA	-	24.46	NA	NA	-	32.25	NA	NA	-	29.40	NA	NA	m2G | Gm	GCCCGGCTAGCTCAGTCGGTAGAGCGCCAGACTCTTAATCTGGTGGTCGGGGGTTCGAGCCCCCCGTTGGGCG
27	NC_007088.5.tRNA70	LysCTT	cytosolic	5400771	5400844	NC_007088.5	-	18	D-loop	G	-	38.74	NA	NA	-	28.23	NA	NA	-	24.46	NA	NA	-	32.25	NA	NA	-	29.39	NA	NA	m2G | Gm	GCCCGGCTAGCTCAGTCGGTAGAGCGCCAGACTCTTAATCTGGTGGTCGGGGGTTCGAGCCCCCCGTTGGGCG
27	NC_007092.3.tRNA52	LysCTT	cytosolic	2956995	2957068	NC_007092.3	-	18	D-loop	G	-	38.74	NA	NA	-	28.23	NA	NA	-	24.46	NA	NA	-	32.25	NA	NA	-	29.40	NA	NA	m2G | Gm	GCCCGGCTAGCTCAGTCGGTAGAGCGCCAGACTCTTAATCTGGTGGTCGGGGGTTCGAGCCCCCCGTTGGGCG
27	NC_007092.3.tRNA53	LysCTT	cytosolic	2954532	2954605	NC_007092.3	-	18	D-loop	G	-	38.74	NA	NA	-	28.23	NA	NA	-	24.46	NA	NA	-	32.25	NA	NA	-	29.40	NA	NA	m2G | Gm	GCCCGGCTAGCTCAGTCGGTAGAGCGCCAGACTCTTAATCTGGTGGTCGGGGGTTCGAGCCCCCCGTTGGGCG
27	NC_007087.3.tRNA11	LysCTT	cytosolic	1759766	1759839	NC_007087.3	+	18	D-loop	G	-	38.74	NA	NA	-	28.23	NA	NA	-	24.44	NA	NA	-	32.19	NA	NA	-	29.37	NA	NA	m2G | Gm	GCCCGGCTAGCTCAGTCGGTAGAGCGCCAGACTCTTAATCTGGTGGTCGGGGGTTCGAGCCCCCCGTTGGGCG
27	NC_007087.3.tRNA28	LysCTT	cytosolic	2697089	2697162	NC_007087.3	+	18	D-loop	G	-	38.74	NA	NA	-	28.23	NA	NA	-	24.44	NA	NA	-	32.19	NA	NA	-	29.37	NA	NA	m2G | Gm	GCCCGGCTAGCTCAGTCGGTAGAGCGCCAGACTCTTAATCTGGTGGTCGGGGGTTCGAGCCCCCCGTTGGGCG
27	NC_007089.4.tRNA21	LysCTT	cytosolic	4266690	4266763	NC_007089.4	+	18	D-loop	G	-	38.74	NA	NA	-	28.23	NA	NA	-	24.46	NA	NA	-	32.25	NA	NA	-	29.39	NA	NA	m2G | Gm	GCCCGGCTAGCTCAGTCGGTAGAGCGCCAGACTCTTAATCTGGTGGTCGGGGGTTCGAGCCCCCCGTTGGGCG
27	NC_007089.4.tRNA29	LysCTT	cytosolic	5652918	5652991	NC_007089.4	+	18	D-loop	G	-	38.74	NA	NA	-	28.23	NA	NA	-	24.46	NA	NA	-	32.25	NA	NA	-	29.40	NA	NA	m2G | Gm	GCCCGGCTAGCTCAGTCGGTAGAGCGCCAGACTCTTAATCTGGTGGTCGGGGGTTCGAGCCCCCCGTTGGGCG
27	NC_007092.3.tRNA29	LysCTT	cytosolic	2985395	2985468	NC_007092.3	+	18	D-loop	G	-	38.74	NA	NA	-	28.23	NA	NA	-	24.45	NA	NA	-	32.25	NA	NA	-	29.40	NA	NA	m2G | Gm	GCCCGGCTAGCTCAGTCGGTAGAGCGCCAGACTCTTAATCTGGTGGTCGGGGGTTCGAGCCCCCCGTTGGGCG
27	NC_007091.3.tRNA17	LysCTT	cytosolic	4947709	4947782	NC_007091.3	-	18	D-loop	G	-	38.77	NA	NA	-	28.23	NA	NA	-	24.45	NA	NA	-	32.23	NA	NA	-	29.39	NA	NA	m2G | Gm	GCCCGGCTAGCTCAGTCGGTAGAGCGCCAGACTCTTAATCTGGTGGTCGGGGGTTCGAGCCCCCCGTTGGGCG
27	NC_007087.3.tRNA61	LysCTT	cytosolic	2560505	2560578	NC_007087.3	-	20	D-loop	T	-	69.18	D	D	C	87.30	NA	NA	C	76.09	D	D	-	64.29	D	D	-	60.67	D	D	D	GCCCGGCTAGCTCAGTCGGTAGAGCGCCAGACTCTTAATCTGGTGGTCGGGGGTTCGAGCCCCCCGTTGGGCG
27	NC_007088.5.tRNA70	LysCTT	cytosolic	5400771	5400844	NC_007088.5	-	20	D-loop	T	-	69.18	D	D	C	87.30	NA	NA	C	76.09	D	D	-	64.29	D	D	-	60.67	D	D	D	GCCCGGCTAGCTCAGTCGGTAGAGCGCCAGACTCTTAATCTGGTGGTCGGGGGTTCGAGCCCCCCGTTGGGCG
27	NC_007092.3.tRNA52	LysCTT	cytosolic	2956995	2957068	NC_007092.3	-	20	D-loop	T	-	69.18	D	D	C	87.30	NA	NA	C	76.09	D	D	-	64.29	D	D	-	60.67	D	D	D	GCCCGGCTAGCTCAGTCGGTAGAGCGCCAGACTCTTAATCTGGTGGTCGGGGGTTCGAGCCCCCCGTTGGGCG
27	NC_007092.3.tRNA53	LysCTT	cytosolic	2954532	2954605	NC_007092.3	-	20	D-loop	T	-	69.18	D	D	C	87.30	NA	NA	C	76.09	D	D	-	64.29	D	D	-	60.67	D	D	D	GCCCGGCTAGCTCAGTCGGTAGAGCGCCAGACTCTTAATCTGGTGGTCGGGGGTTCGAGCCCCCCGTTGGGCG
27	NC_007087.3.tRNA11	LysCTT	cytosolic	1759766	1759839	NC_007087.3	+	20	D-loop	T	-	69.18	D	D	C	87.30	NA	NA	C	76.08	D	D	-	64.27	D	D	-	60.66	D	D	D	GCCCGGCTAGCTCAGTCGGTAGAGCGCCAGACTCTTAATCTGGTGGTCGGGGGTTCGAGCCCCCCGTTGGGCG
27	NC_007087.3.tRNA28	LysCTT	cytosolic	2697089	2697162	NC_007087.3	+	20	D-loop	T	-	69.18	D	D	C	87.30	NA	NA	C	76.08	D	D	-	64.27	D	D	-	60.67	D	D	D	GCCCGGCTAGCTCAGTCGGTAGAGCGCCAGACTCTTAATCTGGTGGTCGGGGGTTCGAGCCCCCCGTTGGGCG
27	NC_007089.4.tRNA21	LysCTT	cytosolic	4266690	4266763	NC_007089.4	+	20	D-loop	T	-	69.18	D	D	C	87.30	NA	NA	C	76.09	D	D	-	64.29	D	D	-	60.67	D	D	D	GCCCGGCTAGCTCAGTCGGTAGAGCGCCAGACTCTTAATCTGGTGGTCGGGGGTTCGAGCCCCCCGTTGGGCG
27	NC_007089.4.tRNA29	LysCTT	cytosolic	5652918	5652991	NC_007089.4	+	20	D-loop	T	-	69.18	D	D	C	87.30	NA	NA	C	76.09	D	D	-	64.29	D	D	-	60.67	D	D	D	GCCCGGCTAGCTCAGTCGGTAGAGCGCCAGACTCTTAATCTGGTGGTCGGGGGTTCGAGCCCCCCGTTGGGCG
27	NC_007092.3.tRNA29	LysCTT	cytosolic	2985395	2985468	NC_007092.3	+	20	D-loop	T	-	69.18	D	D	C	87.30	NA	NA	C	76.09	D	D	-	64.29	D	D	-	60.67	D	D	D	GCCCGGCTAGCTCAGTCGGTAGAGCGCCAGACTCTTAATCTGGTGGTCGGGGGTTCGAGCCCCCCGTTGGGCG
27	NC_007091.3.tRNA17	LysCTT	cytosolic	4947709	4947782	NC_007091.3	-	20	D-loop	T	-	69.19	D	D	C	87.30	NA	NA	C	76.08	D	D	-	64.28	D	D	-	60.67	D	D	D	GCCCGGCTAGCTCAGTCGGTAGAGCGCCAGACTCTTAATCTGGTGGTCGGGGGTTCGAGCCCCCCGTTGGGCG
27	NC_007087.3.tRNA61	LysCTT	cytosolic	2560505	2560578	NC_007087.3	-	26	after 3' D-stem	G	A	25.05	NA	NA	A	51.30	NA	NA	A	32.19	NA	NA	A	-	NA	NA	A	-	NA	NA	m2G | m2,2G	GCCCGGCTAGCTCAGTCGGTAGAGCGCCAGACTCTTAATCTGGTGGTCGGGGGTTCGAGCCCCCCGTTGGGCG
27	NC_007088.5.tRNA70	LysCTT	cytosolic	5400771	5400844	NC_007088.5	-	26	after 3' D-stem	G	A	25.05	NA	NA	A	51.30	NA	NA	A	32.19	NA	NA	A	-	NA	NA	A	-	NA	NA	m2G | m2,2G	GCCCGGCTAGCTCAGTCGGTAGAGCGCCAGACTCTTAATCTGGTGGTCGGGGGTTCGAGCCCCCCGTTGGGCG
27	NC_007091.3.tRNA17	LysCTT	cytosolic	4947709	4947782	NC_007091.3	-	26	after 3' D-stem	G	A	25.05	NA	NA	A	51.30	NA	NA	A	32.19	NA	NA	A	-	NA	NA	A	-	NA	NA	m2G | m2,2G	GCCCGGCTAGCTCAGTCGGTAGAGCGCCAGACTCTTAATCTGGTGGTCGGGGGTTCGAGCCCCCCGTTGGGCG
27	NC_007092.3.tRNA52	LysCTT	cytosolic	2956995	2957068	NC_007092.3	-	26	after 3' D-stem	G	A	25.05	NA	NA	A	51.30	NA	NA	A	32.19	NA	NA	A	-	NA	NA	A	-	NA	NA	m2G | m2,2G	GCCCGGCTAGCTCAGTCGGTAGAGCGCCAGACTCTTAATCTGGTGGTCGGGGGTTCGAGCCCCCCGTTGGGCG
27	NC_007092.3.tRNA53	LysCTT	cytosolic	2954532	2954605	NC_007092.3	-	26	after 3' D-stem	G	A	25.05	NA	NA	A	51.30	NA	NA	A	32.19	NA	NA	A	-	NA	NA	A	-	NA	NA	m2G | m2,2G	GCCCGGCTAGCTCAGTCGGTAGAGCGCCAGACTCTTAATCTGGTGGTCGGGGGTTCGAGCCCCCCGTTGGGCG
27	NC_007087.3.tRNA11	LysCTT	cytosolic	1759766	1759839	NC_007087.3	+	26	after 3' D-stem	G	A	25.05	NA	NA	A	51.30	NA	NA	A	32.19	NA	NA	A	-	NA	NA	A	-	NA	NA	m2G | m2,2G	GCCCGGCTAGCTCAGTCGGTAGAGCGCCAGACTCTTAATCTGGTGGTCGGGGGTTCGAGCCCCCCGTTGGGCG
27	NC_007087.3.tRNA28	LysCTT	cytosolic	2697089	2697162	NC_007087.3	+	26	after 3' D-stem	G	A	25.05	NA	NA	A	51.30	NA	NA	A	32.19	NA	NA	A	-	NA	NA	A	-	NA	NA	m2G | m2,2G	GCCCGGCTAGCTCAGTCGGTAGAGCGCCAGACTCTTAATCTGGTGGTCGGGGGTTCGAGCCCCCCGTTGGGCG
27	NC_007089.4.tRNA21	LysCTT	cytosolic	4266690	4266763	NC_007089.4	+	26	after 3' D-stem	G	A	25.05	NA	NA	A	51.30	NA	NA	A	32.19	NA	NA	A	-	NA	NA	A	-	NA	NA	m2G | m2,2G	GCCCGGCTAGCTCAGTCGGTAGAGCGCCAGACTCTTAATCTGGTGGTCGGGGGTTCGAGCCCCCCGTTGGGCG
27	NC_007089.4.tRNA29	LysCTT	cytosolic	5652918	5652991	NC_007089.4	+	26	after 3' D-stem	G	A	25.05	NA	NA	A	51.30	NA	NA	A	32.19	NA	NA	A	-	NA	NA	A	-	NA	NA	m2G | m2,2G	GCCCGGCTAGCTCAGTCGGTAGAGCGCCAGACTCTTAATCTGGTGGTCGGGGGTTCGAGCCCCCCGTTGGGCG
27	NC_007092.3.tRNA29	LysCTT	cytosolic	2985395	2985468	NC_007092.3	+	26	after 3' D-stem	G	A	25.05	NA	NA	A	51.30	NA	NA	A	32.19	NA	NA	A	-	NA	NA	A	-	NA	NA	m2G | m2,2G	GCCCGGCTAGCTCAGTCGGTAGAGCGCCAGACTCTTAATCTGGTGGTCGGGGGTTCGAGCCCCCCGTTGGGCG
27	NC_007087.3.tRNA61	LysCTT	cytosolic	2560505	2560578	NC_007087.3	-	37	AC-loop	A	-	30.61	NA	NA	-	37.97	NA	NA	-	27.76	NA	NA	-	-	NA	NA	-	-	NA	NA	t6A | i6A | ms2i6A | m6t6A	GCCCGGCTAGCTCAGTCGGTAGAGCGCCAGACTCTTAATCTGGTGGTCGGGGGTTCGAGCCCCCCGTTGGGCG
27	NC_007088.5.tRNA70	LysCTT	cytosolic	5400771	5400844	NC_007088.5	-	37	AC-loop	A	-	30.61	NA	NA	-	37.97	NA	NA	-	27.76	NA	NA	-	-	NA	NA	-	-	NA	NA	t6A | i6A | ms2i6A | m6t6A	GCCCGGCTAGCTCAGTCGGTAGAGCGCCAGACTCTTAATCTGGTGGTCGGGGGTTCGAGCCCCCCGTTGGGCG
27	NC_007091.3.tRNA17	LysCTT	cytosolic	4947709	4947782	NC_007091.3	-	37	AC-loop	A	-	30.61	NA	NA	-	37.97	NA	NA	-	27.76	NA	NA	-	-	NA	NA	-	-	NA	NA	t6A | i6A | ms2i6A | m6t6A	GCCCGGCTAGCTCAGTCGGTAGAGCGCCAGACTCTTAATCTGGTGGTCGGGGGTTCGAGCCCCCCGTTGGGCG
27	NC_007092.3.tRNA52	LysCTT	cytosolic	2956995	2957068	NC_007092.3	-	37	AC-loop	A	-	30.61	NA	NA	-	37.97	NA	NA	-	27.76	NA	NA	-	-	NA	NA	-	-	NA	NA	t6A | i6A | ms2i6A | m6t6A	GCCCGGCTAGCTCAGTCGGTAGAGCGCCAGACTCTTAATCTGGTGGTCGGGGGTTCGAGCCCCCCGTTGGGCG
27	NC_007092.3.tRNA53	LysCTT	cytosolic	2954532	2954605	NC_007092.3	-	37	AC-loop	A	-	30.61	NA	NA	-	37.97	NA	NA	-	27.76	NA	NA	-	-	NA	NA	-	-	NA	NA	t6A | i6A | ms2i6A | m6t6A	GCCCGGCTAGCTCAGTCGGTAGAGCGCCAGACTCTTAATCTGGTGGTCGGGGGTTCGAGCCCCCCGTTGGGCG
27	NC_007087.3.tRNA11	LysCTT	cytosolic	1759766	1759839	NC_007087.3	+	37	AC-loop	A	-	30.61	NA	NA	-	37.97	NA	NA	-	27.76	NA	NA	-	-	NA	NA	-	-	NA	NA	t6A | i6A | ms2i6A | m6t6A	GCCCGGCTAGCTCAGTCGGTAGAGCGCCAGACTCTTAATCTGGTGGTCGGGGGTTCGAGCCCCCCGTTGGGCG
27	NC_007087.3.tRNA28	LysCTT	cytosolic	2697089	2697162	NC_007087.3	+	37	AC-loop	A	-	30.61	NA	NA	-	37.97	NA	NA	-	27.76	NA	NA	-	-	NA	NA	-	-	NA	NA	t6A | i6A | ms2i6A | m6t6A	GCCCGGCTAGCTCAGTCGGTAGAGCGCCAGACTCTTAATCTGGTGGTCGGGGGTTCGAGCCCCCCGTTGGGCG
27	NC_007089.4.tRNA21	LysCTT	cytosolic	4266690	4266763	NC_007089.4	+	37	AC-loop	A	-	30.61	NA	NA	-	37.97	NA	NA	-	27.76	NA	NA	-	-	NA	NA	-	-	NA	NA	t6A | i6A | ms2i6A | m6t6A	GCCCGGCTAGCTCAGTCGGTAGAGCGCCAGACTCTTAATCTGGTGGTCGGGGGTTCGAGCCCCCCGTTGGGCG
27	NC_007089.4.tRNA29	LysCTT	cytosolic	5652918	5652991	NC_007089.4	+	37	AC-loop	A	-	30.61	NA	NA	-	37.97	NA	NA	-	27.76	NA	NA	-	-	NA	NA	-	-	NA	NA	t6A | i6A | ms2i6A | m6t6A	GCCCGGCTAGCTCAGTCGGTAGAGCGCCAGACTCTTAATCTGGTGGTCGGGGGTTCGAGCCCCCCGTTGGGCG
27	NC_007092.3.tRNA29	LysCTT	cytosolic	2985395	2985468	NC_007092.3	+	37	AC-loop	A	-	30.61	NA	NA	-	37.97	NA	NA	-	27.76	NA	NA	-	-	NA	NA	-	-	NA	NA	t6A | i6A | ms2i6A | m6t6A	GCCCGGCTAGCTCAGTCGGTAGAGCGCCAGACTCTTAATCTGGTGGTCGGGGGTTCGAGCCCCCCGTTGGGCG
27	NC_007087.3.tRNA61	LysCTT	cytosolic	2560505	2560578	NC_007087.3	-	58	T-loop	A	T	28.67	NA	NA	T	49.56	NA	NA	T	64.18	NA	NA	T	-	NA	NA	T	-	NA	NA	m1A	GCCCGGCTAGCTCAGTCGGTAGAGCGCCAGACTCTTAATCTGGTGGTCGGGGGTTCGAGCCCCCCGTTGGGCG
27	NC_007088.5.tRNA70	LysCTT	cytosolic	5400771	5400844	NC_007088.5	-	58	T-loop	A	T	28.67	NA	NA	T	49.56	NA	NA	T	64.18	NA	NA	T	-	NA	NA	T	-	NA	NA	m1A	GCCCGGCTAGCTCAGTCGGTAGAGCGCCAGACTCTTAATCTGGTGGTCGGGGGTTCGAGCCCCCCGTTGGGCG
27	NC_007091.3.tRNA17	LysCTT	cytosolic	4947709	4947782	NC_007091.3	-	58	T-loop	A	T	28.67	NA	NA	T	49.56	NA	NA	T	64.18	NA	NA	T	-	NA	NA	T	-	NA	NA	m1A	GCCCGGCTAGCTCAGTCGGTAGAGCGCCAGACTCTTAATCTGGTGGTCGGGGGTTCGAGCCCCCCGTTGGGCG
27	NC_007092.3.tRNA52	LysCTT	cytosolic	2956995	2957068	NC_007092.3	-	58	T-loop	A	T	28.67	NA	NA	T	49.56	NA	NA	T	64.18	NA	NA	T	-	NA	NA	T	-	NA	NA	m1A	GCCCGGCTAGCTCAGTCGGTAGAGCGCCAGACTCTTAATCTGGTGGTCGGGGGTTCGAGCCCCCCGTTGGGCG
27	NC_007092.3.tRNA53	LysCTT	cytosolic	2954532	2954605	NC_007092.3	-	58	T-loop	A	T	28.67	NA	NA	T	49.56	NA	NA	T	64.18	NA	NA	T	-	NA	NA	T	-	NA	NA	m1A	GCCCGGCTAGCTCAGTCGGTAGAGCGCCAGACTCTTAATCTGGTGGTCGGGGGTTCGAGCCCCCCGTTGGGCG
27	NC_007087.3.tRNA11	LysCTT	cytosolic	1759766	1759839	NC_007087.3	+	58	T-loop	A	T	28.67	NA	NA	T	49.56	NA	NA	T	64.18	NA	NA	T	-	NA	NA	T	-	NA	NA	m1A	GCCCGGCTAGCTCAGTCGGTAGAGCGCCAGACTCTTAATCTGGTGGTCGGGGGTTCGAGCCCCCCGTTGGGCG
27	NC_007087.3.tRNA28	LysCTT	cytosolic	2697089	2697162	NC_007087.3	+	58	T-loop	A	T	28.67	NA	NA	T	49.56	NA	NA	T	64.18	NA	NA	T	-	NA	NA	T	-	NA	NA	m1A	GCCCGGCTAGCTCAGTCGGTAGAGCGCCAGACTCTTAATCTGGTGGTCGGGGGTTCGAGCCCCCCGTTGGGCG
27	NC_007089.4.tRNA21	LysCTT	cytosolic	4266690	4266763	NC_007089.4	+	58	T-loop	A	T	28.67	NA	NA	T	49.56	NA	NA	T	64.18	NA	NA	T	-	NA	NA	T	-	NA	NA	m1A	GCCCGGCTAGCTCAGTCGGTAGAGCGCCAGACTCTTAATCTGGTGGTCGGGGGTTCGAGCCCCCCGTTGGGCG
27	NC_007089.4.tRNA29	LysCTT	cytosolic	5652918	5652991	NC_007089.4	+	58	T-loop	A	T	28.67	NA	NA	T	49.56	NA	NA	T	64.18	NA	NA	T	-	NA	NA	T	-	NA	NA	m1A	GCCCGGCTAGCTCAGTCGGTAGAGCGCCAGACTCTTAATCTGGTGGTCGGGGGTTCGAGCCCCCCGTTGGGCG
27	NC_007092.3.tRNA29	LysCTT	cytosolic	2985395	2985468	NC_007092.3	+	58	T-loop	A	T	28.67	NA	NA	T	49.56	NA	NA	T	64.18	NA	NA	T	-	NA	NA	T	-	NA	NA	m1A	GCCCGGCTAGCTCAGTCGGTAGAGCGCCAGACTCTTAATCTGGTGGTCGGGGGTTCGAGCCCCCCGTTGGGCG
28	NC_007088.5.tRNA42	ArgACG	cytosolic	7837549	7837623	NC_007088.5	-	26	after 3' D-stem	G	A,T	74.69	NA	NA	A	94.37	NA	NA	A,T	78.43	NA	NA	A	64.96	NA	NA	A	66.56	NA	NA	m2G | m2,2G	GGGACTATAGTTTAGTTGGATATAACGACCGGCTACGAACCGGTAGGTCTCAGGTTCGACCCCTGATGGTCTCG
28	NC_007087.3.tRNA17	ArgACG	cytosolic	2023311	2023385	NC_007087.3	+	26	after 3' D-stem	G	A,T	74.69	NA	NA	A	94.37	NA	NA	A,T	78.43	NA	NA	A	64.90	NA	NA	A	66.56	NA	NA	m2G | m2,2G	GGGACTATAGTTTAGTTGGATATAACGACCGGCTACGAACCGGTAGGTCTCAGGTTCGACCCCTGATGGTCTCG
28	NC_007088.5.tRNA21	ArgACG	cytosolic	6386976	6387050	NC_007088.5	+	26	after 3' D-stem	G	A,T	74.69	NA	NA	A	94.37	NA	NA	A,T	78.43	NA	NA	A	64.96	NA	NA	A	66.56	NA	NA	m2G | m2,2G	GGGACTATAGTTTAGTTGGATATAACGACCGGCTACGAACCGGTAGGTCTCAGGTTCGACCCCTGATGGTCTCG
28	NC_007087.3.tRNA73	ArgACG	cytosolic	1760347	1760421	NC_007087.3	-	26	after 3' D-stem	G	A,T	74.71	NA	NA	A	94.37	NA	NA	A,T	78.43	NA	NA	A	64.96	NA	NA	A	66.56	NA	NA	m2G | m2,2G	GGGACTATAGTTTAGTTGGATATAACGACCGGCTACGAACCGGTAGGTCTCAGGTTCGACCCCTGATGGTCTCG
28	NC_007088.5.tRNA53	ArgACG	cytosolic	6724129	6724203	NC_007088.5	-	26	after 3' D-stem	G	A,T	74.71	NA	NA	A	94.37	NA	NA	A,T	78.43	NA	NA	A	64.96	NA	NA	A	66.56	NA	NA	m2G | m2,2G	GGGACTATAGTTTAGTTGGATATAACGACCGGCTACGAACCGGTAGGTCTCAGGTTCGACCCCTGATGGTCTCG
28	NC_007089.4.tRNA68	ArgACG	cytosolic	2876123	2876197	NC_007089.4	-	26	after 3' D-stem	G	A,T	74.71	NA	NA	A	94.37	NA	NA	A,T	78.43	NA	NA	A	64.96	NA	NA	A	66.56	NA	NA	m2G | m2,2G	GGGACTATAGTTTAGTTGGATATAACGACCGGCTACGAACCGGTAGGTCTCAGGTTCGACCCCTGATGGTCTCG
28	NC_007088.5.tRNA31	ArgACG	cytosolic	7473727	7473801	NC_007088.5	+	26	after 3' D-stem	G	A,T	74.71	NA	NA	A	94.37	NA	NA	A,T	78.43	NA	NA	A	64.96	NA	NA	A	66.56	NA	NA	m2G | m2,2G	GGGACTATAGTTTAGTTGGATATAACGACCGGCTACGAACCGGTAGGTCTCAGGTTCGACCCCTGATGGTCTCG
28	NC_007087.3.tRNA73	ArgACG	cytosolic	1760347	1760421	NC_007087.3	-	46	V-region	G	-	82.32	NA	NA	-	44.63	NA	NA	-	63.40	NA	NA	-	82.48	NA	NA	-	69.95	NA	NA	m1G	GGGACTATAGTTTAGTTGGATATAACGACCGGCTACGAACCGGTAGGTCTCAGGTTCGACCCCTGATGGTCTCG
28	NC_007088.5.tRNA42	ArgACG	cytosolic	7837549	7837623	NC_007088.5	-	46	V-region	G	-	82.32	NA	NA	-	44.63	NA	NA	-	63.40	NA	NA	-	82.48	NA	NA	-	69.94	NA	NA	m1G	GGGACTATAGTTTAGTTGGATATAACGACCGGCTACGAACCGGTAGGTCTCAGGTTCGACCCCTGATGGTCTCG
28	NC_007088.5.tRNA53	ArgACG	cytosolic	6724129	6724203	NC_007088.5	-	46	V-region	G	-	82.32	NA	NA	-	44.63	NA	NA	-	63.40	NA	NA	-	82.48	NA	NA	-	69.95	NA	NA	m1G	GGGACTATAGTTTAGTTGGATATAACGACCGGCTACGAACCGGTAGGTCTCAGGTTCGACCCCTGATGGTCTCG
28	NC_007089.4.tRNA68	ArgACG	cytosolic	2876123	2876197	NC_007089.4	-	46	V-region	G	-	82.32	NA	NA	-	44.63	NA	NA	-	63.40	NA	NA	-	82.48	NA	NA	-	69.95	NA	NA	m1G	GGGACTATAGTTTAGTTGGATATAACGACCGGCTACGAACCGGTAGGTCTCAGGTTCGACCCCTGATGGTCTCG
28	NC_007087.3.tRNA17	ArgACG	cytosolic	2023311	2023385	NC_007087.3	+	46	V-region	G	-	82.32	NA	NA	-	44.63	NA	NA	-	63.40	NA	NA	-	82.47	NA	NA	-	69.94	NA	NA	m1G	GGGACTATAGTTTAGTTGGATATAACGACCGGCTACGAACCGGTAGGTCTCAGGTTCGACCCCTGATGGTCTCG
28	NC_007088.5.tRNA21	ArgACG	cytosolic	6386976	6387050	NC_007088.5	+	46	V-region	G	-	82.32	NA	NA	-	44.63	NA	NA	-	63.40	NA	NA	-	82.48	NA	NA	-	69.94	NA	NA	m1G	GGGACTATAGTTTAGTTGGATATAACGACCGGCTACGAACCGGTAGGTCTCAGGTTCGACCCCTGATGGTCTCG
28	NC_007088.5.tRNA31	ArgACG	cytosolic	7473727	7473801	NC_007088.5	+	46	V-region	G	-	82.32	NA	NA	-	44.63	NA	NA	-	63.40	NA	NA	-	82.48	NA	NA	-	69.95	NA	NA	m1G	GGGACTATAGTTTAGTTGGATATAACGACCGGCTACGAACCGGTAGGTCTCAGGTTCGACCCCTGATGGTCTCG
28	NC_007087.3.tRNA73	ArgACG	cytosolic	1760347	1760421	NC_007087.3	-	47	V-region	T	-	65.47	NA	NA	-	73.62	NA	NA	-	63.67	NA	NA	-	57.30	NA	NA	-	55.66	NA	NA	D	GGGACTATAGTTTAGTTGGATATAACGACCGGCTACGAACCGGTAGGTCTCAGGTTCGACCCCTGATGGTCTCG
28	NC_007088.5.tRNA42	ArgACG	cytosolic	7837549	7837623	NC_007088.5	-	47	V-region	T	-	65.47	NA	NA	-	73.62	NA	NA	-	63.67	NA	NA	-	57.30	NA	NA	-	55.66	NA	NA	D	GGGACTATAGTTTAGTTGGATATAACGACCGGCTACGAACCGGTAGGTCTCAGGTTCGACCCCTGATGGTCTCG
28	NC_007088.5.tRNA53	ArgACG	cytosolic	6724129	6724203	NC_007088.5	-	47	V-region	T	-	65.47	NA	NA	-	73.62	NA	NA	-	63.67	NA	NA	-	57.30	NA	NA	-	55.66	NA	NA	D	GGGACTATAGTTTAGTTGGATATAACGACCGGCTACGAACCGGTAGGTCTCAGGTTCGACCCCTGATGGTCTCG
28	NC_007089.4.tRNA68	ArgACG	cytosolic	2876123	2876197	NC_007089.4	-	47	V-region	T	-	65.47	NA	NA	-	73.62	NA	NA	-	63.67	NA	NA	-	57.30	NA	NA	-	55.66	NA	NA	D	GGGACTATAGTTTAGTTGGATATAACGACCGGCTACGAACCGGTAGGTCTCAGGTTCGACCCCTGATGGTCTCG
28	NC_007087.3.tRNA17	ArgACG	cytosolic	2023311	2023385	NC_007087.3	+	47	V-region	T	-	65.47	NA	NA	-	73.62	NA	NA	-	63.67	NA	NA	-	57.30	NA	NA	-	55.66	NA	NA	D	GGGACTATAGTTTAGTTGGATATAACGACCGGCTACGAACCGGTAGGTCTCAGGTTCGACCCCTGATGGTCTCG
28	NC_007088.5.tRNA21	ArgACG	cytosolic	6386976	6387050	NC_007088.5	+	47	V-region	T	-	65.47	NA	NA	-	73.62	NA	NA	-	63.67	NA	NA	-	57.30	NA	NA	-	55.66	NA	NA	D	GGGACTATAGTTTAGTTGGATATAACGACCGGCTACGAACCGGTAGGTCTCAGGTTCGACCCCTGATGGTCTCG
28	NC_007088.5.tRNA31	ArgACG	cytosolic	7473727	7473801	NC_007088.5	+	47	V-region	T	-	65.47	NA	NA	-	73.62	NA	NA	-	63.67	NA	NA	-	57.30	NA	NA	-	55.66	NA	NA	D	GGGACTATAGTTTAGTTGGATATAACGACCGGCTACGAACCGGTAGGTCTCAGGTTCGACCCCTGATGGTCTCG
28	NC_007087.3.tRNA73	ArgACG	cytosolic	1760347	1760421	NC_007087.3	-	58	T-loop	A	C	-	NA	NA	C	36.27	NA	NA	C	39.43	NA	NA	C	-	NA	NA	C	-	NA	NA	m1A	GGGACTATAGTTTAGTTGGATATAACGACCGGCTACGAACCGGTAGGTCTCAGGTTCGACCCCTGATGGTCTCG
28	NC_007088.5.tRNA42	ArgACG	cytosolic	7837549	7837623	NC_007088.5	-	58	T-loop	A	C	-	NA	NA	C	36.27	NA	NA	C	39.43	NA	NA	C	-	NA	NA	C	-	NA	NA	m1A	GGGACTATAGTTTAGTTGGATATAACGACCGGCTACGAACCGGTAGGTCTCAGGTTCGACCCCTGATGGTCTCG
28	NC_007088.5.tRNA53	ArgACG	cytosolic	6724129	6724203	NC_007088.5	-	58	T-loop	A	C	-	NA	NA	C	36.27	NA	NA	C	39.43	NA	NA	C	-	NA	NA	C	-	NA	NA	m1A	GGGACTATAGTTTAGTTGGATATAACGACCGGCTACGAACCGGTAGGTCTCAGGTTCGACCCCTGATGGTCTCG
28	NC_007089.4.tRNA68	ArgACG	cytosolic	2876123	2876197	NC_007089.4	-	58	T-loop	A	C	-	NA	NA	C	36.27	NA	NA	C	39.43	NA	NA	C	-	NA	NA	C	-	NA	NA	m1A	GGGACTATAGTTTAGTTGGATATAACGACCGGCTACGAACCGGTAGGTCTCAGGTTCGACCCCTGATGGTCTCG
28	NC_007087.3.tRNA17	ArgACG	cytosolic	2023311	2023385	NC_007087.3	+	58	T-loop	A	C	-	NA	NA	C	36.27	NA	NA	C	39.43	NA	NA	C	-	NA	NA	C	-	NA	NA	m1A	GGGACTATAGTTTAGTTGGATATAACGACCGGCTACGAACCGGTAGGTCTCAGGTTCGACCCCTGATGGTCTCG
28	NC_007088.5.tRNA21	ArgACG	cytosolic	6386976	6387050	NC_007088.5	+	58	T-loop	A	C	-	NA	NA	C	36.27	NA	NA	C	39.43	NA	NA	C	-	NA	NA	C	-	NA	NA	m1A	GGGACTATAGTTTAGTTGGATATAACGACCGGCTACGAACCGGTAGGTCTCAGGTTCGACCCCTGATGGTCTCG
28	NC_007088.5.tRNA31	ArgACG	cytosolic	7473727	7473801	NC_007088.5	+	58	T-loop	A	C	-	NA	NA	C	36.27	NA	NA	C	39.43	NA	NA	C	-	NA	NA	C	-	NA	NA	m1A	GGGACTATAGTTTAGTTGGATATAACGACCGGCTACGAACCGGTAGGTCTCAGGTTCGACCCCTGATGGTCTCG
29	NC_007087.3.tRNA44	ValAAC	cytosolic	4298313	4298387	NC_007087.3	-	7	5' ACC-stem	A	-	35.11	NA	NA	-	42.35	NA	NA	-	31.94	NA	NA	-	28.44	NA	NA	-	25.33	NA	NA	m1A* | i6A* | t6A* | ms2i6A*	GTTCGGATGGTGTAGTCGGTTATCACGAATCCTTAACACGGATTAGGTCGTGGGTTCGATTCCCGCTCTGAATA
29	NC_007089.4.tRNA31	ValAAC	cytosolic	5868007	5868081	NC_007089.4	+	7	5' ACC-stem	A	-	35.47	NA	NA	-	43.04	NA	NA	-	32.16	NA	NA	-	28.57	NA	NA	-	25.46	NA	NA	m1A* | i6A* | t6A* | ms2i6A*	GTTCGGATGGTGTAGTCGGTTATCACGAATCCTTAACACGGATTAGGTCGTGGGTTCGATTCCCGCTCTGAATA
29	NC_007089.4.tRNA32	ValAAC	cytosolic	5870127	5870201	NC_007089.4	+	7	5' ACC-stem	A	-	35.47	NA	NA	-	43.04	NA	NA	-	32.16	NA	NA	-	28.57	NA	NA	-	25.46	NA	NA	m1A* | i6A* | t6A* | ms2i6A*	GTTCGGATGGTGTAGTCGGTTATCACGAATCCTTAACACGGATTAGGTCGTGGGTTCGATTCCCGCTCTGAATA
29	NC_007087.3.tRNA39	ValAAC	cytosolic	4338907	4338981	NC_007087.3	+	7	5' ACC-stem	A	-	52.51	NA	NA	-	58.01	NA	NA	-	42.59	NA	NA	-	40.11	NA	NA	-	36.97	NA	NA	m1A* | i6A* | t6A* | ms2i6A*	GTTCGGATGGTGTAGTCGGTTATCACGAATCCTTAACACGGATTAGGTCGTGGGTTCGATTCCCGCTCTGAATA
29	NC_007087.3.tRNA43	ValAAC	cytosolic	4301391	4301465	NC_007087.3	-	7	5' ACC-stem	A	-	53.27	NA	NA	-	59.09	NA	NA	-	43.21	NA	NA	-	40.04	NA	NA	-	36.92	NA	NA	m1A* | i6A* | t6A* | ms2i6A*	GTTCGGATGGTGTAGTCGGTTATCACGAATCCTTAACACGGATTAGGTCGTGGGTTCGATTCCCGCTCTGAATA
29	NC_007088.5.tRNA90	ValAAC	cytosolic	386412	386486	NC_007088.5	-	7	5' ACC-stem	A	-	53.27	NA	NA	-	59.27	NA	NA	-	43.22	NA	NA	-	40.06	NA	NA	-	36.94	NA	NA	m1A* | i6A* | t6A* | ms2i6A*	GTTCGGATGGTGTAGTCGGTTATCACGAATCCTTAACACGGATTAGGTCGTGGGTTCGATTCCCGCTCTGAATA
29	NC_007090.3.tRNA20	ValAAC	cytosolic	5047176	5047250	NC_007090.3	-	7	5' ACC-stem	A	-	53.27	NA	NA	-	59.09	NA	NA	-	43.21	NA	NA	-	40.04	NA	NA	-	36.91	NA	NA	m1A* | i6A* | t6A* | ms2i6A*	GTTCGGATGGTGTAGTCGGTTATCACGAATCCTTAACACGGATTAGGTCGTGGGTTCGATTCCCGCTCTGAATA
29	NC_007092.3.tRNA76	ValAAC	cytosolic	1321992	1322066	NC_007092.3	-	7	5' ACC-stem	A	-	53.27	NA	NA	-	59.27	NA	NA	-	43.21	NA	NA	-	40.04	NA	NA	-	36.92	NA	NA	m1A* | i6A* | t6A* | ms2i6A*	GTTCGGATGGTGTAGTCGGTTATCACGAATCCTTAACACGGATTAGGTCGTGGGTTCGATTCCCGCTCTGAATA
29	NC_007089.4.tRNA39	ValAAC	cytosolic	6078779	6078853	NC_007089.4	+	7	5' ACC-stem	A	-	53.28	NA	NA	-	59.18	NA	NA	-	43.23	NA	NA	-	40.06	NA	NA	-	36.94	NA	NA	m1A* | i6A* | t6A* | ms2i6A*	GTTCGGATGGTGTAGTCGGTTATCACGAATCCTTAACACGGATTAGGTCGTGGGTTCGATTCCCGCTCTGAATA
29	NC_007091.3.tRNA21	ValAAC	cytosolic	3208186	3208260	NC_007091.3	-	7	5' ACC-stem	A	-	53.29	NA	NA	-	59.45	NA	NA	-	43.75	NA	NA	-	40.08	NA	NA	-	36.92	NA	NA	m1A* | i6A* | t6A* | ms2i6A*	GTTCGGATGGTGTAGTCGGTTATCACGAATCCTTAACACGGATTAGGTCGTGGGTTCGATTCCCGCTCTGAATA
29	NC_007088.5.tRNA34	ValAAC	cytosolic	7845633	7845707	NC_007088.5	+	7	5' ACC-stem	A	-	53.38	NA	NA	-	59.27	NA	NA	-	43.29	NA	NA	-	40.06	NA	NA	-	36.94	NA	NA	m1A* | i6A* | t6A* | ms2i6A*	GTTCGGATGGTGTAGTCGGTTATCACGAATCCTTAACACGGATTAGGTCGTGGGTTCGATTCCCGCTCTGAATA
29	NC_007088.5.tRNA61	ValAAC	cytosolic	6162013	6162087	NC_007088.5	-	7	5' ACC-stem	A	-	53.41	NA	NA	-	59.27	NA	NA	-	43.30	NA	NA	-	40.06	NA	NA	-	36.95	NA	NA	m1A* | i6A* | t6A* | ms2i6A*	GTTCGGATGGTGTAGTCGGTTATCACGAATCCTTAACACGGATTAGGTCGTGGGTTCGATTCCCGCTCTGAATA
29	NC_007089.4.tRNA40	ValAAC	cytosolic	5940506	5940580	NC_007089.4	-	7	5' ACC-stem	A	-	53.41	NA	NA	-	59.27	NA	NA	-	43.30	NA	NA	-	40.06	NA	NA	-	36.95	NA	NA	m1A* | i6A* | t6A* | ms2i6A*	GTTCGGATGGTGTAGTCGGTTATCACGAATCCTTAACACGGATTAGGTCGTGGGTTCGATTCCCGCTCTGAATA
29	NC_007088.5.tRNA17	ValAAC	cytosolic	6127228	6127302	NC_007088.5	+	7	5' ACC-stem	A	-	53.41	NA	NA	-	59.27	NA	NA	-	43.30	NA	NA	-	40.06	NA	NA	-	36.95	NA	NA	m1A* | i6A* | t6A* | ms2i6A*	GTTCGGATGGTGTAGTCGGTTATCACGAATCCTTAACACGGATTAGGTCGTGGGTTCGATTCCCGCTCTGAATA
29	NC_007088.5.tRNA30	ValAAC	cytosolic	7435670	7435744	NC_007088.5	+	7	5' ACC-stem	A	-	53.41	NA	NA	-	59.27	NA	NA	-	43.30	NA	NA	-	40.06	NA	NA	-	36.95	NA	NA	m1A* | i6A* | t6A* | ms2i6A*	GTTCGGATGGTGTAGTCGGTTATCACGAATCCTTAACACGGATTAGGTCGTGGGTTCGATTCCCGCTCTGAATA
29	NC_007089.4.tRNA9	ValAAC	cytosolic	2745399	2745473	NC_007089.4	+	7	5' ACC-stem	A	-	53.41	NA	NA	-	59.27	NA	NA	-	43.30	NA	NA	-	40.06	NA	NA	-	36.95	NA	NA	m1A* | i6A* | t6A* | ms2i6A*	GTTCGGATGGTGTAGTCGGTTATCACGAATCCTTAACACGGATTAGGTCGTGGGTTCGATTCCCGCTCTGAATA
29	NC_007092.3.tRNA2	ValAAC	cytosolic	586136	586210	NC_007092.3	+	7	5' ACC-stem	A	-	53.41	NA	NA	-	59.27	NA	NA	-	43.30	NA	NA	-	40.06	NA	NA	-	36.95	NA	NA	m1A* | i6A* | t6A* | ms2i6A*	GTTCGGATGGTGTAGTCGGTTATCACGAATCCTTAACACGGATTAGGTCGTGGGTTCGATTCCCGCTCTGAATA
29	NC_007087.3.tRNA69	ValAAC	cytosolic	2099469	2099543	NC_007087.3	-	7	5' ACC-stem	A	-	53.49	NA	NA	-	59.46	NA	NA	-	43.30	NA	NA	-	40.06	NA	NA	-	36.96	NA	NA	m1A* | i6A* | t6A* | ms2i6A*	GTTCGGATGGTGTAGTCGGTTATCACGAATCCTTAACACGGATTAGGTCGTGGGTTCGATTCCCGCTCTGAATA
29	NC_007087.3.tRNA72	ValAAC	cytosolic	2064610	2064684	NC_007087.3	-	7	5' ACC-stem	A	-	53.49	NA	NA	-	59.46	NA	NA	-	43.30	NA	NA	-	40.06	NA	NA	-	36.96	NA	NA	m1A* | i6A* | t6A* | ms2i6A*	GTTCGGATGGTGTAGTCGGTTATCACGAATCCTTAACACGGATTAGGTCGTGGGTTCGATTCCCGCTCTGAATA
29	NC_007088.5.tRNA91	ValAAC	cytosolic	347021	347095	NC_007088.5	-	7	5' ACC-stem	A	-	53.52	NA	NA	-	59.37	NA	NA	-	43.45	NA	NA	-	40.08	NA	NA	-	36.98	NA	NA	m1A* | i6A* | t6A* | ms2i6A*	GTTCGGATGGTGTAGTCGGTTATCACGAATCCTTAACACGGATTAGGTCGTGGGTTCGATTCCCGCTCTGAATA
29	NC_007087.3.tRNA44	ValAAC	cytosolic	4298313	4298387	NC_007087.3	-	9	after 5' ACC-stem	G	T	62.01	m2G|m22G	m2G|m22G	T	95.15	m2G|m22G	m2G|m22G	T	76.74	m2G|m22G	m2G|m22G	T	39.31	m2G|m22G	m2G|m22G	-	56.06	m2G|m22G	m2G|m22G	m1G	GTTCGGATGGTGTAGTCGGTTATCACGAATCCTTAACACGGATTAGGTCGTGGGTTCGATTCCCGCTCTGAATA
29	NC_007089.4.tRNA31	ValAAC	cytosolic	5868007	5868081	NC_007089.4	+	9	after 5' ACC-stem	G	T	62.16	m2G|m22G	m2G|m22G	T	95.22	m2G|m22G	m2G|m22G	-	76.82	m2G|m22G	m2G|m22G	-	39.44	m2G|m22G	m2G|m22G	-	56.18	m2G|m22G	m2G|m22G	m1G	GTTCGGATGGTGTAGTCGGTTATCACGAATCCTTAACACGGATTAGGTCGTGGGTTCGATTCCCGCTCTGAATA
29	NC_007089.4.tRNA32	ValAAC	cytosolic	5870127	5870201	NC_007089.4	+	9	after 5' ACC-stem	G	T	62.16	m2G|m22G	m2G|m22G	T	95.22	m2G|m22G	m2G|m22G	-	76.82	m2G|m22G	m2G|m22G	-	39.44	m2G|m22G	m2G|m22G	-	56.18	m2G|m22G	m2G|m22G	m1G	GTTCGGATGGTGTAGTCGGTTATCACGAATCCTTAACACGGATTAGGTCGTGGGTTCGATTCCCGCTCTGAATA
29	NC_007087.3.tRNA39	ValAAC	cytosolic	4338907	4338981	NC_007087.3	+	9	after 5' ACC-stem	G	C	67.88	m2G|m22G	m2G|m22G	T	96.34	m1G	m1G	C	80.97	m2G|m22G	m2G|m22G	-	48.07	m2G|m22G	m2G|m22G	C	65.12	m2G|m22G	m2G|m22G	m1G	GTTCGGATGGTGTAGTCGGTTATCACGAATCCTTAACACGGATTAGGTCGTGGGTTCGATTCCCGCTCTGAATA
29	NC_007087.3.tRNA43	ValAAC	cytosolic	4301391	4301465	NC_007087.3	-	9	after 5' ACC-stem	G	T	67.96	m2G|m22G	m2G|m22G	T	96.39	m1G	m1G	C	80.99	m2G|m22G	m2G|m22G	-	48.02	m2G|m22G	m2G|m22G	-	65.09	m2G|m22G	m2G|m22G	m1G	GTTCGGATGGTGTAGTCGGTTATCACGAATCCTTAACACGGATTAGGTCGTGGGTTCGATTCCCGCTCTGAATA
29	NC_007088.5.tRNA90	ValAAC	cytosolic	386412	386486	NC_007088.5	-	9	after 5' ACC-stem	G	T	67.96	m2G|m22G	m2G|m22G	T	96.40	m1G	m1G	C	81.00	m2G|m22G	m2G|m22G	-	48.03	m2G|m22G	m2G|m22G	-	65.10	m2G|m22G	m2G|m22G	m1G	GTTCGGATGGTGTAGTCGGTTATCACGAATCCTTAACACGGATTAGGTCGTGGGTTCGATTCCCGCTCTGAATA
29	NC_007090.3.tRNA20	ValAAC	cytosolic	5047176	5047250	NC_007090.3	-	9	after 5' ACC-stem	G	T	67.96	m2G|m22G	m2G|m22G	T	96.39	m1G	m1G	C	80.99	m2G|m22G	m2G|m22G	-	48.02	m2G|m22G	m2G|m22G	-	65.08	m2G|m22G	m2G|m22G	m1G	GTTCGGATGGTGTAGTCGGTTATCACGAATCCTTAACACGGATTAGGTCGTGGGTTCGATTCCCGCTCTGAATA
29	NC_007092.3.tRNA76	ValAAC	cytosolic	1321992	1322066	NC_007092.3	-	9	after 5' ACC-stem	G	T	67.96	m2G|m22G	m2G|m22G	T	96.40	m1G	m1G	C	80.99	m2G|m22G	m2G|m22G	-	48.02	m2G|m22G	m2G|m22G	-	65.09	m2G|m22G	m2G|m22G	m1G	GTTCGGATGGTGTAGTCGGTTATCACGAATCCTTAACACGGATTAGGTCGTGGGTTCGATTCCCGCTCTGAATA
29	NC_007089.4.tRNA39	ValAAC	cytosolic	6078779	6078853	NC_007089.4	+	9	after 5' ACC-stem	G	T	67.97	m2G|m22G	m2G|m22G	T	96.40	m1G	m1G	C	81.00	m2G|m22G	m2G|m22G	-	48.03	m2G|m22G	m2G|m22G	-	65.10	m2G|m22G	m2G|m22G	m1G	GTTCGGATGGTGTAGTCGGTTATCACGAATCCTTAACACGGATTAGGTCGTGGGTTCGATTCCCGCTCTGAATA
29	NC_007088.5.tRNA61	ValAAC	cytosolic	6162013	6162087	NC_007088.5	-	9	after 5' ACC-stem	G	T	67.98	m2G|m22G	m2G|m22G	T	96.40	m1G	m1G	T	81.00	m2G|m22G	m2G|m22G	-	48.03	m2G|m22G	m2G|m22G	-	65.11	m2G|m22G	m2G|m22G	m1G	GTTCGGATGGTGTAGTCGGTTATCACGAATCCTTAACACGGATTAGGTCGTGGGTTCGATTCCCGCTCTGAATA
29	NC_007089.4.tRNA40	ValAAC	cytosolic	5940506	5940580	NC_007089.4	-	9	after 5' ACC-stem	G	T	67.98	m2G|m22G	m2G|m22G	T	96.40	m1G	m1G	T	81.00	m2G|m22G	m2G|m22G	-	48.03	m2G|m22G	m2G|m22G	-	65.11	m2G|m22G	m2G|m22G	m1G	GTTCGGATGGTGTAGTCGGTTATCACGAATCCTTAACACGGATTAGGTCGTGGGTTCGATTCCCGCTCTGAATA
29	NC_007088.5.tRNA17	ValAAC	cytosolic	6127228	6127302	NC_007088.5	+	9	after 5' ACC-stem	G	T	67.98	m2G|m22G	m2G|m22G	T	96.40	m1G	m1G	T	81.00	m2G|m22G	m2G|m22G	-	48.03	m2G|m22G	m2G|m22G	-	65.11	m2G|m22G	m2G|m22G	m1G	GTTCGGATGGTGTAGTCGGTTATCACGAATCCTTAACACGGATTAGGTCGTGGGTTCGATTCCCGCTCTGAATA
29	NC_007088.5.tRNA30	ValAAC	cytosolic	7435670	7435744	NC_007088.5	+	9	after 5' ACC-stem	G	T	67.98	m2G|m22G	m2G|m22G	T	96.40	m1G	m1G	T	81.00	m2G|m22G	m2G|m22G	-	48.03	m2G|m22G	m2G|m22G	-	65.11	m2G|m22G	m2G|m22G	m1G	GTTCGGATGGTGTAGTCGGTTATCACGAATCCTTAACACGGATTAGGTCGTGGGTTCGATTCCCGCTCTGAATA
29	NC_007088.5.tRNA34	ValAAC	cytosolic	7845633	7845707	NC_007088.5	+	9	after 5' ACC-stem	G	T	67.98	m2G|m22G	m2G|m22G	T	96.40	m1G	m1G	T	81.00	m2G|m22G	m2G|m22G	-	48.03	m2G|m22G	m2G|m22G	-	65.10	m2G|m22G	m2G|m22G	m1G	GTTCGGATGGTGTAGTCGGTTATCACGAATCCTTAACACGGATTAGGTCGTGGGTTCGATTCCCGCTCTGAATA
29	NC_007089.4.tRNA9	ValAAC	cytosolic	2745399	2745473	NC_007089.4	+	9	after 5' ACC-stem	G	T	67.98	m2G|m22G	m2G|m22G	T	96.40	m1G	m1G	T	81.00	m2G|m22G	m2G|m22G	-	48.03	m2G|m22G	m2G|m22G	-	65.11	m2G|m22G	m2G|m22G	m1G	GTTCGGATGGTGTAGTCGGTTATCACGAATCCTTAACACGGATTAGGTCGTGGGTTCGATTCCCGCTCTGAATA
29	NC_007092.3.tRNA2	ValAAC	cytosolic	586136	586210	NC_007092.3	+	9	after 5' ACC-stem	G	T	67.98	m2G|m22G	m2G|m22G	T	96.40	m1G	m1G	T	81.00	m2G|m22G	m2G|m22G	-	48.03	m2G|m22G	m2G|m22G	-	65.11	m2G|m22G	m2G|m22G	m1G	GTTCGGATGGTGTAGTCGGTTATCACGAATCCTTAACACGGATTAGGTCGTGGGTTCGATTCCCGCTCTGAATA
29	NC_007087.3.tRNA69	ValAAC	cytosolic	2099469	2099543	NC_007087.3	-	9	after 5' ACC-stem	G	T	68.00	m2G|m22G	m2G|m22G	T	96.41	m1G	m1G	T	81.00	m2G|m22G	m2G|m22G	-	48.03	m2G|m22G	m2G|m22G	-	65.11	m2G|m22G	m2G|m22G	m1G	GTTCGGATGGTGTAGTCGGTTATCACGAATCCTTAACACGGATTAGGTCGTGGGTTCGATTCCCGCTCTGAATA
29	NC_007087.3.tRNA72	ValAAC	cytosolic	2064610	2064684	NC_007087.3	-	9	after 5' ACC-stem	G	T	68.00	m2G|m22G	m2G|m22G	T	96.41	m1G	m1G	T	81.00	m2G|m22G	m2G|m22G	-	48.03	m2G|m22G	m2G|m22G	-	65.11	m2G|m22G	m2G|m22G	m1G	GTTCGGATGGTGTAGTCGGTTATCACGAATCCTTAACACGGATTAGGTCGTGGGTTCGATTCCCGCTCTGAATA
29	NC_007088.5.tRNA91	ValAAC	cytosolic	347021	347095	NC_007088.5	-	9	after 5' ACC-stem	G	T	68.00	m2G|m22G	m2G|m22G	T	96.41	m1G	m1G	T	81.02	m2G|m22G	m2G|m22G	-	48.04	m2G|m22G	m2G|m22G	-	65.12	m2G|m22G	m2G|m22G	m1G	GTTCGGATGGTGTAGTCGGTTATCACGAATCCTTAACACGGATTAGGTCGTGGGTTCGATTCCCGCTCTGAATA
29	NC_007091.3.tRNA21	ValAAC	cytosolic	3208186	3208260	NC_007091.3	-	9	after 5' ACC-stem	G	T	68.00	m2G|m22G	m2G|m22G	T	96.42	m1G	m1G	T	81.01	m2G|m22G	m2G|m22G	-	48.04	m2G|m22G	m2G|m22G	-	65.08	m2G|m22G	m2G|m22G	m1G	GTTCGGATGGTGTAGTCGGTTATCACGAATCCTTAACACGGATTAGGTCGTGGGTTCGATTCCCGCTCTGAATA
29	NC_007087.3.tRNA43	ValAAC	cytosolic	4301391	4301465	NC_007087.3	-	34	AC-loop	A	G	-	NA	NA	G	-	NA	NA	G	-	NA	NA	G	-	NA	NA	G	-	NA	NA	I	GTTCGGATGGTGTAGTCGGTTATCACGAATCCTTAACACGGATTAGGTCGTGGGTTCGATTCCCGCTCTGAATA
29	NC_007087.3.tRNA44	ValAAC	cytosolic	4298313	4298387	NC_007087.3	-	34	AC-loop	A	G	-	NA	NA	G	-	NA	NA	G	-	NA	NA	G	-	NA	NA	G	-	NA	NA	I	GTTCGGATGGTGTAGTCGGTTATCACGAATCCTTAACACGGATTAGGTCGTGGGTTCGATTCCCGCTCTGAATA
29	NC_007087.3.tRNA69	ValAAC	cytosolic	2099469	2099543	NC_007087.3	-	34	AC-loop	A	G	-	NA	NA	G	-	NA	NA	G	-	NA	NA	G	-	NA	NA	G	-	NA	NA	I	GTTCGGATGGTGTAGTCGGTTATCACGAATCCTTAACACGGATTAGGTCGTGGGTTCGATTCCCGCTCTGAATA
29	NC_007087.3.tRNA72	ValAAC	cytosolic	2064610	2064684	NC_007087.3	-	34	AC-loop	A	G	-	NA	NA	G	-	NA	NA	G	-	NA	NA	G	-	NA	NA	G	-	NA	NA	I	GTTCGGATGGTGTAGTCGGTTATCACGAATCCTTAACACGGATTAGGTCGTGGGTTCGATTCCCGCTCTGAATA
29	NC_007088.5.tRNA61	ValAAC	cytosolic	6162013	6162087	NC_007088.5	-	34	AC-loop	A	G	-	NA	NA	G	-	NA	NA	G	-	NA	NA	G	-	NA	NA	G	-	NA	NA	I	GTTCGGATGGTGTAGTCGGTTATCACGAATCCTTAACACGGATTAGGTCGTGGGTTCGATTCCCGCTCTGAATA
29	NC_007088.5.tRNA90	ValAAC	cytosolic	386412	386486	NC_007088.5	-	34	AC-loop	A	G	-	NA	NA	G	-	NA	NA	G	-	NA	NA	G	-	NA	NA	G	-	NA	NA	I	GTTCGGATGGTGTAGTCGGTTATCACGAATCCTTAACACGGATTAGGTCGTGGGTTCGATTCCCGCTCTGAATA
29	NC_007088.5.tRNA91	ValAAC	cytosolic	347021	347095	NC_007088.5	-	34	AC-loop	A	G	-	NA	NA	G	-	NA	NA	G	-	NA	NA	G	-	NA	NA	G	-	NA	NA	I	GTTCGGATGGTGTAGTCGGTTATCACGAATCCTTAACACGGATTAGGTCGTGGGTTCGATTCCCGCTCTGAATA
29	NC_007089.4.tRNA40	ValAAC	cytosolic	5940506	5940580	NC_007089.4	-	34	AC-loop	A	G	-	NA	NA	G	-	NA	NA	G	-	NA	NA	G	-	NA	NA	G	-	NA	NA	I	GTTCGGATGGTGTAGTCGGTTATCACGAATCCTTAACACGGATTAGGTCGTGGGTTCGATTCCCGCTCTGAATA
29	NC_007090.3.tRNA20	ValAAC	cytosolic	5047176	5047250	NC_007090.3	-	34	AC-loop	A	G	-	NA	NA	G	-	NA	NA	G	-	NA	NA	G	-	NA	NA	G	-	NA	NA	I	GTTCGGATGGTGTAGTCGGTTATCACGAATCCTTAACACGGATTAGGTCGTGGGTTCGATTCCCGCTCTGAATA
29	NC_007091.3.tRNA21	ValAAC	cytosolic	3208186	3208260	NC_007091.3	-	34	AC-loop	A	G	-	NA	NA	G	-	NA	NA	G	-	NA	NA	G	-	NA	NA	G	-	NA	NA	I	GTTCGGATGGTGTAGTCGGTTATCACGAATCCTTAACACGGATTAGGTCGTGGGTTCGATTCCCGCTCTGAATA
29	NC_007092.3.tRNA76	ValAAC	cytosolic	1321992	1322066	NC_007092.3	-	34	AC-loop	A	G	-	NA	NA	G	-	NA	NA	G	-	NA	NA	G	-	NA	NA	G	-	NA	NA	I	GTTCGGATGGTGTAGTCGGTTATCACGAATCCTTAACACGGATTAGGTCGTGGGTTCGATTCCCGCTCTGAATA
29	NC_007087.3.tRNA39	ValAAC	cytosolic	4338907	4338981	NC_007087.3	+	34	AC-loop	A	G	-	NA	NA	G	-	NA	NA	G	-	NA	NA	G	-	NA	NA	G	-	NA	NA	I	GTTCGGATGGTGTAGTCGGTTATCACGAATCCTTAACACGGATTAGGTCGTGGGTTCGATTCCCGCTCTGAATA
29	NC_007088.5.tRNA17	ValAAC	cytosolic	6127228	6127302	NC_007088.5	+	34	AC-loop	A	G	-	NA	NA	G	-	NA	NA	G	-	NA	NA	G	-	NA	NA	G	-	NA	NA	I	GTTCGGATGGTGTAGTCGGTTATCACGAATCCTTAACACGGATTAGGTCGTGGGTTCGATTCCCGCTCTGAATA
29	NC_007088.5.tRNA30	ValAAC	cytosolic	7435670	7435744	NC_007088.5	+	34	AC-loop	A	G	-	NA	NA	G	-	NA	NA	G	-	NA	NA	G	-	NA	NA	G	-	NA	NA	I	GTTCGGATGGTGTAGTCGGTTATCACGAATCCTTAACACGGATTAGGTCGTGGGTTCGATTCCCGCTCTGAATA
29	NC_007088.5.tRNA34	ValAAC	cytosolic	7845633	7845707	NC_007088.5	+	34	AC-loop	A	G	-	NA	NA	G	-	NA	NA	G	-	NA	NA	G	-	NA	NA	G	-	NA	NA	I	GTTCGGATGGTGTAGTCGGTTATCACGAATCCTTAACACGGATTAGGTCGTGGGTTCGATTCCCGCTCTGAATA
29	NC_007089.4.tRNA31	ValAAC	cytosolic	5868007	5868081	NC_007089.4	+	34	AC-loop	A	G	-	NA	NA	G	-	NA	NA	G	-	NA	NA	G	-	NA	NA	G	-	NA	NA	I	GTTCGGATGGTGTAGTCGGTTATCACGAATCCTTAACACGGATTAGGTCGTGGGTTCGATTCCCGCTCTGAATA
29	NC_007089.4.tRNA32	ValAAC	cytosolic	5870127	5870201	NC_007089.4	+	34	AC-loop	A	G	-	NA	NA	G	-	NA	NA	G	-	NA	NA	G	-	NA	NA	G	-	NA	NA	I	GTTCGGATGGTGTAGTCGGTTATCACGAATCCTTAACACGGATTAGGTCGTGGGTTCGATTCCCGCTCTGAATA
29	NC_007089.4.tRNA39	ValAAC	cytosolic	6078779	6078853	NC_007089.4	+	34	AC-loop	A	G	-	NA	NA	G	-	NA	NA	G	-	NA	NA	G	-	NA	NA	G	-	NA	NA	I	GTTCGGATGGTGTAGTCGGTTATCACGAATCCTTAACACGGATTAGGTCGTGGGTTCGATTCCCGCTCTGAATA
29	NC_007089.4.tRNA9	ValAAC	cytosolic	2745399	2745473	NC_007089.4	+	34	AC-loop	A	G	-	NA	NA	G	-	NA	NA	G	-	NA	NA	G	-	NA	NA	G	-	NA	NA	I	GTTCGGATGGTGTAGTCGGTTATCACGAATCCTTAACACGGATTAGGTCGTGGGTTCGATTCCCGCTCTGAATA
29	NC_007092.3.tRNA2	ValAAC	cytosolic	586136	586210	NC_007092.3	+	34	AC-loop	A	G	-	NA	NA	G	-	NA	NA	G	-	NA	NA	G	-	NA	NA	G	-	NA	NA	I	GTTCGGATGGTGTAGTCGGTTATCACGAATCCTTAACACGGATTAGGTCGTGGGTTCGATTCCCGCTCTGAATA
29	NC_007087.3.tRNA44	ValAAC	cytosolic	4298313	4298387	NC_007087.3	-	37	AC-loop	A	-	-	NA	NA	-	29.04	NA	NA	-	21.68	NA	NA	-	-	NA	NA	-	-	NA	NA	t6A | i6A | ms2i6A | m6t6A	GTTCGGATGGTGTAGTCGGTTATCACGAATCCTTAACACGGATTAGGTCGTGGGTTCGATTCCCGCTCTGAATA
29	NC_007089.4.tRNA31	ValAAC	cytosolic	5868007	5868081	NC_007089.4	+	37	AC-loop	A	-	-	NA	NA	-	29.06	NA	NA	-	21.68	NA	NA	-	-	NA	NA	-	-	NA	NA	t6A | i6A | ms2i6A | m6t6A	GTTCGGATGGTGTAGTCGGTTATCACGAATCCTTAACACGGATTAGGTCGTGGGTTCGATTCCCGCTCTGAATA
29	NC_007089.4.tRNA32	ValAAC	cytosolic	5870127	5870201	NC_007089.4	+	37	AC-loop	A	-	-	NA	NA	-	29.06	NA	NA	-	21.68	NA	NA	-	-	NA	NA	-	-	NA	NA	t6A | i6A | ms2i6A | m6t6A	GTTCGGATGGTGTAGTCGGTTATCACGAATCCTTAACACGGATTAGGTCGTGGGTTCGATTCCCGCTCTGAATA
29	NC_007087.3.tRNA39	ValAAC	cytosolic	4338907	4338981	NC_007087.3	+	37	AC-loop	A	-	20.69	NA	NA	-	29.29	NA	NA	-	21.76	NA	NA	-	-	NA	NA	-	-	NA	NA	t6A | i6A | ms2i6A | m6t6A	GTTCGGATGGTGTAGTCGGTTATCACGAATCCTTAACACGGATTAGGTCGTGGGTTCGATTCCCGCTCTGAATA
29	NC_007087.3.tRNA43	ValAAC	cytosolic	4301391	4301465	NC_007087.3	-	37	AC-loop	A	-	20.71	NA	NA	-	29.30	NA	NA	-	21.76	NA	NA	-	-	NA	NA	-	-	NA	NA	t6A | i6A | ms2i6A | m6t6A	GTTCGGATGGTGTAGTCGGTTATCACGAATCCTTAACACGGATTAGGTCGTGGGTTCGATTCCCGCTCTGAATA
29	NC_007087.3.tRNA69	ValAAC	cytosolic	2099469	2099543	NC_007087.3	-	37	AC-loop	A	-	20.71	NA	NA	-	29.30	NA	NA	-	21.76	NA	NA	-	-	NA	NA	-	-	NA	NA	t6A | i6A | ms2i6A | m6t6A	GTTCGGATGGTGTAGTCGGTTATCACGAATCCTTAACACGGATTAGGTCGTGGGTTCGATTCCCGCTCTGAATA
29	NC_007087.3.tRNA72	ValAAC	cytosolic	2064610	2064684	NC_007087.3	-	37	AC-loop	A	-	20.71	NA	NA	-	29.30	NA	NA	-	21.76	NA	NA	-	-	NA	NA	-	-	NA	NA	t6A | i6A | ms2i6A | m6t6A	GTTCGGATGGTGTAGTCGGTTATCACGAATCCTTAACACGGATTAGGTCGTGGGTTCGATTCCCGCTCTGAATA
29	NC_007088.5.tRNA61	ValAAC	cytosolic	6162013	6162087	NC_007088.5	-	37	AC-loop	A	-	20.71	NA	NA	-	29.30	NA	NA	-	21.76	NA	NA	-	-	NA	NA	-	-	NA	NA	t6A | i6A | ms2i6A | m6t6A	GTTCGGATGGTGTAGTCGGTTATCACGAATCCTTAACACGGATTAGGTCGTGGGTTCGATTCCCGCTCTGAATA
29	NC_007088.5.tRNA90	ValAAC	cytosolic	386412	386486	NC_007088.5	-	37	AC-loop	A	-	20.71	NA	NA	-	29.30	NA	NA	-	21.76	NA	NA	-	-	NA	NA	-	-	NA	NA	t6A | i6A | ms2i6A | m6t6A	GTTCGGATGGTGTAGTCGGTTATCACGAATCCTTAACACGGATTAGGTCGTGGGTTCGATTCCCGCTCTGAATA
29	NC_007088.5.tRNA91	ValAAC	cytosolic	347021	347095	NC_007088.5	-	37	AC-loop	A	-	20.71	NA	NA	-	29.30	NA	NA	-	21.76	NA	NA	-	-	NA	NA	-	-	NA	NA	t6A | i6A | ms2i6A | m6t6A	GTTCGGATGGTGTAGTCGGTTATCACGAATCCTTAACACGGATTAGGTCGTGGGTTCGATTCCCGCTCTGAATA
29	NC_007089.4.tRNA40	ValAAC	cytosolic	5940506	5940580	NC_007089.4	-	37	AC-loop	A	-	20.71	NA	NA	-	29.30	NA	NA	-	21.76	NA	NA	-	-	NA	NA	-	-	NA	NA	t6A | i6A | ms2i6A | m6t6A	GTTCGGATGGTGTAGTCGGTTATCACGAATCCTTAACACGGATTAGGTCGTGGGTTCGATTCCCGCTCTGAATA
29	NC_007090.3.tRNA20	ValAAC	cytosolic	5047176	5047250	NC_007090.3	-	37	AC-loop	A	-	20.71	NA	NA	-	29.30	NA	NA	-	21.76	NA	NA	-	-	NA	NA	-	-	NA	NA	t6A | i6A | ms2i6A | m6t6A	GTTCGGATGGTGTAGTCGGTTATCACGAATCCTTAACACGGATTAGGTCGTGGGTTCGATTCCCGCTCTGAATA
29	NC_007091.3.tRNA21	ValAAC	cytosolic	3208186	3208260	NC_007091.3	-	37	AC-loop	A	-	20.71	NA	NA	-	29.30	NA	NA	-	21.77	NA	NA	-	-	NA	NA	-	-	NA	NA	t6A | i6A | ms2i6A | m6t6A	GTTCGGATGGTGTAGTCGGTTATCACGAATCCTTAACACGGATTAGGTCGTGGGTTCGATTCCCGCTCTGAATA
29	NC_007092.3.tRNA76	ValAAC	cytosolic	1321992	1322066	NC_007092.3	-	37	AC-loop	A	-	20.71	NA	NA	-	29.30	NA	NA	-	21.76	NA	NA	-	-	NA	NA	-	-	NA	NA	t6A | i6A | ms2i6A | m6t6A	GTTCGGATGGTGTAGTCGGTTATCACGAATCCTTAACACGGATTAGGTCGTGGGTTCGATTCCCGCTCTGAATA
29	NC_007088.5.tRNA17	ValAAC	cytosolic	6127228	6127302	NC_007088.5	+	37	AC-loop	A	-	20.71	NA	NA	-	29.30	NA	NA	-	21.76	NA	NA	-	-	NA	NA	-	-	NA	NA	t6A | i6A | ms2i6A | m6t6A	GTTCGGATGGTGTAGTCGGTTATCACGAATCCTTAACACGGATTAGGTCGTGGGTTCGATTCCCGCTCTGAATA
29	NC_007088.5.tRNA30	ValAAC	cytosolic	7435670	7435744	NC_007088.5	+	37	AC-loop	A	-	20.71	NA	NA	-	29.30	NA	NA	-	21.76	NA	NA	-	-	NA	NA	-	-	NA	NA	t6A | i6A | ms2i6A | m6t6A	GTTCGGATGGTGTAGTCGGTTATCACGAATCCTTAACACGGATTAGGTCGTGGGTTCGATTCCCGCTCTGAATA
29	NC_007088.5.tRNA34	ValAAC	cytosolic	7845633	7845707	NC_007088.5	+	37	AC-loop	A	-	20.71	NA	NA	-	29.30	NA	NA	-	21.76	NA	NA	-	-	NA	NA	-	-	NA	NA	t6A | i6A | ms2i6A | m6t6A	GTTCGGATGGTGTAGTCGGTTATCACGAATCCTTAACACGGATTAGGTCGTGGGTTCGATTCCCGCTCTGAATA
29	NC_007089.4.tRNA39	ValAAC	cytosolic	6078779	6078853	NC_007089.4	+	37	AC-loop	A	-	20.71	NA	NA	-	29.30	NA	NA	-	21.76	NA	NA	-	-	NA	NA	-	-	NA	NA	t6A | i6A | ms2i6A | m6t6A	GTTCGGATGGTGTAGTCGGTTATCACGAATCCTTAACACGGATTAGGTCGTGGGTTCGATTCCCGCTCTGAATA
29	NC_007089.4.tRNA9	ValAAC	cytosolic	2745399	2745473	NC_007089.4	+	37	AC-loop	A	-	20.71	NA	NA	-	29.30	NA	NA	-	21.76	NA	NA	-	-	NA	NA	-	-	NA	NA	t6A | i6A | ms2i6A | m6t6A	GTTCGGATGGTGTAGTCGGTTATCACGAATCCTTAACACGGATTAGGTCGTGGGTTCGATTCCCGCTCTGAATA
29	NC_007092.3.tRNA2	ValAAC	cytosolic	586136	586210	NC_007092.3	+	37	AC-loop	A	-	20.71	NA	NA	-	29.30	NA	NA	-	21.76	NA	NA	-	-	NA	NA	-	-	NA	NA	t6A | i6A | ms2i6A | m6t6A	GTTCGGATGGTGTAGTCGGTTATCACGAATCCTTAACACGGATTAGGTCGTGGGTTCGATTCCCGCTCTGAATA
29	NC_007087.3.tRNA43	ValAAC	cytosolic	4301391	4301465	NC_007087.3	-	58	T-loop	A	T	-	NA	NA	T	25.43	NA	NA	T	28.93	NA	NA	T	-	NA	NA	T	-	NA	NA	m1A	GTTCGGATGGTGTAGTCGGTTATCACGAATCCTTAACACGGATTAGGTCGTGGGTTCGATTCCCGCTCTGAATA
29	NC_007087.3.tRNA44	ValAAC	cytosolic	4298313	4298387	NC_007087.3	-	58	T-loop	A	T	-	NA	NA	T	25.27	NA	NA	T	28.86	NA	NA	T	-	NA	NA	T	-	NA	NA	m1A	GTTCGGATGGTGTAGTCGGTTATCACGAATCCTTAACACGGATTAGGTCGTGGGTTCGATTCCCGCTCTGAATA
29	NC_007087.3.tRNA69	ValAAC	cytosolic	2099469	2099543	NC_007087.3	-	58	T-loop	A	T	-	NA	NA	T	25.43	NA	NA	T	28.94	NA	NA	T	-	NA	NA	T	-	NA	NA	m1A	GTTCGGATGGTGTAGTCGGTTATCACGAATCCTTAACACGGATTAGGTCGTGGGTTCGATTCCCGCTCTGAATA
29	NC_007087.3.tRNA72	ValAAC	cytosolic	2064610	2064684	NC_007087.3	-	58	T-loop	A	T	-	NA	NA	T	25.43	NA	NA	T	28.94	NA	NA	T	-	NA	NA	T	-	NA	NA	m1A	GTTCGGATGGTGTAGTCGGTTATCACGAATCCTTAACACGGATTAGGTCGTGGGTTCGATTCCCGCTCTGAATA
29	NC_007088.5.tRNA61	ValAAC	cytosolic	6162013	6162087	NC_007088.5	-	58	T-loop	A	T	-	NA	NA	T	25.43	NA	NA	T	28.94	NA	NA	T	-	NA	NA	T	-	NA	NA	m1A	GTTCGGATGGTGTAGTCGGTTATCACGAATCCTTAACACGGATTAGGTCGTGGGTTCGATTCCCGCTCTGAATA
29	NC_007088.5.tRNA90	ValAAC	cytosolic	386412	386486	NC_007088.5	-	58	T-loop	A	T	-	NA	NA	T	25.43	NA	NA	T	28.93	NA	NA	T	-	NA	NA	T	-	NA	NA	m1A	GTTCGGATGGTGTAGTCGGTTATCACGAATCCTTAACACGGATTAGGTCGTGGGTTCGATTCCCGCTCTGAATA
29	NC_007088.5.tRNA91	ValAAC	cytosolic	347021	347095	NC_007088.5	-	58	T-loop	A	T	-	NA	NA	T	25.43	NA	NA	T	28.94	NA	NA	T	-	NA	NA	T	-	NA	NA	m1A	GTTCGGATGGTGTAGTCGGTTATCACGAATCCTTAACACGGATTAGGTCGTGGGTTCGATTCCCGCTCTGAATA
29	NC_007089.4.tRNA40	ValAAC	cytosolic	5940506	5940580	NC_007089.4	-	58	T-loop	A	T	-	NA	NA	T	25.43	NA	NA	T	28.94	NA	NA	T	-	NA	NA	T	-	NA	NA	m1A	GTTCGGATGGTGTAGTCGGTTATCACGAATCCTTAACACGGATTAGGTCGTGGGTTCGATTCCCGCTCTGAATA
29	NC_007090.3.tRNA20	ValAAC	cytosolic	5047176	5047250	NC_007090.3	-	58	T-loop	A	T	-	NA	NA	T	25.43	NA	NA	T	28.93	NA	NA	T	-	NA	NA	T	-	NA	NA	m1A	GTTCGGATGGTGTAGTCGGTTATCACGAATCCTTAACACGGATTAGGTCGTGGGTTCGATTCCCGCTCTGAATA
29	NC_007091.3.tRNA21	ValAAC	cytosolic	3208186	3208260	NC_007091.3	-	58	T-loop	A	T	-	NA	NA	T	25.43	NA	NA	T	28.94	NA	NA	T	-	NA	NA	T	-	NA	NA	m1A	GTTCGGATGGTGTAGTCGGTTATCACGAATCCTTAACACGGATTAGGTCGTGGGTTCGATTCCCGCTCTGAATA
29	NC_007092.3.tRNA76	ValAAC	cytosolic	1321992	1322066	NC_007092.3	-	58	T-loop	A	T	-	NA	NA	T	25.43	NA	NA	T	28.93	NA	NA	T	-	NA	NA	T	-	NA	NA	m1A	GTTCGGATGGTGTAGTCGGTTATCACGAATCCTTAACACGGATTAGGTCGTGGGTTCGATTCCCGCTCTGAATA
29	NC_007087.3.tRNA39	ValAAC	cytosolic	4338907	4338981	NC_007087.3	+	58	T-loop	A	T	-	NA	NA	T	25.42	NA	NA	T	28.93	NA	NA	T	-	NA	NA	T	-	NA	NA	m1A	GTTCGGATGGTGTAGTCGGTTATCACGAATCCTTAACACGGATTAGGTCGTGGGTTCGATTCCCGCTCTGAATA
29	NC_007088.5.tRNA17	ValAAC	cytosolic	6127228	6127302	NC_007088.5	+	58	T-loop	A	T	-	NA	NA	T	25.43	NA	NA	T	28.94	NA	NA	T	-	NA	NA	T	-	NA	NA	m1A	GTTCGGATGGTGTAGTCGGTTATCACGAATCCTTAACACGGATTAGGTCGTGGGTTCGATTCCCGCTCTGAATA
29	NC_007088.5.tRNA30	ValAAC	cytosolic	7435670	7435744	NC_007088.5	+	58	T-loop	A	T	-	NA	NA	T	25.43	NA	NA	T	28.94	NA	NA	T	-	NA	NA	T	-	NA	NA	m1A	GTTCGGATGGTGTAGTCGGTTATCACGAATCCTTAACACGGATTAGGTCGTGGGTTCGATTCCCGCTCTGAATA
29	NC_007088.5.tRNA34	ValAAC	cytosolic	7845633	7845707	NC_007088.5	+	58	T-loop	A	T	-	NA	NA	T	25.43	NA	NA	T	28.94	NA	NA	T	-	NA	NA	T	-	NA	NA	m1A	GTTCGGATGGTGTAGTCGGTTATCACGAATCCTTAACACGGATTAGGTCGTGGGTTCGATTCCCGCTCTGAATA
29	NC_007089.4.tRNA31	ValAAC	cytosolic	5868007	5868081	NC_007089.4	+	58	T-loop	A	T	-	NA	NA	T	25.28	NA	NA	T	28.86	NA	NA	T	-	NA	NA	T	-	NA	NA	m1A	GTTCGGATGGTGTAGTCGGTTATCACGAATCCTTAACACGGATTAGGTCGTGGGTTCGATTCCCGCTCTGAATA
29	NC_007089.4.tRNA32	ValAAC	cytosolic	5870127	5870201	NC_007089.4	+	58	T-loop	A	T	-	NA	NA	T	25.28	NA	NA	T	28.86	NA	NA	T	-	NA	NA	T	-	NA	NA	m1A	GTTCGGATGGTGTAGTCGGTTATCACGAATCCTTAACACGGATTAGGTCGTGGGTTCGATTCCCGCTCTGAATA
29	NC_007089.4.tRNA39	ValAAC	cytosolic	6078779	6078853	NC_007089.4	+	58	T-loop	A	T	-	NA	NA	T	25.43	NA	NA	T	28.93	NA	NA	T	-	NA	NA	T	-	NA	NA	m1A	GTTCGGATGGTGTAGTCGGTTATCACGAATCCTTAACACGGATTAGGTCGTGGGTTCGATTCCCGCTCTGAATA
29	NC_007089.4.tRNA9	ValAAC	cytosolic	2745399	2745473	NC_007089.4	+	58	T-loop	A	T	-	NA	NA	T	25.43	NA	NA	T	28.94	NA	NA	T	-	NA	NA	T	-	NA	NA	m1A	GTTCGGATGGTGTAGTCGGTTATCACGAATCCTTAACACGGATTAGGTCGTGGGTTCGATTCCCGCTCTGAATA
29	NC_007092.3.tRNA2	ValAAC	cytosolic	586136	586210	NC_007092.3	+	58	T-loop	A	T	-	NA	NA	T	25.43	NA	NA	T	28.94	NA	NA	T	-	NA	NA	T	-	NA	NA	m1A	GTTCGGATGGTGTAGTCGGTTATCACGAATCCTTAACACGGATTAGGTCGTGGGTTCGATTCCCGCTCTGAATA
30	NC_007091.3.tRNA14	ValTAC	cytosolic	3761818	3761892	NC_007091.3	+	7	5' ACC-stem	A	-	35.19	NA	NA	-	40625.00	NA	NA	-	25.19	NA	NA	-	25.59	NA	NA	-	-	NA	NA	m1A* | i6A* | t6A* | ms2i6A*	GGTCGGATGGTGTAGTCGGTTATCACGGTTGCTTTACACGCAACAGGTCTCGAGTTCGATCCTCGGTCGGATCA
30	NC_007091.3.tRNA12	ValTAC	cytosolic	3660286	3660360	NC_007091.3	+	7	5' ACC-stem	A	-	35.31	NA	NA	-	41.94	NA	NA	-	25.21	NA	NA	-	25.54	NA	NA	-	-	NA	NA	m1A* | i6A* | t6A* | ms2i6A*	GGTCGGATGGTGTAGTCGGTTATCACGGTTGCTTTACACGCAACAGGTCTCGAGTTCGATCCTCGGTCGGATCA
30	NC_007091.3.tRNA11	ValTAC	cytosolic	3658886	3658960	NC_007091.3	+	7	5' ACC-stem	A	-	35.32	NA	NA	-	41.94	NA	NA	-	25.20	NA	NA	-	25.57	NA	NA	-	-	NA	NA	m1A* | i6A* | t6A* | ms2i6A*	GGTCGGATGGTGTAGTCGGTTATCACGGTTGCTTTACACGCAACAGGTCTCGAGTTCGATCCTCGGTCGGATCA
30	NC_007087.3.tRNA71	ValTAC	cytosolic	2073264	2073338	NC_007087.3	-	7	5' ACC-stem	A	-	45.63	NA	NA	-	52.00	NA	NA	-	32.15	NA	NA	-	30.54	NA	NA	-	21.18	NA	NA	m1A* | i6A* | t6A* | ms2i6A*	GGTCGGATGGTGTAGTCGGTTATCACGGTTGCTTTACACGCAACAGGTCTCGAGTTCGATCCTCGGTCGGATCA
30	NC_007092.3.tRNA23	ValTAC	cytosolic	2768403	2768477	NC_007092.3	+	7	5' ACC-stem	A	-	45.79	NA	NA	-	52.00	NA	NA	-	32.16	NA	NA	-	30.54	NA	NA	-	21.20	NA	NA	m1A* | i6A* | t6A* | ms2i6A*	GGTCGGATGGTGTAGTCGGTTATCACGGTTGCTTTACACGCAACAGGTCTCGAGTTCGATCCTCGGTCGGATCA
30	NC_007091.3.tRNA14	ValTAC	cytosolic	3761818	3761892	NC_007091.3	+	9	after 5' ACC-stem	G	C	70.95	m2G|m22G	m2G|m22G	C	96.06	m1G	m1G	T	82.17	m2G|m22G	m2G|m22G	T	54.16	m2G|m22G	m2G|m22G	T	58.58	m2G|m22G	m2G|m22G	m1G	GGTCGGATGGTGTAGTCGGTTATCACGGTTGCTTTACACGCAACAGGTCTCGAGTTCGATCCTCGGTCGGATCA
30	NC_007091.3.tRNA11	ValTAC	cytosolic	3658886	3658960	NC_007091.3	+	9	after 5' ACC-stem	G	C	70.99	m2G|m22G	m2G|m22G	C	96.11	m1G	m1G	T	82.19	m2G|m22G	m2G|m22G	T	54.14	m2G|m22G	m2G|m22G	T	58.55	m2G|m22G	m2G|m22G	m1G	GGTCGGATGGTGTAGTCGGTTATCACGGTTGCTTTACACGCAACAGGTCTCGAGTTCGATCCTCGGTCGGATCA
30	NC_007091.3.tRNA12	ValTAC	cytosolic	3660286	3660360	NC_007091.3	+	9	after 5' ACC-stem	G	C	70.99	m2G|m22G	m2G|m22G	C	96.11	m1G	m1G	T	82.19	m2G|m22G	m2G|m22G	T	54.11	m2G|m22G	m2G|m22G	T	58.56	m2G|m22G	m2G|m22G	m1G	GGTCGGATGGTGTAGTCGGTTATCACGGTTGCTTTACACGCAACAGGTCTCGAGTTCGATCCTCGGTCGGATCA
30	NC_007087.3.tRNA71	ValTAC	cytosolic	2073264	2073338	NC_007087.3	-	9	after 5' ACC-stem	G	T	74.45	m2G|m22G	m2G|m22G	C	97.12	NA	NA	T	84.82	m2G|m22G	m2G|m22G	-	58.53	m2G|m22G	m2G|m22G	T	64.87	m2G|m22G	m2G|m22G	m1G	GGTCGGATGGTGTAGTCGGTTATCACGGTTGCTTTACACGCAACAGGTCTCGAGTTCGATCCTCGGTCGGATCA
30	NC_007092.3.tRNA23	ValTAC	cytosolic	2768403	2768477	NC_007092.3	+	9	after 5' ACC-stem	G	T	74.48	m2G|m22G	m2G|m22G	C	97.12	NA	NA	T	84.83	m2G|m22G	m2G|m22G	-	58.53	m2G|m22G	m2G|m22G	T	64.89	m2G|m22G	m2G|m22G	m1G	GGTCGGATGGTGTAGTCGGTTATCACGGTTGCTTTACACGCAACAGGTCTCGAGTTCGATCCTCGGTCGGATCA
30	NC_007091.3.tRNA11	ValTAC	cytosolic	3658886	3658960	NC_007091.3	+	37	AC-loop	A	-	-	NA	NA	-	40.33	NA	NA	-	34.71	NA	NA	-	-	NA	NA	-	-	NA	NA	t6A | i6A | ms2i6A | m6t6A	GGTCGGATGGTGTAGTCGGTTATCACGGTTGCTTTACACGCAACAGGTCTCGAGTTCGATCCTCGGTCGGATCA
30	NC_007091.3.tRNA12	ValTAC	cytosolic	3660286	3660360	NC_007091.3	+	37	AC-loop	A	-	-	NA	NA	-	40.33	NA	NA	-	34.71	NA	NA	-	-	NA	NA	-	-	NA	NA	t6A | i6A | ms2i6A | m6t6A	GGTCGGATGGTGTAGTCGGTTATCACGGTTGCTTTACACGCAACAGGTCTCGAGTTCGATCCTCGGTCGGATCA
30	NC_007091.3.tRNA14	ValTAC	cytosolic	3761818	3761892	NC_007091.3	+	37	AC-loop	A	-	-	NA	NA	-	40.32	NA	NA	-	34.71	NA	NA	-	-	NA	NA	-	-	NA	NA	t6A | i6A | ms2i6A | m6t6A	GGTCGGATGGTGTAGTCGGTTATCACGGTTGCTTTACACGCAACAGGTCTCGAGTTCGATCCTCGGTCGGATCA
30	NC_007087.3.tRNA71	ValTAC	cytosolic	2073264	2073338	NC_007087.3	-	37	AC-loop	A	-	20.09	NA	NA	-	40.55	NA	NA	-	34.85	NA	NA	-	-	NA	NA	-	-	NA	NA	t6A | i6A | ms2i6A | m6t6A	GGTCGGATGGTGTAGTCGGTTATCACGGTTGCTTTACACGCAACAGGTCTCGAGTTCGATCCTCGGTCGGATCA
30	NC_007092.3.tRNA23	ValTAC	cytosolic	2768403	2768477	NC_007092.3	+	37	AC-loop	A	-	20.09	NA	NA	-	40.55	NA	NA	-	34.85	NA	NA	-	-	NA	NA	-	-	NA	NA	t6A | i6A | ms2i6A | m6t6A	GGTCGGATGGTGTAGTCGGTTATCACGGTTGCTTTACACGCAACAGGTCTCGAGTTCGATCCTCGGTCGGATCA
30	NC_007091.3.tRNA11	ValTAC	cytosolic	3658886	3658960	NC_007091.3	+	58	T-loop	A	T	66.55	NA	m1A|m1I|ms2i6A	T	91.23	m1A|m1I|ms2i6A	m1A|m1I|ms2i6A	T	73.45	NA	m1A|m1I|ms2i6A	T	65.68	NA	m1A|m1I|ms2i6A	T	67.22	NA	m1A|m1I|ms2i6A	m1A	GGTCGGATGGTGTAGTCGGTTATCACGGTTGCTTTACACGCAACAGGTCTCGAGTTCGATCCTCGGTCGGATCA
30	NC_007091.3.tRNA12	ValTAC	cytosolic	3660286	3660360	NC_007091.3	+	58	T-loop	A	T	66.55	NA	m1A|m1I|ms2i6A	T	91.23	m1A|m1I|ms2i6A	m1A|m1I|ms2i6A	T	73.45	NA	m1A|m1I|ms2i6A	T	65.68	NA	m1A|m1I|ms2i6A	T	67.22	NA	m1A|m1I|ms2i6A	m1A	GGTCGGATGGTGTAGTCGGTTATCACGGTTGCTTTACACGCAACAGGTCTCGAGTTCGATCCTCGGTCGGATCA
30	NC_007091.3.tRNA14	ValTAC	cytosolic	3761818	3761892	NC_007091.3	+	58	T-loop	A	T	66.55	NA	m1A|m1I|ms2i6A	T	91.22	m1A|m1I|ms2i6A	m1A|m1I|ms2i6A	T	73.44	NA	m1A|m1I|ms2i6A	T	65.69	NA	m1A|m1I|ms2i6A	T	67.23	NA	m1A|m1I|ms2i6A	m1A	GGTCGGATGGTGTAGTCGGTTATCACGGTTGCTTTACACGCAACAGGTCTCGAGTTCGATCCTCGGTCGGATCA
30	NC_007087.3.tRNA71	ValTAC	cytosolic	2073264	2073338	NC_007087.3	-	58	T-loop	A	T	67.23	NA	m1A|m1I|ms2i6A	T	91.27	m1A|m1I|ms2i6A	m1A|m1I|ms2i6A	T	74.05	NA	m1A|m1I|ms2i6A	T	66.93	NA	m1A|m1I|ms2i6A	T	68.85	NA	m1A|m1I|ms2i6A	m1A	GGTCGGATGGTGTAGTCGGTTATCACGGTTGCTTTACACGCAACAGGTCTCGAGTTCGATCCTCGGTCGGATCA
30	NC_007092.3.tRNA23	ValTAC	cytosolic	2768403	2768477	NC_007092.3	+	58	T-loop	A	T	67.24	NA	m1A|m1I|ms2i6A	T	91.27	m1A|m1I|ms2i6A	m1A|m1I|ms2i6A	T	74.05	NA	m1A|m1I|ms2i6A	T	66.93	NA	m1A|m1I|ms2i6A	T	68.85	NA	m1A|m1I|ms2i6A	m1A	GGTCGGATGGTGTAGTCGGTTATCACGGTTGCTTTACACGCAACAGGTCTCGAGTTCGATCCTCGGTCGGATCA
31	NC_007087.3.tRNA45	AspGTC	cytosolic	4250553	4250625	NC_007087.3	-	58	T-loop	A	T	-	NA	NA	T	24.03	NA	NA	T	-	NA	NA	T	-	NA	NA	T	-	NA	NA	m1A	TCCTTGTTGGTCTAGTGGTGAGGATTTTCGCCTGTCACGCGAAAGGCCCGGGTTCAATTCCCGGACAGGGAG
31	NC_007087.3.tRNA46	AspGTC	cytosolic	4249797	4249869	NC_007087.3	-	58	T-loop	A	T	-	NA	NA	T	24.03	NA	NA	T	-	NA	NA	T	-	NA	NA	T	-	NA	NA	m1A	TCCTTGTTGGTCTAGTGGTGAGGATTTTCGCCTGTCACGCGAAAGGCCCGGGTTCAATTCCCGGACAGGGAG
31	NC_007087.3.tRNA67	AspGTC	cytosolic	2265531	2265603	NC_007087.3	-	58	T-loop	A	T	-	NA	NA	T	24.10	NA	NA	T	-	NA	NA	T	-	NA	NA	T	-	NA	NA	m1A	TCCTTGTTGGTCTAGTGGTGAGGATTTTCGCCTGTCACGCGAAAGGCCCGGGTTCAATTCCCGGACAGGGAG
31	NC_007087.3.tRNA70	AspGTC	cytosolic	2099321	2099393	NC_007087.3	-	58	T-loop	A	T	-	NA	NA	T	24.03	NA	NA	T	-	NA	NA	T	-	NA	NA	T	-	NA	NA	m1A	TCCTTGTTGGTCTAGTGGTGAGGATTTTCGCCTGTCACGCGAAAGGCCCGGGTTCAATTCCCGGACAGGGAG
31	NC_007088.5.tRNA44	AspGTC	cytosolic	7715119	7715191	NC_007088.5	-	58	T-loop	A	T	-	NA	NA	T	21.37	NA	NA	T	-	NA	NA	T	-	NA	NA	T	-	NA	NA	m1A	TCCTTGTTGGTCTAGTGGTGAGGATTTTCGCCTGTCACGCGAAAGGCCCGGGTTCAATTCCCGGACAGGGAG
31	NC_007088.5.tRNA45	AspGTC	cytosolic	7675987	7676059	NC_007088.5	-	58	T-loop	A	T	-	NA	NA	T	23.94	NA	NA	T	-	NA	NA	T	-	NA	NA	T	-	NA	NA	m1A	TCCTTGTTGGTCTAGTGGTGAGGATTTTCGCCTGTCACGCGAAAGGCCCGGGTTCAATTCCCGGACAGGGAG
31	NC_007088.5.tRNA73	AspGTC	cytosolic	5197715	5197787	NC_007088.5	-	58	T-loop	A	T	-	NA	NA	T	21.48	NA	NA	T	-	NA	NA	T	-	NA	NA	T	-	NA	NA	m1A	TCCTTGTTGGTCTAGTGGTGAGGATTTTCGCCTGTCACGCGAAAGGCCCGGGTTCAATTCCCGGACAGGGAG
31	NC_007090.3.tRNA24	AspGTC	cytosolic	3919821	3919893	NC_007090.3	-	58	T-loop	A	T	-	NA	NA	T	24.06	NA	NA	T	-	NA	NA	T	-	NA	NA	T	-	NA	NA	m1A	TCCTTGTTGGTCTAGTGGTGAGGATTTTCGCCTGTCACGCGAAAGGCCCGGGTTCAATTCCCGGACAGGGAG
31	NC_007090.3.tRNA28	AspGTC	cytosolic	3057090	3057162	NC_007090.3	-	58	T-loop	A	T	-	NA	NA	T	24.10	NA	NA	T	-	NA	NA	T	-	NA	NA	T	-	NA	NA	m1A	TCCTTGTTGGTCTAGTGGTGAGGATTTTCGCCTGTCACGCGAAAGGCCCGGGTTCAATTCCCGGACAGGGAG
31	NC_007090.3.tRNA29	AspGTC	cytosolic	3029252	3029324	NC_007090.3	-	58	T-loop	A	T	-	NA	NA	T	24.10	NA	NA	T	-	NA	NA	T	-	NA	NA	T	-	NA	NA	m1A	TCCTTGTTGGTCTAGTGGTGAGGATTTTCGCCTGTCACGCGAAAGGCCCGGGTTCAATTCCCGGACAGGGAG
31	NC_007090.3.tRNA30	AspGTC	cytosolic	2845702	2845774	NC_007090.3	-	58	T-loop	A	T	-	NA	NA	T	24.10	NA	NA	T	-	NA	NA	T	-	NA	NA	T	-	NA	NA	m1A	TCCTTGTTGGTCTAGTGGTGAGGATTTTCGCCTGTCACGCGAAAGGCCCGGGTTCAATTCCCGGACAGGGAG
31	NC_007091.3.tRNA24	AspGTC	cytosolic	2728187	2728259	NC_007091.3	-	58	T-loop	A	T	-	NA	NA	T	24.10	NA	NA	T	-	NA	NA	T	-	NA	NA	T	-	NA	NA	m1A	TCCTTGTTGGTCTAGTGGTGAGGATTTTCGCCTGTCACGCGAAAGGCCCGGGTTCAATTCCCGGACAGGGAG
31	NC_007092.3.tRNA51	AspGTC	cytosolic	3008609	3008681	NC_007092.3	-	58	T-loop	A	T	-	NA	NA	T	24.10	NA	NA	T	-	NA	NA	T	-	NA	NA	T	-	NA	NA	m1A	TCCTTGTTGGTCTAGTGGTGAGGATTTTCGCCTGTCACGCGAAAGGCCCGGGTTCAATTCCCGGACAGGGAG
31	NC_007087.3.tRNA19	AspGTC	cytosolic	2278095	2278167	NC_007087.3	+	58	T-loop	A	T	-	NA	NA	T	24.10	NA	NA	T	-	NA	NA	T	-	NA	NA	T	-	NA	NA	m1A	TCCTTGTTGGTCTAGTGGTGAGGATTTTCGCCTGTCACGCGAAAGGCCCGGGTTCAATTCCCGGACAGGGAG
31	NC_007087.3.tRNA35	AspGTC	cytosolic	3865845	3865917	NC_007087.3	+	58	T-loop	A	T	-	NA	NA	T	24.06	NA	NA	T	-	NA	NA	T	-	NA	NA	T	-	NA	NA	m1A	TCCTTGTTGGTCTAGTGGTGAGGATTTTCGCCTGTCACGCGAAAGGCCCGGGTTCAATTCCCGGACAGGGAG
31	NC_007087.3.tRNA37	AspGTC	cytosolic	4201372	4201444	NC_007087.3	+	58	T-loop	A	T	-	NA	NA	T	24.06	NA	NA	T	-	NA	NA	T	-	NA	NA	T	-	NA	NA	m1A	TCCTTGTTGGTCTAGTGGTGAGGATTTTCGCCTGTCACGCGAAAGGCCCGGGTTCAATTCCCGGACAGGGAG
31	NC_007088.5.tRNA18	AspGTC	cytosolic	6132327	6132399	NC_007088.5	+	58	T-loop	A	T	-	NA	NA	T	24.03	NA	NA	T	-	NA	NA	T	-	NA	NA	T	-	NA	NA	m1A	TCCTTGTTGGTCTAGTGGTGAGGATTTTCGCCTGTCACGCGAAAGGCCCGGGTTCAATTCCCGGACAGGGAG
31	NC_007090.3.tRNA10	AspGTC	cytosolic	3942403	3942475	NC_007090.3	+	58	T-loop	A	T	-	NA	NA	T	24.06	NA	NA	T	-	NA	NA	T	-	NA	NA	T	-	NA	NA	m1A	TCCTTGTTGGTCTAGTGGTGAGGATTTTCGCCTGTCACGCGAAAGGCCCGGGTTCAATTCCCGGACAGGGAG
31	NC_007090.3.tRNA5	AspGTC	cytosolic	2841023	2841095	NC_007090.3	+	58	T-loop	A	T	-	NA	NA	T	24.10	NA	NA	T	-	NA	NA	T	-	NA	NA	T	-	NA	NA	m1A	TCCTTGTTGGTCTAGTGGTGAGGATTTTCGCCTGTCACGCGAAAGGCCCGGGTTCAATTCCCGGACAGGGAG
31	NC_007090.3.tRNA6	AspGTC	cytosolic	3073028	3073100	NC_007090.3	+	58	T-loop	A	T	-	NA	NA	T	24.10	NA	NA	T	-	NA	NA	T	-	NA	NA	T	-	NA	NA	m1A	TCCTTGTTGGTCTAGTGGTGAGGATTTTCGCCTGTCACGCGAAAGGCCCGGGTTCAATTCCCGGACAGGGAG
31	NC_007091.3.tRNA16	AspGTC	cytosolic	4005477	4005549	NC_007091.3	+	58	T-loop	A	T	-	NA	NA	T	21.58	NA	NA	T	-	NA	NA	T	-	NA	NA	T	-	NA	NA	m1A	TCCTTGTTGGTCTAGTGGTGAGGATTTTCGCCTGTCACGCGAAAGGCCCGGGTTCAATTCCCGGACAGGGAG
31	NC_007092.3.tRNA24	AspGTC	cytosolic	2777485	2777557	NC_007092.3	+	58	T-loop	A	T	-	NA	NA	T	24.10	NA	NA	T	-	NA	NA	T	-	NA	NA	T	-	NA	NA	m1A	TCCTTGTTGGTCTAGTGGTGAGGATTTTCGCCTGTCACGCGAAAGGCCCGGGTTCAATTCCCGGACAGGGAG
32	NC_007087.3.tRNA68	iMetCAT	cytosolic	2164853	2164925	NC_007087.3	-	26	after 3' D-stem	G	A	-	NA	NA	A	-	NA	NA	A	-	NA	NA	A	-	NA	NA	A	-	NA	NA	m2G | m2,2G	AGCTTCTTAACTCAGGGGTAGAGTGCGAGGCCCATAACCTCGAGGTCCTAGGATCGAAACCTAGAGAAGCTA
32	NC_007088.5.tRNA82	iMetCAT	cytosolic	3515100	3515172	NC_007088.5	-	26	after 3' D-stem	G	A	-	NA	NA	A	-	NA	NA	A	-	NA	NA	A	-	NA	NA	A	-	NA	NA	m2G | m2,2G	AGCTTCTTAACTCAGGGGTAGAGTGCGAGGCCCATAACCTCGAGGTCCTAGGATCGAAACCTAGAGAAGCTA
32	NC_007088.5.tRNA85	iMetCAT	cytosolic	2513206	2513278	NC_007088.5	-	26	after 3' D-stem	G	A	-	NA	NA	A	-	NA	NA	A	-	NA	NA	A	-	NA	NA	A	-	NA	NA	m2G | m2,2G	AGCTTCTTAACTCAGGGGTAGAGTGCGAGGCCCATAACCTCGAGGTCCTAGGATCGAAACCTAGAGAAGCTA
32	NC_007089.4.tRNA53	iMetCAT	cytosolic	4660154	4660226	NC_007089.4	-	26	after 3' D-stem	G	A	-	NA	NA	A	-	NA	NA	A	-	NA	NA	A	-	NA	NA	A	-	NA	NA	m2G | m2,2G	AGCTTCTTAACTCAGGGGTAGAGTGCGAGGCCCATAACCTCGAGGTCCTAGGATCGAAACCTAGAGAAGCTA
32	NC_007092.3.tRNA66	iMetCAT	cytosolic	1948216	1948288	NC_007092.3	-	26	after 3' D-stem	G	A	-	NA	NA	A	-	NA	NA	A	-	NA	NA	A	-	NA	NA	A	-	NA	NA	m2G | m2,2G	AGCTTCTTAACTCAGGGGTAGAGTGCGAGGCCCATAACCTCGAGGTCCTAGGATCGAAACCTAGAGAAGCTA
32	NC_007087.3.tRNA18	iMetCAT	cytosolic	2166446	2166518	NC_007087.3	+	26	after 3' D-stem	G	A	-	NA	NA	A	-	NA	NA	A	-	NA	NA	A	-	NA	NA	A	-	NA	NA	m2G | m2,2G	AGCTTCTTAACTCAGGGGTAGAGTGCGAGGCCCATAACCTCGAGGTCCTAGGATCGAAACCTAGAGAAGCTA
32	NC_007088.5.tRNA6	iMetCAT	cytosolic	2516613	2516685	NC_007088.5	+	26	after 3' D-stem	G	A	-	NA	NA	A	-	NA	NA	A	-	NA	NA	A	-	NA	NA	A	-	NA	NA	m2G | m2,2G	AGCTTCTTAACTCAGGGGTAGAGTGCGAGGCCCATAACCTCGAGGTCCTAGGATCGAAACCTAGAGAAGCTA
32	NC_007088.5.tRNA9	iMetCAT	cytosolic	3518507	3518579	NC_007088.5	+	26	after 3' D-stem	G	A	-	NA	NA	A	-	NA	NA	A	-	NA	NA	A	-	NA	NA	A	-	NA	NA	m2G | m2,2G	AGCTTCTTAACTCAGGGGTAGAGTGCGAGGCCCATAACCTCGAGGTCCTAGGATCGAAACCTAGAGAAGCTA
32	NC_007087.3.tRNA68	iMetCAT	cytosolic	2164853	2164925	NC_007087.3	-	45	V-region	G	-	45.16	NA	NA	-	-	NA	NA	-	29.76	NA	NA	-	43.53	NA	NA	-	26.09	NA	NA	m1G* | m2G* | m2,2G* | Gm*	AGCTTCTTAACTCAGGGGTAGAGTGCGAGGCCCATAACCTCGAGGTCCTAGGATCGAAACCTAGAGAAGCTA
32	NC_007088.5.tRNA82	iMetCAT	cytosolic	3515100	3515172	NC_007088.5	-	45	V-region	G	-	45.16	NA	NA	-	-	NA	NA	-	29.76	NA	NA	-	43.53	NA	NA	-	26.09	NA	NA	m1G* | m2G* | m2,2G* | Gm*	AGCTTCTTAACTCAGGGGTAGAGTGCGAGGCCCATAACCTCGAGGTCCTAGGATCGAAACCTAGAGAAGCTA
32	NC_007088.5.tRNA85	iMetCAT	cytosolic	2513206	2513278	NC_007088.5	-	45	V-region	G	-	45.16	NA	NA	-	-	NA	NA	-	29.76	NA	NA	-	43.53	NA	NA	-	26.09	NA	NA	m1G* | m2G* | m2,2G* | Gm*	AGCTTCTTAACTCAGGGGTAGAGTGCGAGGCCCATAACCTCGAGGTCCTAGGATCGAAACCTAGAGAAGCTA
32	NC_007089.4.tRNA53	iMetCAT	cytosolic	4660154	4660226	NC_007089.4	-	45	V-region	G	-	45.16	NA	NA	-	-	NA	NA	-	29.64	NA	NA	-	43.53	NA	NA	-	26.09	NA	NA	m1G* | m2G* | m2,2G* | Gm*	AGCTTCTTAACTCAGGGGTAGAGTGCGAGGCCCATAACCTCGAGGTCCTAGGATCGAAACCTAGAGAAGCTA
32	NC_007092.3.tRNA66	iMetCAT	cytosolic	1948216	1948288	NC_007092.3	-	45	V-region	G	-	45.16	NA	NA	-	-	NA	NA	-	29.76	NA	NA	-	43.53	NA	NA	-	26.09	NA	NA	m1G* | m2G* | m2,2G* | Gm*	AGCTTCTTAACTCAGGGGTAGAGTGCGAGGCCCATAACCTCGAGGTCCTAGGATCGAAACCTAGAGAAGCTA
32	NC_007087.3.tRNA18	iMetCAT	cytosolic	2166446	2166518	NC_007087.3	+	45	V-region	G	-	45.16	NA	NA	-	-	NA	NA	-	29.76	NA	NA	-	43.53	NA	NA	-	26.09	NA	NA	m1G* | m2G* | m2,2G* | Gm*	AGCTTCTTAACTCAGGGGTAGAGTGCGAGGCCCATAACCTCGAGGTCCTAGGATCGAAACCTAGAGAAGCTA
32	NC_007088.5.tRNA6	iMetCAT	cytosolic	2516613	2516685	NC_007088.5	+	45	V-region	G	-	45.16	NA	NA	-	-	NA	NA	-	29.76	NA	NA	-	43.53	NA	NA	-	26.09	NA	NA	m1G* | m2G* | m2,2G* | Gm*	AGCTTCTTAACTCAGGGGTAGAGTGCGAGGCCCATAACCTCGAGGTCCTAGGATCGAAACCTAGAGAAGCTA
32	NC_007088.5.tRNA9	iMetCAT	cytosolic	3518507	3518579	NC_007088.5	+	45	V-region	G	-	45.16	NA	NA	-	-	NA	NA	-	29.76	NA	NA	-	43.53	NA	NA	-	26.09	NA	NA	m1G* | m2G* | m2,2G* | Gm*	AGCTTCTTAACTCAGGGGTAGAGTGCGAGGCCCATAACCTCGAGGTCCTAGGATCGAAACCTAGAGAAGCTA
32	NC_007087.3.tRNA68	iMetCAT	cytosolic	2164853	2164925	NC_007087.3	-	46	V-region	G	-	73.58	NA	NA	-	78.43	NA	NA	-	71.36	NA	NA	-	72.93	NA	NA	-	72.50	NA	NA	m1G	AGCTTCTTAACTCAGGGGTAGAGTGCGAGGCCCATAACCTCGAGGTCCTAGGATCGAAACCTAGAGAAGCTA
32	NC_007088.5.tRNA82	iMetCAT	cytosolic	3515100	3515172	NC_007088.5	-	46	V-region	G	-	73.58	NA	NA	-	78.43	NA	NA	-	71.36	NA	NA	-	72.93	NA	NA	-	72.50	NA	NA	m1G	AGCTTCTTAACTCAGGGGTAGAGTGCGAGGCCCATAACCTCGAGGTCCTAGGATCGAAACCTAGAGAAGCTA
32	NC_007088.5.tRNA85	iMetCAT	cytosolic	2513206	2513278	NC_007088.5	-	46	V-region	G	-	73.58	NA	NA	-	78.43	NA	NA	-	71.36	NA	NA	-	72.93	NA	NA	-	72.50	NA	NA	m1G	AGCTTCTTAACTCAGGGGTAGAGTGCGAGGCCCATAACCTCGAGGTCCTAGGATCGAAACCTAGAGAAGCTA
32	NC_007089.4.tRNA53	iMetCAT	cytosolic	4660154	4660226	NC_007089.4	-	46	V-region	G	-	73.58	NA	NA	-	78.43	NA	NA	-	71.32	NA	NA	-	72.93	NA	NA	-	72.50	NA	NA	m1G	AGCTTCTTAACTCAGGGGTAGAGTGCGAGGCCCATAACCTCGAGGTCCTAGGATCGAAACCTAGAGAAGCTA
32	NC_007092.3.tRNA66	iMetCAT	cytosolic	1948216	1948288	NC_007092.3	-	46	V-region	G	-	73.58	NA	NA	-	78.43	NA	NA	-	71.36	NA	NA	-	72.93	NA	NA	-	72.50	NA	NA	m1G	AGCTTCTTAACTCAGGGGTAGAGTGCGAGGCCCATAACCTCGAGGTCCTAGGATCGAAACCTAGAGAAGCTA
32	NC_007087.3.tRNA18	iMetCAT	cytosolic	2166446	2166518	NC_007087.3	+	46	V-region	G	-	73.58	NA	NA	-	78.43	NA	NA	-	71.36	NA	NA	-	72.93	NA	NA	-	72.50	NA	NA	m1G	AGCTTCTTAACTCAGGGGTAGAGTGCGAGGCCCATAACCTCGAGGTCCTAGGATCGAAACCTAGAGAAGCTA
32	NC_007088.5.tRNA6	iMetCAT	cytosolic	2516613	2516685	NC_007088.5	+	46	V-region	G	-	73.58	NA	NA	-	78.43	NA	NA	-	71.36	NA	NA	-	72.93	NA	NA	-	72.50	NA	NA	m1G	AGCTTCTTAACTCAGGGGTAGAGTGCGAGGCCCATAACCTCGAGGTCCTAGGATCGAAACCTAGAGAAGCTA
32	NC_007088.5.tRNA9	iMetCAT	cytosolic	3518507	3518579	NC_007088.5	+	46	V-region	G	-	73.58	NA	NA	-	78.43	NA	NA	-	71.36	NA	NA	-	72.93	NA	NA	-	72.50	NA	NA	m1G	AGCTTCTTAACTCAGGGGTAGAGTGCGAGGCCCATAACCTCGAGGTCCTAGGATCGAAACCTAGAGAAGCTA
32	NC_007087.3.tRNA68	iMetCAT	cytosolic	2164853	2164925	NC_007087.3	-	47	V-region	T	-	56.02	NA	NA	-	69.79	NA	NA	-	60.64	NA	NA	-	45.77	NA	NA	-	50.44	NA	NA	D	AGCTTCTTAACTCAGGGGTAGAGTGCGAGGCCCATAACCTCGAGGTCCTAGGATCGAAACCTAGAGAAGCTA
32	NC_007088.5.tRNA82	iMetCAT	cytosolic	3515100	3515172	NC_007088.5	-	47	V-region	T	-	56.02	NA	NA	-	69.79	NA	NA	-	60.64	NA	NA	-	45.77	NA	NA	-	50.44	NA	NA	D	AGCTTCTTAACTCAGGGGTAGAGTGCGAGGCCCATAACCTCGAGGTCCTAGGATCGAAACCTAGAGAAGCTA
32	NC_007088.5.tRNA85	iMetCAT	cytosolic	2513206	2513278	NC_007088.5	-	47	V-region	T	-	56.02	NA	NA	-	69.79	NA	NA	-	60.64	NA	NA	-	45.77	NA	NA	-	50.44	NA	NA	D	AGCTTCTTAACTCAGGGGTAGAGTGCGAGGCCCATAACCTCGAGGTCCTAGGATCGAAACCTAGAGAAGCTA
32	NC_007089.4.tRNA53	iMetCAT	cytosolic	4660154	4660226	NC_007089.4	-	47	V-region	T	-	56.02	NA	NA	-	69.79	NA	NA	-	60.62	NA	NA	-	45.77	NA	NA	-	50.44	NA	NA	D	AGCTTCTTAACTCAGGGGTAGAGTGCGAGGCCCATAACCTCGAGGTCCTAGGATCGAAACCTAGAGAAGCTA
32	NC_007092.3.tRNA66	iMetCAT	cytosolic	1948216	1948288	NC_007092.3	-	47	V-region	T	-	56.02	NA	NA	-	69.79	NA	NA	-	60.64	NA	NA	-	45.77	NA	NA	-	50.44	NA	NA	D	AGCTTCTTAACTCAGGGGTAGAGTGCGAGGCCCATAACCTCGAGGTCCTAGGATCGAAACCTAGAGAAGCTA
32	NC_007087.3.tRNA18	iMetCAT	cytosolic	2166446	2166518	NC_007087.3	+	47	V-region	T	-	56.02	NA	NA	-	69.79	NA	NA	-	60.64	NA	NA	-	45.77	NA	NA	-	50.44	NA	NA	D	AGCTTCTTAACTCAGGGGTAGAGTGCGAGGCCCATAACCTCGAGGTCCTAGGATCGAAACCTAGAGAAGCTA
32	NC_007088.5.tRNA6	iMetCAT	cytosolic	2516613	2516685	NC_007088.5	+	47	V-region	T	-	56.02	NA	NA	-	69.79	NA	NA	-	60.64	NA	NA	-	45.77	NA	NA	-	50.44	NA	NA	D	AGCTTCTTAACTCAGGGGTAGAGTGCGAGGCCCATAACCTCGAGGTCCTAGGATCGAAACCTAGAGAAGCTA
32	NC_007088.5.tRNA9	iMetCAT	cytosolic	3518507	3518579	NC_007088.5	+	47	V-region	T	-	56.02	NA	NA	-	69.79	NA	NA	-	60.64	NA	NA	-	45.77	NA	NA	-	50.44	NA	NA	D	AGCTTCTTAACTCAGGGGTAGAGTGCGAGGCCCATAACCTCGAGGTCCTAGGATCGAAACCTAGAGAAGCTA
32	NC_007087.3.tRNA68	iMetCAT	cytosolic	2164853	2164925	NC_007087.3	-	58	T-loop	A	G	23.57	m1A|m1I|ms2i6A	m1A|m1I|ms2i6A	G	28.15	NA	m1A|m1I|ms2i6A	G	26.27	m1A|m1I|ms2i6A	m1A|m1I|ms2i6A	G	-	m1A|m1I|ms2i6A	m1A|m1I|ms2i6A	G	-	m1A|m1I|ms2i6A	m1A|m1I|ms2i6A	m1A	AGCTTCTTAACTCAGGGGTAGAGTGCGAGGCCCATAACCTCGAGGTCCTAGGATCGAAACCTAGAGAAGCTA
32	NC_007088.5.tRNA82	iMetCAT	cytosolic	3515100	3515172	NC_007088.5	-	58	T-loop	A	G	23.57	m1A|m1I|ms2i6A	m1A|m1I|ms2i6A	G	28.15	NA	m1A|m1I|ms2i6A	G	26.27	m1A|m1I|ms2i6A	m1A|m1I|ms2i6A	G	-	m1A|m1I|ms2i6A	m1A|m1I|ms2i6A	G	-	m1A|m1I|ms2i6A	m1A|m1I|ms2i6A	m1A	AGCTTCTTAACTCAGGGGTAGAGTGCGAGGCCCATAACCTCGAGGTCCTAGGATCGAAACCTAGAGAAGCTA
32	NC_007088.5.tRNA85	iMetCAT	cytosolic	2513206	2513278	NC_007088.5	-	58	T-loop	A	G	23.57	m1A|m1I|ms2i6A	m1A|m1I|ms2i6A	G	28.15	NA	m1A|m1I|ms2i6A	G	26.27	m1A|m1I|ms2i6A	m1A|m1I|ms2i6A	G	-	m1A|m1I|ms2i6A	m1A|m1I|ms2i6A	G	-	m1A|m1I|ms2i6A	m1A|m1I|ms2i6A	m1A	AGCTTCTTAACTCAGGGGTAGAGTGCGAGGCCCATAACCTCGAGGTCCTAGGATCGAAACCTAGAGAAGCTA
32	NC_007089.4.tRNA53	iMetCAT	cytosolic	4660154	4660226	NC_007089.4	-	58	T-loop	A	G	23.57	m1A|m1I|ms2i6A	m1A|m1I|ms2i6A	G	28.15	NA	m1A|m1I|ms2i6A	G	26.27	m1A|m1I|ms2i6A	m1A|m1I|ms2i6A	G	-	m1A|m1I|ms2i6A	m1A|m1I|ms2i6A	G	-	m1A|m1I|ms2i6A	m1A|m1I|ms2i6A	m1A	AGCTTCTTAACTCAGGGGTAGAGTGCGAGGCCCATAACCTCGAGGTCCTAGGATCGAAACCTAGAGAAGCTA
32	NC_007092.3.tRNA66	iMetCAT	cytosolic	1948216	1948288	NC_007092.3	-	58	T-loop	A	G	23.57	m1A|m1I|ms2i6A	m1A|m1I|ms2i6A	G	28.15	NA	m1A|m1I|ms2i6A	G	26.27	m1A|m1I|ms2i6A	m1A|m1I|ms2i6A	G	-	m1A|m1I|ms2i6A	m1A|m1I|ms2i6A	G	-	m1A|m1I|ms2i6A	m1A|m1I|ms2i6A	m1A	AGCTTCTTAACTCAGGGGTAGAGTGCGAGGCCCATAACCTCGAGGTCCTAGGATCGAAACCTAGAGAAGCTA
32	NC_007087.3.tRNA18	iMetCAT	cytosolic	2166446	2166518	NC_007087.3	+	58	T-loop	A	G	23.57	m1A|m1I|ms2i6A	m1A|m1I|ms2i6A	G	28.15	NA	m1A|m1I|ms2i6A	G	26.27	m1A|m1I|ms2i6A	m1A|m1I|ms2i6A	G	-	m1A|m1I|ms2i6A	m1A|m1I|ms2i6A	G	-	m1A|m1I|ms2i6A	m1A|m1I|ms2i6A	m1A	AGCTTCTTAACTCAGGGGTAGAGTGCGAGGCCCATAACCTCGAGGTCCTAGGATCGAAACCTAGAGAAGCTA
32	NC_007088.5.tRNA6	iMetCAT	cytosolic	2516613	2516685	NC_007088.5	+	58	T-loop	A	G	23.57	m1A|m1I|ms2i6A	m1A|m1I|ms2i6A	G	28.15	NA	m1A|m1I|ms2i6A	G	26.27	m1A|m1I|ms2i6A	m1A|m1I|ms2i6A	G	-	m1A|m1I|ms2i6A	m1A|m1I|ms2i6A	G	-	m1A|m1I|ms2i6A	m1A|m1I|ms2i6A	m1A	AGCTTCTTAACTCAGGGGTAGAGTGCGAGGCCCATAACCTCGAGGTCCTAGGATCGAAACCTAGAGAAGCTA
32	NC_007088.5.tRNA9	iMetCAT	cytosolic	3518507	3518579	NC_007088.5	+	58	T-loop	A	G	23.57	m1A|m1I|ms2i6A	m1A|m1I|ms2i6A	G	28.15	NA	m1A|m1I|ms2i6A	G	26.27	m1A|m1I|ms2i6A	m1A|m1I|ms2i6A	G	-	m1A|m1I|ms2i6A	m1A|m1I|ms2i6A	G	-	m1A|m1I|ms2i6A	m1A|m1I|ms2i6A	m1A	AGCTTCTTAACTCAGGGGTAGAGTGCGAGGCCCATAACCTCGAGGTCCTAGGATCGAAACCTAGAGAAGCTA
32	NC_007087.3.tRNA68	iMetCAT	cytosolic	2164853	2164925	NC_007087.3	-	60	T-loop	A	-	-	NA	NA	-	23.85	NA	NA	-	-	NA	NA	-	-	NA	NA	-	22.21	NA	NA	m1A	AGCTTCTTAACTCAGGGGTAGAGTGCGAGGCCCATAACCTCGAGGTCCTAGGATCGAAACCTAGAGAAGCTA
32	NC_007088.5.tRNA82	iMetCAT	cytosolic	3515100	3515172	NC_007088.5	-	60	T-loop	A	-	-	NA	NA	-	23.85	NA	NA	-	-	NA	NA	-	-	NA	NA	-	22.21	NA	NA	m1A	AGCTTCTTAACTCAGGGGTAGAGTGCGAGGCCCATAACCTCGAGGTCCTAGGATCGAAACCTAGAGAAGCTA
32	NC_007088.5.tRNA85	iMetCAT	cytosolic	2513206	2513278	NC_007088.5	-	60	T-loop	A	-	-	NA	NA	-	23.85	NA	NA	-	-	NA	NA	-	-	NA	NA	-	22.21	NA	NA	m1A	AGCTTCTTAACTCAGGGGTAGAGTGCGAGGCCCATAACCTCGAGGTCCTAGGATCGAAACCTAGAGAAGCTA
32	NC_007089.4.tRNA53	iMetCAT	cytosolic	4660154	4660226	NC_007089.4	-	60	T-loop	A	-	-	NA	NA	-	23.85	NA	NA	-	-	NA	NA	-	-	NA	NA	-	22.21	NA	NA	m1A	AGCTTCTTAACTCAGGGGTAGAGTGCGAGGCCCATAACCTCGAGGTCCTAGGATCGAAACCTAGAGAAGCTA
32	NC_007092.3.tRNA66	iMetCAT	cytosolic	1948216	1948288	NC_007092.3	-	60	T-loop	A	-	-	NA	NA	-	23.85	NA	NA	-	-	NA	NA	-	-	NA	NA	-	22.21	NA	NA	m1A	AGCTTCTTAACTCAGGGGTAGAGTGCGAGGCCCATAACCTCGAGGTCCTAGGATCGAAACCTAGAGAAGCTA
32	NC_007087.3.tRNA18	iMetCAT	cytosolic	2166446	2166518	NC_007087.3	+	60	T-loop	A	-	-	NA	NA	-	23.85	NA	NA	-	-	NA	NA	-	-	NA	NA	-	22.21	NA	NA	m1A	AGCTTCTTAACTCAGGGGTAGAGTGCGAGGCCCATAACCTCGAGGTCCTAGGATCGAAACCTAGAGAAGCTA
32	NC_007088.5.tRNA6	iMetCAT	cytosolic	2516613	2516685	NC_007088.5	+	60	T-loop	A	-	-	NA	NA	-	23.85	NA	NA	-	-	NA	NA	-	-	NA	NA	-	22.21	NA	NA	m1A	AGCTTCTTAACTCAGGGGTAGAGTGCGAGGCCCATAACCTCGAGGTCCTAGGATCGAAACCTAGAGAAGCTA
32	NC_007088.5.tRNA9	iMetCAT	cytosolic	3518507	3518579	NC_007088.5	+	60	T-loop	A	-	-	NA	NA	-	23.85	NA	NA	-	-	NA	NA	-	-	NA	NA	-	22.21	NA	NA	m1A	AGCTTCTTAACTCAGGGGTAGAGTGCGAGGCCCATAACCTCGAGGTCCTAGGATCGAAACCTAGAGAAGCTA
32	NC_007087.3.tRNA68	iMetCAT	cytosolic	2164853	2164925	NC_007087.3	-	64	3' T-stem	A	-	61.22	NA	NA	-	92.91	NA	NA	-	63.84	NA	NA	-	-	NA	NA	-	23.30	NA	NA	m1A* | i6A* | t6A* | ms2i6A*	AGCTTCTTAACTCAGGGGTAGAGTGCGAGGCCCATAACCTCGAGGTCCTAGGATCGAAACCTAGAGAAGCTA
32	NC_007088.5.tRNA82	iMetCAT	cytosolic	3515100	3515172	NC_007088.5	-	64	3' T-stem	A	-	61.22	NA	NA	-	92.91	NA	NA	-	63.84	NA	NA	-	-	NA	NA	-	23.30	NA	NA	m1A* | i6A* | t6A* | ms2i6A*	AGCTTCTTAACTCAGGGGTAGAGTGCGAGGCCCATAACCTCGAGGTCCTAGGATCGAAACCTAGAGAAGCTA
32	NC_007088.5.tRNA85	iMetCAT	cytosolic	2513206	2513278	NC_007088.5	-	64	3' T-stem	A	-	61.22	NA	NA	-	92.91	NA	NA	-	63.84	NA	NA	-	-	NA	NA	-	23.30	NA	NA	m1A* | i6A* | t6A* | ms2i6A*	AGCTTCTTAACTCAGGGGTAGAGTGCGAGGCCCATAACCTCGAGGTCCTAGGATCGAAACCTAGAGAAGCTA
32	NC_007089.4.tRNA53	iMetCAT	cytosolic	4660154	4660226	NC_007089.4	-	64	3' T-stem	A	-	61.22	NA	NA	-	92.91	NA	NA	-	63.83	NA	NA	-	-	NA	NA	-	23.30	NA	NA	m1A* | i6A* | t6A* | ms2i6A*	AGCTTCTTAACTCAGGGGTAGAGTGCGAGGCCCATAACCTCGAGGTCCTAGGATCGAAACCTAGAGAAGCTA
32	NC_007092.3.tRNA66	iMetCAT	cytosolic	1948216	1948288	NC_007092.3	-	64	3' T-stem	A	-	61.22	NA	NA	-	92.91	NA	NA	-	63.84	NA	NA	-	-	NA	NA	-	23.30	NA	NA	m1A* | i6A* | t6A* | ms2i6A*	AGCTTCTTAACTCAGGGGTAGAGTGCGAGGCCCATAACCTCGAGGTCCTAGGATCGAAACCTAGAGAAGCTA
32	NC_007087.3.tRNA18	iMetCAT	cytosolic	2166446	2166518	NC_007087.3	+	64	3' T-stem	A	-	61.22	NA	NA	-	92.91	NA	NA	-	63.84	NA	NA	-	-	NA	NA	-	23.30	NA	NA	m1A* | i6A* | t6A* | ms2i6A*	AGCTTCTTAACTCAGGGGTAGAGTGCGAGGCCCATAACCTCGAGGTCCTAGGATCGAAACCTAGAGAAGCTA
32	NC_007088.5.tRNA6	iMetCAT	cytosolic	2516613	2516685	NC_007088.5	+	64	3' T-stem	A	-	61.22	NA	NA	-	92.91	NA	NA	-	63.84	NA	NA	-	-	NA	NA	-	23.30	NA	NA	m1A* | i6A* | t6A* | ms2i6A*	AGCTTCTTAACTCAGGGGTAGAGTGCGAGGCCCATAACCTCGAGGTCCTAGGATCGAAACCTAGAGAAGCTA
32	NC_007088.5.tRNA9	iMetCAT	cytosolic	3518507	3518579	NC_007088.5	+	64	3' T-stem	A	-	61.22	NA	NA	-	92.91	NA	NA	-	63.84	NA	NA	-	-	NA	NA	-	23.30	NA	NA	m1A* | i6A* | t6A* | ms2i6A*	AGCTTCTTAACTCAGGGGTAGAGTGCGAGGCCCATAACCTCGAGGTCCTAGGATCGAAACCTAGAGAAGCTA
33	NC_007091.3.tRNA20	GluTTC	cytosolic	3245732	3245804	NC_007091.3	-	9	after 5' ACC-stem	G	-	51.34	m1G	m1G	-	72.33	NA	m1G	-	52.27	m1G	m1G	-	-	m1G	m1G	-	-	m1G	m1G	m1G	TCCTCATTGGTGTAGTCGGTAACACTCTAGTCTTTCACACTGGTACCTCGGGTTCGATTCCCGAATGGGGAG
33	NC_007092.3.tRNA30	GluTTC	cytosolic	3053147	3053219	NC_007092.3	+	9	after 5' ACC-stem	G	-	51.43	m1G	m1G	-	72.33	NA	m1G	-	52.42	m1G	m1G	-	-	m1G	m1G	-	-	m1G	m1G	m1G	TCCTCATTGGTGTAGTCGGTAACACTCTAGTCTTTCACACTGGTACCTCGGGTTCGATTCCCGAATGGGGAG
33	NC_007089.4.tRNA73	GluTTC	cytosolic	2156653	2156725	NC_007089.4	-	9	after 5' ACC-stem	G	-	51.48	m1G	m1G	-	72.33	NA	m1G	-	52.42	m1G	m1G	-	-	m1G	m1G	-	-	m1G	m1G	m1G	TCCTCATTGGTGTAGTCGGTAACACTCTAGTCTTTCACACTGGTACCTCGGGTTCGATTCCCGAATGGGGAG
33	NC_007092.3.tRNA57	GluTTC	cytosolic	2730061	2730133	NC_007092.3	-	9	after 5' ACC-stem	G	-	51.48	m1G	m1G	-	72.33	NA	m1G	-	52.42	m1G	m1G	-	-	m1G	m1G	-	-	m1G	m1G	m1G	TCCTCATTGGTGTAGTCGGTAACACTCTAGTCTTTCACACTGGTACCTCGGGTTCGATTCCCGAATGGGGAG
33	NC_007087.3.tRNA20	GluTTC	cytosolic	2366930	2367002	NC_007087.3	+	9	after 5' ACC-stem	G	-	51.49	m1G	m1G	-	72.33	NA	m1G	-	52.42	m1G	m1G	-	-	m1G	m1G	-	-	m1G	m1G	m1G	TCCTCATTGGTGTAGTCGGTAACACTCTAGTCTTTCACACTGGTACCTCGGGTTCGATTCCCGAATGGGGAG
33	NC_007092.3.tRNA50	GluTTC	cytosolic	3069438	3069510	NC_007092.3	-	9	after 5' ACC-stem	G	-	51.51	m1G	m1G	-	72.33	NA	m1G	-	52.42	m1G	m1G	-	-	m1G	m1G	-	-	m1G	m1G	m1G	TCCTCATTGGTGTAGTCGGTAACACTCTAGTCTTTCACACTGGTACCTCGGGTTCGATTCCCGAATGGGGAG
33	NC_007089.4.tRNA16	GluTTC	cytosolic	3889341	3889413	NC_007089.4	+	9	after 5' ACC-stem	G	-	51.51	m1G	m1G	-	72.33	NA	m1G	-	52.42	m1G	m1G	-	-	m1G	m1G	-	-	m1G	m1G	m1G	TCCTCATTGGTGTAGTCGGTAACACTCTAGTCTTTCACACTGGTACCTCGGGTTCGATTCCCGAATGGGGAG
33	NC_007088.5.tRNA67	GluTTC	cytosolic	5454646	5454718	NC_007088.5	-	9	after 5' ACC-stem	G	-	51.52	m1G	m1G	-	72.33	NA	m1G	-	52.42	m1G	m1G	-	-	m1G	m1G	-	-	m1G	m1G	m1G	TCCTCATTGGTGTAGTCGGTAACACTCTAGTCTTTCACACTGGTACCTCGGGTTCGATTCCCGAATGGGGAG
33	NC_007087.3.tRNA66	GluTTC	cytosolic	2368297	2368369	NC_007087.3	-	9	after 5' ACC-stem	G	-	51.53	m1G	m1G	-	72.33	NA	m1G	-	52.42	m1G	m1G	-	-	m1G	m1G	-	-	m1G	m1G	m1G	TCCTCATTGGTGTAGTCGGTAACACTCTAGTCTTTCACACTGGTACCTCGGGTTCGATTCCCGAATGGGGAG
33	NC_007088.5.tRNA68	GluTTC	cytosolic	5452265	5452337	NC_007088.5	-	9	after 5' ACC-stem	G	-	51.53	m1G	m1G	-	72.33	NA	m1G	-	52.42	m1G	m1G	-	-	m1G	m1G	-	-	m1G	m1G	m1G	TCCTCATTGGTGTAGTCGGTAACACTCTAGTCTTTCACACTGGTACCTCGGGTTCGATTCCCGAATGGGGAG
33	NC_007088.5.tRNA81	GluTTC	cytosolic	3533565	3533637	NC_007088.5	-	9	after 5' ACC-stem	G	-	51.53	m1G	m1G	-	72.33	NA	m1G	-	52.42	m1G	m1G	-	-	m1G	m1G	-	-	m1G	m1G	m1G	TCCTCATTGGTGTAGTCGGTAACACTCTAGTCTTTCACACTGGTACCTCGGGTTCGATTCCCGAATGGGGAG
33	NC_007088.5.tRNA5	GluTTC	cytosolic	2498148	2498220	NC_007088.5	+	9	after 5' ACC-stem	G	-	51.53	m1G	m1G	-	72.33	NA	m1G	-	52.42	m1G	m1G	-	-	m1G	m1G	-	-	m1G	m1G	m1G	TCCTCATTGGTGTAGTCGGTAACACTCTAGTCTTTCACACTGGTACCTCGGGTTCGATTCCCGAATGGGGAG
33	NC_007092.3.tRNA16	GluTTC	cytosolic	2120505	2120577	NC_007092.3	+	9	after 5' ACC-stem	G	-	51.53	m1G	m1G	-	72.33	NA	m1G	-	52.42	m1G	m1G	-	-	m1G	m1G	-	-	m1G	m1G	m1G	TCCTCATTGGTGTAGTCGGTAACACTCTAGTCTTTCACACTGGTACCTCGGGTTCGATTCCCGAATGGGGAG
33	NC_007087.3.tRNA57	GluTTC	cytosolic	3008411	3008483	NC_007087.3	-	9	after 5' ACC-stem	G	C	55.19	m1G	m1G	-	75.49	m1G	m1G	-	54.17	m1G	m1G	-	-	m1G	m1G	-	-	m1G	m1G	m1G	TCCTCATTGGTGTAGTCGGTAACACTCTAGTCTTTCACACTGGTACCTCGGGTTCGATTCCCGAATGGGGAG
33	NC_007087.3.tRNA27	GluTTC	cytosolic	2687278	2687350	NC_007087.3	+	9	after 5' ACC-stem	G	C	55.19	m1G	m1G	-	75.49	m1G	m1G	-	54.17	m1G	m1G	-	-	m1G	m1G	-	-	m1G	m1G	m1G	TCCTCATTGGTGTAGTCGGTAACACTCTAGTCTTTCACACTGGTACCTCGGGTTCGATTCCCGAATGGGGAG
33	NC_007092.3.tRNA1	GluTTC	cytosolic	323422	323494	NC_007092.3	+	9	after 5' ACC-stem	G	C	55.19	m1G	m1G	-	75.49	m1G	m1G	-	54.17	m1G	m1G	-	-	m1G	m1G	-	-	m1G	m1G	m1G	TCCTCATTGGTGTAGTCGGTAACACTCTAGTCTTTCACACTGGTACCTCGGGTTCGATTCCCGAATGGGGAG
33	NC_007087.3.tRNA60	GluTTC	cytosolic	2698671	2698743	NC_007087.3	-	9	after 5' ACC-stem	G	C	55.25	m1G	m1G	-	75.49	m1G	m1G	-	54.17	m1G	m1G	-	-	m1G	m1G	-	-	m1G	m1G	m1G	TCCTCATTGGTGTAGTCGGTAACACTCTAGTCTTTCACACTGGTACCTCGGGTTCGATTCCCGAATGGGGAG
33	NC_007089.4.tRNA70	GluTTC	cytosolic	2675535	2675607	NC_007089.4	-	9	after 5' ACC-stem	G	C	55.25	m1G	m1G	-	75.49	m1G	m1G	-	54.17	m1G	m1G	-	-	m1G	m1G	-	-	m1G	m1G	m1G	TCCTCATTGGTGTAGTCGGTAACACTCTAGTCTTTCACACTGGTACCTCGGGTTCGATTCCCGAATGGGGAG
33	NC_007092.3.tRNA48	GluTTC	cytosolic	3291633	3291705	NC_007092.3	-	9	after 5' ACC-stem	G	C	55.25	m1G	m1G	-	75.49	m1G	m1G	-	54.17	m1G	m1G	-	-	m1G	m1G	-	-	m1G	m1G	m1G	TCCTCATTGGTGTAGTCGGTAACACTCTAGTCTTTCACACTGGTACCTCGGGTTCGATTCCCGAATGGGGAG
33	NC_007087.3.tRNA60	GluTTC	cytosolic	2698671	2698743	NC_007087.3	-	10	5' D-stem	G	-	24.65	NA	NA	-	-	NA	NA	-	24.54	NA	NA	-	36.64	NA	NA	-	36.26	NA	NA	m2G | m2,2G	TCCTCATTGGTGTAGTCGGTAACACTCTAGTCTTTCACACTGGTACCTCGGGTTCGATTCCCGAATGGGGAG
33	NC_007089.4.tRNA70	GluTTC	cytosolic	2675535	2675607	NC_007089.4	-	10	5' D-stem	G	-	24.65	NA	NA	-	-	NA	NA	-	24.54	NA	NA	-	36.64	NA	NA	-	36.26	NA	NA	m2G | m2,2G	TCCTCATTGGTGTAGTCGGTAACACTCTAGTCTTTCACACTGGTACCTCGGGTTCGATTCCCGAATGGGGAG
33	NC_007092.3.tRNA48	GluTTC	cytosolic	3291633	3291705	NC_007092.3	-	10	5' D-stem	G	-	24.65	NA	NA	-	-	NA	NA	-	24.54	NA	NA	-	36.64	NA	NA	-	36.26	NA	NA	m2G | m2,2G	TCCTCATTGGTGTAGTCGGTAACACTCTAGTCTTTCACACTGGTACCTCGGGTTCGATTCCCGAATGGGGAG
33	NC_007087.3.tRNA57	GluTTC	cytosolic	3008411	3008483	NC_007087.3	-	10	5' D-stem	G	-	24.67	NA	NA	-	-	NA	NA	-	24.55	NA	NA	-	36.65	NA	NA	-	36.27	NA	NA	m2G | m2,2G	TCCTCATTGGTGTAGTCGGTAACACTCTAGTCTTTCACACTGGTACCTCGGGTTCGATTCCCGAATGGGGAG
33	NC_007087.3.tRNA27	GluTTC	cytosolic	2687278	2687350	NC_007087.3	+	10	5' D-stem	G	-	24.67	NA	NA	-	-	NA	NA	-	24.55	NA	NA	-	36.65	NA	NA	-	36.27	NA	NA	m2G | m2,2G	TCCTCATTGGTGTAGTCGGTAACACTCTAGTCTTTCACACTGGTACCTCGGGTTCGATTCCCGAATGGGGAG
33	NC_007092.3.tRNA1	GluTTC	cytosolic	323422	323494	NC_007092.3	+	10	5' D-stem	G	-	24.67	NA	NA	-	-	NA	NA	-	24.55	NA	NA	-	36.65	NA	NA	-	36.27	NA	NA	m2G | m2,2G	TCCTCATTGGTGTAGTCGGTAACACTCTAGTCTTTCACACTGGTACCTCGGGTTCGATTCCCGAATGGGGAG
33	NC_007092.3.tRNA50	GluTTC	cytosolic	3069438	3069510	NC_007092.3	-	10	5' D-stem	G	-	25.60	NA	NA	-	-	NA	NA	-	24.99	NA	NA	-	37.41	NA	NA	-	36.83	NA	NA	m2G | m2,2G	TCCTCATTGGTGTAGTCGGTAACACTCTAGTCTTTCACACTGGTACCTCGGGTTCGATTCCCGAATGGGGAG
33	NC_007087.3.tRNA66	GluTTC	cytosolic	2368297	2368369	NC_007087.3	-	10	5' D-stem	G	-	25.61	NA	NA	-	-	NA	NA	-	24.99	NA	NA	-	37.39	NA	NA	-	36.83	NA	NA	m2G | m2,2G	TCCTCATTGGTGTAGTCGGTAACACTCTAGTCTTTCACACTGGTACCTCGGGTTCGATTCCCGAATGGGGAG
33	NC_007088.5.tRNA67	GluTTC	cytosolic	5454646	5454718	NC_007088.5	-	10	5' D-stem	G	-	25.61	NA	NA	-	-	NA	NA	-	24.99	NA	NA	-	37.41	NA	NA	-	36.83	NA	NA	m2G | m2,2G	TCCTCATTGGTGTAGTCGGTAACACTCTAGTCTTTCACACTGGTACCTCGGGTTCGATTCCCGAATGGGGAG
33	NC_007088.5.tRNA68	GluTTC	cytosolic	5452265	5452337	NC_007088.5	-	10	5' D-stem	G	-	25.61	NA	NA	-	-	NA	NA	-	24.99	NA	NA	-	37.39	NA	NA	-	36.83	NA	NA	m2G | m2,2G	TCCTCATTGGTGTAGTCGGTAACACTCTAGTCTTTCACACTGGTACCTCGGGTTCGATTCCCGAATGGGGAG
33	NC_007088.5.tRNA81	GluTTC	cytosolic	3533565	3533637	NC_007088.5	-	10	5' D-stem	G	-	25.61	NA	NA	-	-	NA	NA	-	24.99	NA	NA	-	37.39	NA	NA	-	36.83	NA	NA	m2G | m2,2G	TCCTCATTGGTGTAGTCGGTAACACTCTAGTCTTTCACACTGGTACCTCGGGTTCGATTCCCGAATGGGGAG
33	NC_007089.4.tRNA73	GluTTC	cytosolic	2156653	2156725	NC_007089.4	-	10	5' D-stem	G	-	25.61	NA	NA	-	-	NA	NA	-	25.00	NA	NA	-	37.39	NA	NA	-	36.84	NA	NA	m2G | m2,2G	TCCTCATTGGTGTAGTCGGTAACACTCTAGTCTTTCACACTGGTACCTCGGGTTCGATTCCCGAATGGGGAG
33	NC_007092.3.tRNA57	GluTTC	cytosolic	2730061	2730133	NC_007092.3	-	10	5' D-stem	G	-	25.61	NA	NA	-	-	NA	NA	-	25.00	NA	NA	-	37.39	NA	NA	-	36.84	NA	NA	m2G | m2,2G	TCCTCATTGGTGTAGTCGGTAACACTCTAGTCTTTCACACTGGTACCTCGGGTTCGATTCCCGAATGGGGAG
33	NC_007088.5.tRNA5	GluTTC	cytosolic	2498148	2498220	NC_007088.5	+	10	5' D-stem	G	-	25.61	NA	NA	-	-	NA	NA	-	24.99	NA	NA	-	37.39	NA	NA	-	36.83	NA	NA	m2G | m2,2G	TCCTCATTGGTGTAGTCGGTAACACTCTAGTCTTTCACACTGGTACCTCGGGTTCGATTCCCGAATGGGGAG
33	NC_007089.4.tRNA16	GluTTC	cytosolic	3889341	3889413	NC_007089.4	+	10	5' D-stem	G	-	25.61	NA	NA	-	-	NA	NA	-	25.00	NA	NA	-	37.40	NA	NA	-	36.84	NA	NA	m2G | m2,2G	TCCTCATTGGTGTAGTCGGTAACACTCTAGTCTTTCACACTGGTACCTCGGGTTCGATTCCCGAATGGGGAG
33	NC_007092.3.tRNA16	GluTTC	cytosolic	2120505	2120577	NC_007092.3	+	10	5' D-stem	G	-	25.61	NA	NA	-	-	NA	NA	-	25.00	NA	NA	-	37.40	NA	NA	-	36.83	NA	NA	m2G | m2,2G	TCCTCATTGGTGTAGTCGGTAACACTCTAGTCTTTCACACTGGTACCTCGGGTTCGATTCCCGAATGGGGAG
33	NC_007087.3.tRNA20	GluTTC	cytosolic	2366930	2367002	NC_007087.3	+	10	5' D-stem	G	-	25.63	NA	NA	-	-	NA	NA	-	24.99	NA	NA	-	37.40	NA	NA	-	36.83	NA	NA	m2G | m2,2G	TCCTCATTGGTGTAGTCGGTAACACTCTAGTCTTTCACACTGGTACCTCGGGTTCGATTCCCGAATGGGGAG
33	NC_007092.3.tRNA30	GluTTC	cytosolic	3053147	3053219	NC_007092.3	+	10	5' D-stem	G	-	25.64	NA	NA	-	-	NA	NA	-	25.00	NA	NA	-	37.41	NA	NA	-	36.84	NA	NA	m2G | m2,2G	TCCTCATTGGTGTAGTCGGTAACACTCTAGTCTTTCACACTGGTACCTCGGGTTCGATTCCCGAATGGGGAG
33	NC_007091.3.tRNA20	GluTTC	cytosolic	3245732	3245804	NC_007091.3	-	10	5' D-stem	G	-	25.68	NA	NA	-	-	NA	NA	-	25.06	NA	NA	-	37.44	NA	NA	-	36.84	NA	NA	m2G | m2,2G	TCCTCATTGGTGTAGTCGGTAACACTCTAGTCTTTCACACTGGTACCTCGGGTTCGATTCCCGAATGGGGAG
33	NC_007091.3.tRNA20	GluTTC	cytosolic	3245732	3245804	NC_007091.3	-	20	D-loop	T	-	69.51	Y	Y	C	89.08	Y	Y	-	74.81	Y	Y	-	56.04	Y	Y	-	58.84	Y	Y	D	TCCTCATTGGTGTAGTCGGTAACACTCTAGTCTTTCACACTGGTACCTCGGGTTCGATTCCCGAATGGGGAG
33	NC_007088.5.tRNA67	GluTTC	cytosolic	5454646	5454718	NC_007088.5	-	20	D-loop	T	-	69.52	Y	Y	C	89.08	Y	Y	-	74.82	Y	Y	-	56.04	Y	Y	-	58.84	Y	Y	D	TCCTCATTGGTGTAGTCGGTAACACTCTAGTCTTTCACACTGGTACCTCGGGTTCGATTCCCGAATGGGGAG
33	NC_007089.4.tRNA73	GluTTC	cytosolic	2156653	2156725	NC_007089.4	-	20	D-loop	T	-	69.52	Y	Y	C	89.08	Y	Y	-	74.81	Y	Y	-	56.04	Y	Y	-	58.82	Y	Y	D	TCCTCATTGGTGTAGTCGGTAACACTCTAGTCTTTCACACTGGTACCTCGGGTTCGATTCCCGAATGGGGAG
33	NC_007092.3.tRNA50	GluTTC	cytosolic	3069438	3069510	NC_007092.3	-	20	D-loop	T	-	69.52	Y	Y	C	89.08	Y	Y	-	74.82	Y	Y	-	56.03	Y	Y	-	58.84	Y	Y	D	TCCTCATTGGTGTAGTCGGTAACACTCTAGTCTTTCACACTGGTACCTCGGGTTCGATTCCCGAATGGGGAG
33	NC_007092.3.tRNA57	GluTTC	cytosolic	2730061	2730133	NC_007092.3	-	20	D-loop	T	-	69.52	Y	Y	C	89.08	Y	Y	-	74.81	Y	Y	-	56.04	Y	Y	-	58.82	Y	Y	D	TCCTCATTGGTGTAGTCGGTAACACTCTAGTCTTTCACACTGGTACCTCGGGTTCGATTCCCGAATGGGGAG
33	NC_007087.3.tRNA20	GluTTC	cytosolic	2366930	2367002	NC_007087.3	+	20	D-loop	T	-	69.52	Y	Y	C	89.08	Y	Y	-	74.82	Y	Y	-	56.05	Y	Y	-	58.84	Y	Y	D	TCCTCATTGGTGTAGTCGGTAACACTCTAGTCTTTCACACTGGTACCTCGGGTTCGATTCCCGAATGGGGAG
33	NC_007089.4.tRNA16	GluTTC	cytosolic	3889341	3889413	NC_007089.4	+	20	D-loop	T	-	69.52	Y	Y	C	89.08	Y	Y	-	74.81	Y	Y	-	56.04	Y	Y	-	58.83	Y	Y	D	TCCTCATTGGTGTAGTCGGTAACACTCTAGTCTTTCACACTGGTACCTCGGGTTCGATTCCCGAATGGGGAG
33	NC_007092.3.tRNA30	GluTTC	cytosolic	3053147	3053219	NC_007092.3	+	20	D-loop	T	-	69.52	Y	Y	C	89.08	Y	Y	-	74.82	Y	Y	-	56.04	Y	Y	-	58.84	Y	Y	D	TCCTCATTGGTGTAGTCGGTAACACTCTAGTCTTTCACACTGGTACCTCGGGTTCGATTCCCGAATGGGGAG
33	NC_007087.3.tRNA66	GluTTC	cytosolic	2368297	2368369	NC_007087.3	-	20	D-loop	T	-	69.53	Y	Y	C	89.08	Y	Y	-	74.82	Y	Y	-	56.04	Y	Y	-	58.84	Y	Y	D	TCCTCATTGGTGTAGTCGGTAACACTCTAGTCTTTCACACTGGTACCTCGGGTTCGATTCCCGAATGGGGAG
33	NC_007088.5.tRNA68	GluTTC	cytosolic	5452265	5452337	NC_007088.5	-	20	D-loop	T	-	69.53	Y	Y	C	89.08	Y	Y	-	74.82	Y	Y	-	56.04	Y	Y	-	58.84	Y	Y	D	TCCTCATTGGTGTAGTCGGTAACACTCTAGTCTTTCACACTGGTACCTCGGGTTCGATTCCCGAATGGGGAG
33	NC_007088.5.tRNA81	GluTTC	cytosolic	3533565	3533637	NC_007088.5	-	20	D-loop	T	-	69.53	Y	Y	C	89.08	Y	Y	-	74.82	Y	Y	-	56.04	Y	Y	-	58.84	Y	Y	D	TCCTCATTGGTGTAGTCGGTAACACTCTAGTCTTTCACACTGGTACCTCGGGTTCGATTCCCGAATGGGGAG
33	NC_007088.5.tRNA5	GluTTC	cytosolic	2498148	2498220	NC_007088.5	+	20	D-loop	T	-	69.53	Y	Y	C	89.08	Y	Y	-	74.82	Y	Y	-	56.04	Y	Y	-	58.84	Y	Y	D	TCCTCATTGGTGTAGTCGGTAACACTCTAGTCTTTCACACTGGTACCTCGGGTTCGATTCCCGAATGGGGAG
33	NC_007092.3.tRNA16	GluTTC	cytosolic	2120505	2120577	NC_007092.3	+	20	D-loop	T	-	69.53	Y	Y	C	89.08	Y	Y	-	74.82	Y	Y	-	56.04	Y	Y	-	58.84	Y	Y	D	TCCTCATTGGTGTAGTCGGTAACACTCTAGTCTTTCACACTGGTACCTCGGGTTCGATTCCCGAATGGGGAG
33	NC_007087.3.tRNA57	GluTTC	cytosolic	3008411	3008483	NC_007087.3	-	20	D-loop	T	-	70.24	Y	Y	C	89.33	Y	Y	-	75.31	Y	Y	-	57.02	Y	Y	-	59.74	Y	Y	D	TCCTCATTGGTGTAGTCGGTAACACTCTAGTCTTTCACACTGGTACCTCGGGTTCGATTCCCGAATGGGGAG
33	NC_007087.3.tRNA27	GluTTC	cytosolic	2687278	2687350	NC_007087.3	+	20	D-loop	T	-	70.24	Y	Y	C	89.33	Y	Y	-	75.31	Y	Y	-	57.02	Y	Y	-	59.74	Y	Y	D	TCCTCATTGGTGTAGTCGGTAACACTCTAGTCTTTCACACTGGTACCTCGGGTTCGATTCCCGAATGGGGAG
33	NC_007092.3.tRNA1	GluTTC	cytosolic	323422	323494	NC_007092.3	+	20	D-loop	T	-	70.24	Y	Y	C	89.33	Y	Y	-	75.31	Y	Y	-	57.02	Y	Y	-	59.74	Y	Y	D	TCCTCATTGGTGTAGTCGGTAACACTCTAGTCTTTCACACTGGTACCTCGGGTTCGATTCCCGAATGGGGAG
33	NC_007087.3.tRNA60	GluTTC	cytosolic	2698671	2698743	NC_007087.3	-	20	D-loop	T	-	70.25	Y	Y	C	89.33	Y	Y	-	75.31	Y	Y	-	57.03	Y	Y	-	59.74	Y	Y	D	TCCTCATTGGTGTAGTCGGTAACACTCTAGTCTTTCACACTGGTACCTCGGGTTCGATTCCCGAATGGGGAG
33	NC_007089.4.tRNA70	GluTTC	cytosolic	2675535	2675607	NC_007089.4	-	20	D-loop	T	-	70.25	Y	Y	C	89.33	Y	Y	-	75.31	Y	Y	-	57.03	Y	Y	-	59.74	Y	Y	D	TCCTCATTGGTGTAGTCGGTAACACTCTAGTCTTTCACACTGGTACCTCGGGTTCGATTCCCGAATGGGGAG
33	NC_007092.3.tRNA48	GluTTC	cytosolic	3291633	3291705	NC_007092.3	-	20	D-loop	T	-	70.25	Y	Y	C	89.33	Y	Y	-	75.31	Y	Y	-	57.03	Y	Y	-	59.74	Y	Y	D	TCCTCATTGGTGTAGTCGGTAACACTCTAGTCTTTCACACTGGTACCTCGGGTTCGATTCCCGAATGGGGAG
33	NC_007087.3.tRNA57	GluTTC	cytosolic	3008411	3008483	NC_007087.3	-	58	T-loop	A	T	-	NA	NA	T	-	NA	NA	T	-	NA	NA	T	-	NA	NA	T	-	NA	NA	m1A	TCCTCATTGGTGTAGTCGGTAACACTCTAGTCTTTCACACTGGTACCTCGGGTTCGATTCCCGAATGGGGAG
33	NC_007087.3.tRNA60	GluTTC	cytosolic	2698671	2698743	NC_007087.3	-	58	T-loop	A	T	-	NA	NA	T	-	NA	NA	T	-	NA	NA	T	-	NA	NA	T	-	NA	NA	m1A	TCCTCATTGGTGTAGTCGGTAACACTCTAGTCTTTCACACTGGTACCTCGGGTTCGATTCCCGAATGGGGAG
33	NC_007087.3.tRNA66	GluTTC	cytosolic	2368297	2368369	NC_007087.3	-	58	T-loop	A	T	-	NA	NA	T	-	NA	NA	T	-	NA	NA	T	-	NA	NA	T	-	NA	NA	m1A	TCCTCATTGGTGTAGTCGGTAACACTCTAGTCTTTCACACTGGTACCTCGGGTTCGATTCCCGAATGGGGAG
33	NC_007088.5.tRNA67	GluTTC	cytosolic	5454646	5454718	NC_007088.5	-	58	T-loop	A	T	-	NA	NA	T	-	NA	NA	T	-	NA	NA	T	-	NA	NA	T	-	NA	NA	m1A	TCCTCATTGGTGTAGTCGGTAACACTCTAGTCTTTCACACTGGTACCTCGGGTTCGATTCCCGAATGGGGAG
33	NC_007088.5.tRNA68	GluTTC	cytosolic	5452265	5452337	NC_007088.5	-	58	T-loop	A	T	-	NA	NA	T	-	NA	NA	T	-	NA	NA	T	-	NA	NA	T	-	NA	NA	m1A	TCCTCATTGGTGTAGTCGGTAACACTCTAGTCTTTCACACTGGTACCTCGGGTTCGATTCCCGAATGGGGAG
33	NC_007088.5.tRNA81	GluTTC	cytosolic	3533565	3533637	NC_007088.5	-	58	T-loop	A	T	-	NA	NA	T	-	NA	NA	T	-	NA	NA	T	-	NA	NA	T	-	NA	NA	m1A	TCCTCATTGGTGTAGTCGGTAACACTCTAGTCTTTCACACTGGTACCTCGGGTTCGATTCCCGAATGGGGAG
33	NC_007089.4.tRNA70	GluTTC	cytosolic	2675535	2675607	NC_007089.4	-	58	T-loop	A	T	-	NA	NA	T	-	NA	NA	T	-	NA	NA	T	-	NA	NA	T	-	NA	NA	m1A	TCCTCATTGGTGTAGTCGGTAACACTCTAGTCTTTCACACTGGTACCTCGGGTTCGATTCCCGAATGGGGAG
33	NC_007089.4.tRNA73	GluTTC	cytosolic	2156653	2156725	NC_007089.4	-	58	T-loop	A	T	-	NA	NA	T	-	NA	NA	T	-	NA	NA	T	-	NA	NA	T	-	NA	NA	m1A	TCCTCATTGGTGTAGTCGGTAACACTCTAGTCTTTCACACTGGTACCTCGGGTTCGATTCCCGAATGGGGAG
33	NC_007091.3.tRNA20	GluTTC	cytosolic	3245732	3245804	NC_007091.3	-	58	T-loop	A	T	-	NA	NA	T	-	NA	NA	T	-	NA	NA	T	-	NA	NA	T	-	NA	NA	m1A	TCCTCATTGGTGTAGTCGGTAACACTCTAGTCTTTCACACTGGTACCTCGGGTTCGATTCCCGAATGGGGAG
33	NC_007092.3.tRNA48	GluTTC	cytosolic	3291633	3291705	NC_007092.3	-	58	T-loop	A	T	-	NA	NA	T	-	NA	NA	T	-	NA	NA	T	-	NA	NA	T	-	NA	NA	m1A	TCCTCATTGGTGTAGTCGGTAACACTCTAGTCTTTCACACTGGTACCTCGGGTTCGATTCCCGAATGGGGAG
33	NC_007092.3.tRNA50	GluTTC	cytosolic	3069438	3069510	NC_007092.3	-	58	T-loop	A	T	-	NA	NA	T	-	NA	NA	T	-	NA	NA	T	-	NA	NA	T	-	NA	NA	m1A	TCCTCATTGGTGTAGTCGGTAACACTCTAGTCTTTCACACTGGTACCTCGGGTTCGATTCCCGAATGGGGAG
33	NC_007092.3.tRNA57	GluTTC	cytosolic	2730061	2730133	NC_007092.3	-	58	T-loop	A	T	-	NA	NA	T	-	NA	NA	T	-	NA	NA	T	-	NA	NA	T	-	NA	NA	m1A	TCCTCATTGGTGTAGTCGGTAACACTCTAGTCTTTCACACTGGTACCTCGGGTTCGATTCCCGAATGGGGAG
33	NC_007087.3.tRNA20	GluTTC	cytosolic	2366930	2367002	NC_007087.3	+	58	T-loop	A	T	-	NA	NA	T	-	NA	NA	T	-	NA	NA	T	-	NA	NA	T	-	NA	NA	m1A	TCCTCATTGGTGTAGTCGGTAACACTCTAGTCTTTCACACTGGTACCTCGGGTTCGATTCCCGAATGGGGAG
33	NC_007087.3.tRNA27	GluTTC	cytosolic	2687278	2687350	NC_007087.3	+	58	T-loop	A	T	-	NA	NA	T	-	NA	NA	T	-	NA	NA	T	-	NA	NA	T	-	NA	NA	m1A	TCCTCATTGGTGTAGTCGGTAACACTCTAGTCTTTCACACTGGTACCTCGGGTTCGATTCCCGAATGGGGAG
33	NC_007088.5.tRNA5	GluTTC	cytosolic	2498148	2498220	NC_007088.5	+	58	T-loop	A	T	-	NA	NA	T	-	NA	NA	T	-	NA	NA	T	-	NA	NA	T	-	NA	NA	m1A	TCCTCATTGGTGTAGTCGGTAACACTCTAGTCTTTCACACTGGTACCTCGGGTTCGATTCCCGAATGGGGAG
33	NC_007089.4.tRNA16	GluTTC	cytosolic	3889341	3889413	NC_007089.4	+	58	T-loop	A	T	-	NA	NA	T	-	NA	NA	T	-	NA	NA	T	-	NA	NA	T	-	NA	NA	m1A	TCCTCATTGGTGTAGTCGGTAACACTCTAGTCTTTCACACTGGTACCTCGGGTTCGATTCCCGAATGGGGAG
33	NC_007092.3.tRNA1	GluTTC	cytosolic	323422	323494	NC_007092.3	+	58	T-loop	A	T	-	NA	NA	T	-	NA	NA	T	-	NA	NA	T	-	NA	NA	T	-	NA	NA	m1A	TCCTCATTGGTGTAGTCGGTAACACTCTAGTCTTTCACACTGGTACCTCGGGTTCGATTCCCGAATGGGGAG
33	NC_007092.3.tRNA16	GluTTC	cytosolic	2120505	2120577	NC_007092.3	+	58	T-loop	A	T	-	NA	NA	T	-	NA	NA	T	-	NA	NA	T	-	NA	NA	T	-	NA	NA	m1A	TCCTCATTGGTGTAGTCGGTAACACTCTAGTCTTTCACACTGGTACCTCGGGTTCGATTCCCGAATGGGGAG
33	NC_007092.3.tRNA30	GluTTC	cytosolic	3053147	3053219	NC_007092.3	+	58	T-loop	A	T	-	NA	NA	T	-	NA	NA	T	-	NA	NA	T	-	NA	NA	T	-	NA	NA	m1A	TCCTCATTGGTGTAGTCGGTAACACTCTAGTCTTTCACACTGGTACCTCGGGTTCGATTCCCGAATGGGGAG
34	NC_007092.3.tRNA6	GlnTTG	cytosolic	1453607	1453680	NC_007092.3	+	58	T-loop	A	T	58.05	NA	m1A|m1I|ms2i6A	T	80.88	NA	m1A|m1I|ms2i6A	T	49.08	NA	m1A|m1I|ms2i6A	T	-	NA	m1A|m1I|ms2i6A	T	-	NA	m1A|m1I|ms2i6A	m1A	GGTTTTATAGTGTAATTGGTTAGCACCCAGGACTTTGAATCCTGTAATCTGAGTTCGAGTCTCAGTAGAACCA
34	NC_007088.5.tRNA54	GlnTTG	cytosolic	6705103	6705176	NC_007088.5	-	58	T-loop	A	T	58.53	NA	m1A|m1I|ms2i6A	T	80.99	NA	m1A|m1I|ms2i6A	T	49.14	NA	m1A|m1I|ms2i6A	T	-	NA	m1A|m1I|ms2i6A	T	-	NA	m1A|m1I|ms2i6A	m1A	GGTTTTATAGTGTAATTGGTTAGCACCCAGGACTTTGAATCCTGTAATCTGAGTTCGAGTCTCAGTAGAACCA
34	NC_007091.3.tRNA3	GlnTTG	cytosolic	1989889	1989962	NC_007091.3	+	58	T-loop	A	T	58.53	NA	m1A|m1I|ms2i6A	T	80.99	NA	m1A|m1I|ms2i6A	T	49.14	NA	m1A|m1I|ms2i6A	T	-	NA	m1A|m1I|ms2i6A	T	-	NA	m1A|m1I|ms2i6A	m1A	GGTTTTATAGTGTAATTGGTTAGCACCCAGGACTTTGAATCCTGTAATCTGAGTTCGAGTCTCAGTAGAACCA
34	NC_007087.3.tRNA59	GlnTTG	cytosolic	2855251	2855324	NC_007087.3	-	58	T-loop	A	T	59.47	NA	m1A|m1I|ms2i6A	T	81.22	NA	m1A|m1I|ms2i6A	T	49.34	NA	m1A|m1I|ms2i6A	T	-	NA	m1A|m1I|ms2i6A	T	-	NA	m1A|m1I|ms2i6A	m1A	GGTTTTATAGTGTAATTGGTTAGCACCCAGGACTTTGAATCCTGTAATCTGAGTTCGAGTCTCAGTAGAACCA
34	NC_007089.4.tRNA13	GlnTTG	cytosolic	3366145	3366218	NC_007089.4	+	58	T-loop	A	T	59.49	NA	m1A|m1I|ms2i6A	T	81.24	NA	m1A|m1I|ms2i6A	T	49.35	NA	m1A|m1I|ms2i6A	T	-	NA	m1A|m1I|ms2i6A	T	-	NA	m1A|m1I|ms2i6A	m1A	GGTTTTATAGTGTAATTGGTTAGCACCCAGGACTTTGAATCCTGTAATCTGAGTTCGAGTCTCAGTAGAACCA
34	NC_007088.5.tRNA64	GlnTTG	cytosolic	5907957	5908030	NC_007088.5	-	58	T-loop	A	T	59.52	NA	m1A|m1I|ms2i6A	T	81.24	NA	m1A|m1I|ms2i6A	T	49.35	NA	m1A|m1I|ms2i6A	T	-	NA	m1A|m1I|ms2i6A	T	-	NA	m1A|m1I|ms2i6A	m1A	GGTTTTATAGTGTAATTGGTTAGCACCCAGGACTTTGAATCCTGTAATCTGAGTTCGAGTCTCAGTAGAACCA
34	NC_007088.5.tRNA79	GlnTTG	cytosolic	3853358	3853431	NC_007088.5	-	58	T-loop	A	T	59.52	NA	m1A|m1I|ms2i6A	T	81.24	NA	m1A|m1I|ms2i6A	T	49.35	NA	m1A|m1I|ms2i6A	T	-	NA	m1A|m1I|ms2i6A	T	-	NA	m1A|m1I|ms2i6A	m1A	GGTTTTATAGTGTAATTGGTTAGCACCCAGGACTTTGAATCCTGTAATCTGAGTTCGAGTCTCAGTAGAACCA
34	NC_007088.5.tRNA3	GlnTTG	cytosolic	1825598	1825671	NC_007088.5	+	58	T-loop	A	T	59.52	NA	m1A|m1I|ms2i6A	T	81.24	NA	m1A|m1I|ms2i6A	T	49.35	NA	m1A|m1I|ms2i6A	T	-	NA	m1A|m1I|ms2i6A	T	-	NA	m1A|m1I|ms2i6A	m1A	GGTTTTATAGTGTAATTGGTTAGCACCCAGGACTTTGAATCCTGTAATCTGAGTTCGAGTCTCAGTAGAACCA
34	NC_007088.5.tRNA59	GlnTTG	cytosolic	6364518	6364591	NC_007088.5	-	58	T-loop	A	T	59.53	NA	m1A|m1I|ms2i6A	T	81.24	NA	m1A|m1I|ms2i6A	T	49.35	NA	m1A|m1I|ms2i6A	T	-	NA	m1A|m1I|ms2i6A	T	-	NA	m1A|m1I|ms2i6A	m1A	GGTTTTATAGTGTAATTGGTTAGCACCCAGGACTTTGAATCCTGTAATCTGAGTTCGAGTCTCAGTAGAACCA
34	NC_007087.3.tRNA21	GlnTTG	cytosolic	2371017	2371090	NC_007087.3	+	58	T-loop	A	T	59.53	NA	m1A|m1I|ms2i6A	T	81.25	NA	m1A|m1I|ms2i6A	T	49.35	NA	m1A|m1I|ms2i6A	T	-	NA	m1A|m1I|ms2i6A	T	-	NA	m1A|m1I|ms2i6A	m1A	GGTTTTATAGTGTAATTGGTTAGCACCCAGGACTTTGAATCCTGTAATCTGAGTTCGAGTCTCAGTAGAACCA
34	NC_007087.3.tRNA30	GlnTTG	cytosolic	2850043	2850116	NC_007087.3	+	58	T-loop	A	T	59.53	NA	m1A|m1I|ms2i6A	T	81.24	NA	m1A|m1I|ms2i6A	T	49.35	NA	m1A|m1I|ms2i6A	T	-	NA	m1A|m1I|ms2i6A	T	-	NA	m1A|m1I|ms2i6A	m1A	GGTTTTATAGTGTAATTGGTTAGCACCCAGGACTTTGAATCCTGTAATCTGAGTTCGAGTCTCAGTAGAACCA
34	NC_007092.3.tRNA19	GlnTTG	cytosolic	2286131	2286204	NC_007092.3	+	58	T-loop	A	T	59.53	NA	m1A|m1I|ms2i6A	T	81.25	NA	m1A|m1I|ms2i6A	T	49.35	NA	m1A|m1I|ms2i6A	T	-	NA	m1A|m1I|ms2i6A	T	-	NA	m1A|m1I|ms2i6A	m1A	GGTTTTATAGTGTAATTGGTTAGCACCCAGGACTTTGAATCCTGTAATCTGAGTTCGAGTCTCAGTAGAACCA
34	NC_007087.3.tRNA65	GlnTTG	cytosolic	2370124	2370197	NC_007087.3	-	58	T-loop	A	T	59.54	NA	m1A|m1I|ms2i6A	T	81.24	NA	m1A|m1I|ms2i6A	T	49.35	NA	m1A|m1I|ms2i6A	T	-	NA	m1A|m1I|ms2i6A	T	-	NA	m1A|m1I|ms2i6A	m1A	GGTTTTATAGTGTAATTGGTTAGCACCCAGGACTTTGAATCCTGTAATCTGAGTTCGAGTCTCAGTAGAACCA
35	NC_007088.5.tRNA75	LysTTT	cytosolic	4989790	4989863	NC_007088.5	-	18	D-loop	G	-	25.34	NA	NA	-	-	NA	NA	-	-	NA	NA	-	21.50	NA	NA	-	-	NA	NA	m2G | Gm	GCCCAGATAGCTCAGTCGGTAGAGCGCAAGGCTTTTAACCTTGTGGTCGGGGGTTCGAGCCCCCCTTTGGGCG
35	NC_007087.3.tRNA22	LysTTT	cytosolic	2398343	2398416	NC_007087.3	+	18	D-loop	G	-	25.46	NA	NA	-	-	NA	NA	-	-	NA	NA	-	21.53	NA	NA	-	-	NA	NA	m2G | Gm	GCCCAGATAGCTCAGTCGGTAGAGCGCAAGGCTTTTAACCTTGTGGTCGGGGGTTCGAGCCCCCCTTTGGGCG
35	NC_007089.4.tRNA62	LysTTT	cytosolic	4268092	4268165	NC_007089.4	-	18	D-loop	G	-	25.47	NA	NA	-	-	NA	NA	-	-	NA	NA	-	21.54	NA	NA	-	-	NA	NA	m2G | Gm	GCCCAGATAGCTCAGTCGGTAGAGCGCAAGGCTTTTAACCTTGTGGTCGGGGGTTCGAGCCCCCCTTTGGGCG
35	NC_007090.3.tRNA32	LysTTT	cytosolic	1802372	1802445	NC_007090.3	-	18	D-loop	G	-	25.47	NA	NA	-	-	NA	NA	-	-	NA	NA	-	21.54	NA	NA	-	-	NA	NA	m2G | Gm	GCCCAGATAGCTCAGTCGGTAGAGCGCAAGGCTTTTAACCTTGTGGTCGGGGGTTCGAGCCCCCCTTTGGGCG
35	NC_007092.3.tRNA73	LysTTT	cytosolic	1703274	1703347	NC_007092.3	-	18	D-loop	G	-	25.47	NA	NA	-	-	NA	NA	-	-	NA	NA	-	21.54	NA	NA	-	-	NA	NA	m2G | Gm	GCCCAGATAGCTCAGTCGGTAGAGCGCAAGGCTTTTAACCTTGTGGTCGGGGGTTCGAGCCCCCCTTTGGGCG
35	NC_007087.3.tRNA49	LysTTT	cytosolic	4158869	4158942	NC_007087.3	-	18	D-loop	G	-	25.49	NA	NA	-	-	NA	NA	-	-	NA	NA	-	21.55	NA	NA	-	-	NA	NA	m2G | Gm	GCCCAGATAGCTCAGTCGGTAGAGCGCAAGGCTTTTAACCTTGTGGTCGGGGGTTCGAGCCCCCCTTTGGGCG
35	NC_007089.4.tRNA61	LysTTT	cytosolic	4270314	4270387	NC_007089.4	-	18	D-loop	G	-	25.49	NA	NA	-	-	NA	NA	-	-	NA	NA	-	21.54	NA	NA	-	-	NA	NA	m2G | Gm	GCCCAGATAGCTCAGTCGGTAGAGCGCAAGGCTTTTAACCTTGTGGTCGGGGGTTCGAGCCCCCCTTTGGGCG
35	NC_007089.4.tRNA79	LysTTT	cytosolic	1112772	1112845	NC_007089.4	-	18	D-loop	G	-	25.49	NA	NA	-	-	NA	NA	-	-	NA	NA	-	21.55	NA	NA	-	-	NA	NA	m2G | Gm	GCCCAGATAGCTCAGTCGGTAGAGCGCAAGGCTTTTAACCTTGTGGTCGGGGGTTCGAGCCCCCCTTTGGGCG
35	NC_007087.3.tRNA25	LysTTT	cytosolic	2503576	2503649	NC_007087.3	+	18	D-loop	G	-	25.49	NA	NA	-	-	NA	NA	-	-	NA	NA	-	21.55	NA	NA	-	-	NA	NA	m2G | Gm	GCCCAGATAGCTCAGTCGGTAGAGCGCAAGGCTTTTAACCTTGTGGTCGGGGGTTCGAGCCCCCCTTTGGGCG
35	NC_007087.3.tRNA31	LysTTT	cytosolic	2877752	2877825	NC_007087.3	+	18	D-loop	G	-	25.49	NA	NA	-	-	NA	NA	-	-	NA	NA	-	21.55	NA	NA	-	-	NA	NA	m2G | Gm	GCCCAGATAGCTCAGTCGGTAGAGCGCAAGGCTTTTAACCTTGTGGTCGGGGGTTCGAGCCCCCCTTTGGGCG
35	NC_007090.3.tRNA11	LysTTT	cytosolic	3970862	3970935	NC_007090.3	+	18	D-loop	G	-	25.49	NA	NA	-	-	NA	NA	-	-	NA	NA	-	21.54	NA	NA	-	-	NA	NA	m2G | Gm	GCCCAGATAGCTCAGTCGGTAGAGCGCAAGGCTTTTAACCTTGTGGTCGGGGGTTCGAGCCCCCCTTTGGGCG
35	NC_007091.3.tRNA1	LysTTT	cytosolic	40885	40958	NC_007091.3	+	18	D-loop	G	-	25.49	NA	NA	-	-	NA	NA	-	-	NA	NA	-	21.55	NA	NA	-	-	NA	NA	m2G | Gm	GCCCAGATAGCTCAGTCGGTAGAGCGCAAGGCTTTTAACCTTGTGGTCGGGGGTTCGAGCCCCCCTTTGGGCG
35	NC_007091.3.tRNA6	LysTTT	cytosolic	2727389	2727462	NC_007091.3	+	18	D-loop	G	-	25.49	NA	NA	-	-	NA	NA	-	-	NA	NA	-	21.54	NA	NA	-	-	NA	NA	m2G | Gm	GCCCAGATAGCTCAGTCGGTAGAGCGCAAGGCTTTTAACCTTGTGGTCGGGGGTTCGAGCCCCCCTTTGGGCG
35	NC_007091.3.tRNA7	LysTTT	cytosolic	2768639	2768712	NC_007091.3	+	18	D-loop	G	-	25.49	NA	NA	-	-	NA	NA	-	-	NA	NA	-	21.55	NA	NA	-	-	NA	NA	m2G | Gm	GCCCAGATAGCTCAGTCGGTAGAGCGCAAGGCTTTTAACCTTGTGGTCGGGGGTTCGAGCCCCCCTTTGGGCG
35	NC_007092.3.tRNA9	LysTTT	cytosolic	1794633	1794706	NC_007092.3	+	18	D-loop	G	-	25.49	NA	NA	-	-	NA	NA	-	-	NA	NA	-	21.55	NA	NA	-	-	NA	NA	m2G | Gm	GCCCAGATAGCTCAGTCGGTAGAGCGCAAGGCTTTTAACCTTGTGGTCGGGGGTTCGAGCCCCCCTTTGGGCG
35	NC_007089.4.tRNA66	LysTTT	cytosolic	3574245	3574318	NC_007089.4	-	18	D-loop	G	-	37.05	NA	NA	-	-	NA	NA	-	21.38	NA	NA	-	26.77	NA	NA	-	-	NA	NA	m2G | Gm	GCCCAGATAGCTCAGTCGGTAGAGCGCAAGGCTTTTAACCTTGTGGTCGGGGGTTCGAGCCCCCCTTTGGGCG
35	NC_007091.3.tRNA22	LysTTT	cytosolic	3113135	3113208	NC_007091.3	-	18	D-loop	G	-	37.05	NA	NA	-	-	NA	NA	-	21.42	NA	NA	-	26.81	NA	NA	-	-	NA	NA	m2G | Gm	GCCCAGATAGCTCAGTCGGTAGAGCGCAAGGCTTTTAACCTTGTGGTCGGGGGTTCGAGCCCCCCTTTGGGCG
35	NC_007092.3.tRNA49	LysTTT	cytosolic	3137396	3137469	NC_007092.3	-	18	D-loop	G	-	37.06	NA	NA	-	-	NA	NA	-	21.41	NA	NA	-	26.80	NA	NA	-	-	NA	NA	m2G | Gm	GCCCAGATAGCTCAGTCGGTAGAGCGCAAGGCTTTTAACCTTGTGGTCGGGGGTTCGAGCCCCCCTTTGGGCG
35	NC_007092.3.tRNA34	LysTTT	cytosolic	3141443	3141516	NC_007092.3	+	18	D-loop	G	-	37.06	NA	NA	-	-	NA	NA	-	21.41	NA	NA	-	26.80	NA	NA	-	-	NA	NA	m2G | Gm	GCCCAGATAGCTCAGTCGGTAGAGCGCAAGGCTTTTAACCTTGTGGTCGGGGGTTCGAGCCCCCCTTTGGGCG
35	NC_007088.5.tRNA50	LysTTT	cytosolic	6863247	6863320	NC_007088.5	-	18	D-loop	G	-	37.14	NA	NA	-	-	NA	NA	-	21.44	NA	NA	-	26.81	NA	NA	-	-	NA	NA	m2G | Gm	GCCCAGATAGCTCAGTCGGTAGAGCGCAAGGCTTTTAACCTTGTGGTCGGGGGTTCGAGCCCCCCTTTGGGCG
35	NC_007089.4.tRNA78	LysTTT	cytosolic	1431186	1431259	NC_007089.4	-	18	D-loop	G	-	37.14	NA	NA	-	-	NA	NA	-	21.44	NA	NA	-	26.81	NA	NA	-	-	NA	NA	m2G | Gm	GCCCAGATAGCTCAGTCGGTAGAGCGCAAGGCTTTTAACCTTGTGGTCGGGGGTTCGAGCCCCCCTTTGGGCG
35	NC_007088.5.tRNA75	LysTTT	cytosolic	4989790	4989863	NC_007088.5	-	20	D-loop	T	-	67.12	D	D	C	87.80	NA	D	-	74.25	D	D	-	58.03	D	D	-	56.43	D	D	D	GCCCAGATAGCTCAGTCGGTAGAGCGCAAGGCTTTTAACCTTGTGGTCGGGGGTTCGAGCCCCCCTTTGGGCG
35	NC_007087.3.tRNA22	LysTTT	cytosolic	2398343	2398416	NC_007087.3	+	20	D-loop	T	-	67.21	D	D	C	87.89	NA	D	-	74.26	D	D	-	58.05	D	D	-	56.45	D	D	D	GCCCAGATAGCTCAGTCGGTAGAGCGCAAGGCTTTTAACCTTGTGGTCGGGGGTTCGAGCCCCCCTTTGGGCG
35	NC_007089.4.tRNA62	LysTTT	cytosolic	4268092	4268165	NC_007089.4	-	20	D-loop	T	-	67.22	D	D	C	87.89	NA	D	-	74.28	D	D	-	58.07	D	D	-	56.46	D	D	D	GCCCAGATAGCTCAGTCGGTAGAGCGCAAGGCTTTTAACCTTGTGGTCGGGGGTTCGAGCCCCCCTTTGGGCG
35	NC_007090.3.tRNA32	LysTTT	cytosolic	1802372	1802445	NC_007090.3	-	20	D-loop	T	-	67.22	D	D	C	87.89	NA	D	-	74.28	D	D	-	58.07	D	D	-	56.46	D	D	D	GCCCAGATAGCTCAGTCGGTAGAGCGCAAGGCTTTTAACCTTGTGGTCGGGGGTTCGAGCCCCCCTTTGGGCG
35	NC_007092.3.tRNA73	LysTTT	cytosolic	1703274	1703347	NC_007092.3	-	20	D-loop	T	-	67.22	D	D	C	87.89	NA	D	-	74.28	D	D	-	58.07	D	D	-	56.46	D	D	D	GCCCAGATAGCTCAGTCGGTAGAGCGCAAGGCTTTTAACCTTGTGGTCGGGGGTTCGAGCCCCCCTTTGGGCG
35	NC_007087.3.tRNA49	LysTTT	cytosolic	4158869	4158942	NC_007087.3	-	20	D-loop	T	-	67.23	D	D	C	87.89	NA	D	-	74.29	D	D	-	58.07	D	D	-	56.48	D	D	D	GCCCAGATAGCTCAGTCGGTAGAGCGCAAGGCTTTTAACCTTGTGGTCGGGGGTTCGAGCCCCCCTTTGGGCG
35	NC_007089.4.tRNA61	LysTTT	cytosolic	4270314	4270387	NC_007089.4	-	20	D-loop	T	-	67.23	D	D	C	87.89	NA	D	-	74.28	D	D	-	58.07	D	D	-	56.47	D	D	D	GCCCAGATAGCTCAGTCGGTAGAGCGCAAGGCTTTTAACCTTGTGGTCGGGGGTTCGAGCCCCCCTTTGGGCG
35	NC_007089.4.tRNA79	LysTTT	cytosolic	1112772	1112845	NC_007089.4	-	20	D-loop	T	-	67.23	D	D	C	87.89	NA	D	-	74.29	D	D	-	58.07	D	D	-	56.48	D	D	D	GCCCAGATAGCTCAGTCGGTAGAGCGCAAGGCTTTTAACCTTGTGGTCGGGGGTTCGAGCCCCCCTTTGGGCG
35	NC_007087.3.tRNA25	LysTTT	cytosolic	2503576	2503649	NC_007087.3	+	20	D-loop	T	-	67.23	D	D	C	87.89	NA	D	-	74.29	D	D	-	58.07	D	D	-	56.48	D	D	D	GCCCAGATAGCTCAGTCGGTAGAGCGCAAGGCTTTTAACCTTGTGGTCGGGGGTTCGAGCCCCCCTTTGGGCG
35	NC_007087.3.tRNA31	LysTTT	cytosolic	2877752	2877825	NC_007087.3	+	20	D-loop	T	-	67.23	D	D	C	87.89	NA	D	-	74.29	D	D	-	58.07	D	D	-	56.48	D	D	D	GCCCAGATAGCTCAGTCGGTAGAGCGCAAGGCTTTTAACCTTGTGGTCGGGGGTTCGAGCCCCCCTTTGGGCG
35	NC_007090.3.tRNA11	LysTTT	cytosolic	3970862	3970935	NC_007090.3	+	20	D-loop	T	-	67.23	D	D	C	87.89	NA	D	-	74.29	D	D	-	58.07	D	D	-	56.48	D	D	D	GCCCAGATAGCTCAGTCGGTAGAGCGCAAGGCTTTTAACCTTGTGGTCGGGGGTTCGAGCCCCCCTTTGGGCG
35	NC_007091.3.tRNA1	LysTTT	cytosolic	40885	40958	NC_007091.3	+	20	D-loop	T	-	67.23	D	D	C	87.89	NA	D	-	74.29	D	D	-	58.07	D	D	-	56.48	D	D	D	GCCCAGATAGCTCAGTCGGTAGAGCGCAAGGCTTTTAACCTTGTGGTCGGGGGTTCGAGCCCCCCTTTGGGCG
35	NC_007091.3.tRNA6	LysTTT	cytosolic	2727389	2727462	NC_007091.3	+	20	D-loop	T	-	67.23	D	D	C	87.89	NA	D	-	74.29	D	D	-	58.07	D	D	-	56.47	D	D	D	GCCCAGATAGCTCAGTCGGTAGAGCGCAAGGCTTTTAACCTTGTGGTCGGGGGTTCGAGCCCCCCTTTGGGCG
35	NC_007091.3.tRNA7	LysTTT	cytosolic	2768639	2768712	NC_007091.3	+	20	D-loop	T	-	67.23	D	D	C	87.89	NA	D	-	74.28	D	D	-	58.07	D	D	-	56.47	D	D	D	GCCCAGATAGCTCAGTCGGTAGAGCGCAAGGCTTTTAACCTTGTGGTCGGGGGTTCGAGCCCCCCTTTGGGCG
35	NC_007092.3.tRNA9	LysTTT	cytosolic	1794633	1794706	NC_007092.3	+	20	D-loop	T	-	67.23	D	D	C	87.89	NA	D	-	74.29	D	D	-	58.07	D	D	-	56.48	D	D	D	GCCCAGATAGCTCAGTCGGTAGAGCGCAAGGCTTTTAACCTTGTGGTCGGGGGTTCGAGCCCCCCTTTGGGCG
35	NC_007091.3.tRNA22	LysTTT	cytosolic	3113135	3113208	NC_007091.3	-	20	D-loop	T	-	73.29	D	D	C	91.07	D	D	-	78.08	D	D	-	62.14	D	D	-	60.85	D	D	D	GCCCAGATAGCTCAGTCGGTAGAGCGCAAGGCTTTTAACCTTGTGGTCGGGGGTTCGAGCCCCCCTTTGGGCG
35	NC_007092.3.tRNA49	LysTTT	cytosolic	3137396	3137469	NC_007092.3	-	20	D-loop	T	-	73.29	D	D	C	91.07	D	D	-	78.09	D	D	-	62.13	D	D	-	60.85	D	D	D	GCCCAGATAGCTCAGTCGGTAGAGCGCAAGGCTTTTAACCTTGTGGTCGGGGGTTCGAGCCCCCCTTTGGGCG
35	NC_007092.3.tRNA34	LysTTT	cytosolic	3141443	3141516	NC_007092.3	+	20	D-loop	T	-	73.29	D	D	C	91.07	D	D	-	78.09	D	D	-	62.13	D	D	-	60.85	D	D	D	GCCCAGATAGCTCAGTCGGTAGAGCGCAAGGCTTTTAACCTTGTGGTCGGGGGTTCGAGCCCCCCTTTGGGCG
35	NC_007089.4.tRNA66	LysTTT	cytosolic	3574245	3574318	NC_007089.4	-	20	D-loop	T	-	73.31	D	D	C	90.95	NA	D	-	78.01	D	D	-	62.12	D	D	-	60.77	D	D	D	GCCCAGATAGCTCAGTCGGTAGAGCGCAAGGCTTTTAACCTTGTGGTCGGGGGTTCGAGCCCCCCTTTGGGCG
35	NC_007088.5.tRNA50	LysTTT	cytosolic	6863247	6863320	NC_007088.5	-	20	D-loop	T	-	73.33	D	D	C	91.07	D	D	-	78.10	D	D	-	62.14	D	D	-	60.87	D	D	D	GCCCAGATAGCTCAGTCGGTAGAGCGCAAGGCTTTTAACCTTGTGGTCGGGGGTTCGAGCCCCCCTTTGGGCG
35	NC_007089.4.tRNA78	LysTTT	cytosolic	1431186	1431259	NC_007089.4	-	20	D-loop	T	-	73.33	D	D	C	91.07	D	D	-	78.10	D	D	-	62.14	D	D	-	60.87	D	D	D	GCCCAGATAGCTCAGTCGGTAGAGCGCAAGGCTTTTAACCTTGTGGTCGGGGGTTCGAGCCCCCCTTTGGGCG
35	NC_007088.5.tRNA75	LysTTT	cytosolic	4989790	4989863	NC_007088.5	-	26	after 3' D-stem	G	A	20.85	NA	NA	A	36.71	NA	NA	A	23.97	NA	NA	A	-	NA	NA	A	-	NA	NA	m2G | m2,2G	GCCCAGATAGCTCAGTCGGTAGAGCGCAAGGCTTTTAACCTTGTGGTCGGGGGTTCGAGCCCCCCTTTGGGCG
35	NC_007089.4.tRNA62	LysTTT	cytosolic	4268092	4268165	NC_007089.4	-	26	after 3' D-stem	G	A	20.88	NA	NA	A	36.73	NA	NA	A	23.97	NA	NA	A	-	NA	NA	A	-	NA	NA	m2G | m2,2G	GCCCAGATAGCTCAGTCGGTAGAGCGCAAGGCTTTTAACCTTGTGGTCGGGGGTTCGAGCCCCCCTTTGGGCG
35	NC_007090.3.tRNA32	LysTTT	cytosolic	1802372	1802445	NC_007090.3	-	26	after 3' D-stem	G	A	20.88	NA	NA	A	36.73	NA	NA	A	23.97	NA	NA	A	-	NA	NA	A	-	NA	NA	m2G | m2,2G	GCCCAGATAGCTCAGTCGGTAGAGCGCAAGGCTTTTAACCTTGTGGTCGGGGGTTCGAGCCCCCCTTTGGGCG
35	NC_007092.3.tRNA73	LysTTT	cytosolic	1703274	1703347	NC_007092.3	-	26	after 3' D-stem	G	A	20.88	NA	NA	A	36.73	NA	NA	A	23.97	NA	NA	A	-	NA	NA	A	-	NA	NA	m2G | m2,2G	GCCCAGATAGCTCAGTCGGTAGAGCGCAAGGCTTTTAACCTTGTGGTCGGGGGTTCGAGCCCCCCTTTGGGCG
35	NC_007087.3.tRNA22	LysTTT	cytosolic	2398343	2398416	NC_007087.3	+	26	after 3' D-stem	G	A	20.88	NA	NA	A	36.73	NA	NA	A	23.97	NA	NA	A	-	NA	NA	A	-	NA	NA	m2G | m2,2G	GCCCAGATAGCTCAGTCGGTAGAGCGCAAGGCTTTTAACCTTGTGGTCGGGGGTTCGAGCCCCCCTTTGGGCG
35	NC_007087.3.tRNA49	LysTTT	cytosolic	4158869	4158942	NC_007087.3	-	26	after 3' D-stem	G	A	20.89	NA	NA	A	36.73	NA	NA	A	23.97	NA	NA	A	-	NA	NA	A	-	NA	NA	m2G | m2,2G	GCCCAGATAGCTCAGTCGGTAGAGCGCAAGGCTTTTAACCTTGTGGTCGGGGGTTCGAGCCCCCCTTTGGGCG
35	NC_007089.4.tRNA61	LysTTT	cytosolic	4270314	4270387	NC_007089.4	-	26	after 3' D-stem	G	A	20.89	NA	NA	A	36.73	NA	NA	A	23.97	NA	NA	A	-	NA	NA	A	-	NA	NA	m2G | m2,2G	GCCCAGATAGCTCAGTCGGTAGAGCGCAAGGCTTTTAACCTTGTGGTCGGGGGTTCGAGCCCCCCTTTGGGCG
35	NC_007089.4.tRNA79	LysTTT	cytosolic	1112772	1112845	NC_007089.4	-	26	after 3' D-stem	G	A	20.89	NA	NA	A	36.73	NA	NA	A	23.97	NA	NA	A	-	NA	NA	A	-	NA	NA	m2G | m2,2G	GCCCAGATAGCTCAGTCGGTAGAGCGCAAGGCTTTTAACCTTGTGGTCGGGGGTTCGAGCCCCCCTTTGGGCG
35	NC_007087.3.tRNA25	LysTTT	cytosolic	2503576	2503649	NC_007087.3	+	26	after 3' D-stem	G	A	20.89	NA	NA	A	36.73	NA	NA	A	23.97	NA	NA	A	-	NA	NA	A	-	NA	NA	m2G | m2,2G	GCCCAGATAGCTCAGTCGGTAGAGCGCAAGGCTTTTAACCTTGTGGTCGGGGGTTCGAGCCCCCCTTTGGGCG
35	NC_007087.3.tRNA31	LysTTT	cytosolic	2877752	2877825	NC_007087.3	+	26	after 3' D-stem	G	A	20.89	NA	NA	A	36.73	NA	NA	A	23.97	NA	NA	A	-	NA	NA	A	-	NA	NA	m2G | m2,2G	GCCCAGATAGCTCAGTCGGTAGAGCGCAAGGCTTTTAACCTTGTGGTCGGGGGTTCGAGCCCCCCTTTGGGCG
35	NC_007090.3.tRNA11	LysTTT	cytosolic	3970862	3970935	NC_007090.3	+	26	after 3' D-stem	G	A	20.89	NA	NA	A	36.73	NA	NA	A	23.97	NA	NA	A	-	NA	NA	A	-	NA	NA	m2G | m2,2G	GCCCAGATAGCTCAGTCGGTAGAGCGCAAGGCTTTTAACCTTGTGGTCGGGGGTTCGAGCCCCCCTTTGGGCG
35	NC_007091.3.tRNA1	LysTTT	cytosolic	40885	40958	NC_007091.3	+	26	after 3' D-stem	G	A	20.89	NA	NA	A	36.73	NA	NA	A	23.97	NA	NA	A	-	NA	NA	A	-	NA	NA	m2G | m2,2G	GCCCAGATAGCTCAGTCGGTAGAGCGCAAGGCTTTTAACCTTGTGGTCGGGGGTTCGAGCCCCCCTTTGGGCG
35	NC_007091.3.tRNA6	LysTTT	cytosolic	2727389	2727462	NC_007091.3	+	26	after 3' D-stem	G	A	20.89	NA	NA	A	36.73	NA	NA	A	23.97	NA	NA	A	-	NA	NA	A	-	NA	NA	m2G | m2,2G	GCCCAGATAGCTCAGTCGGTAGAGCGCAAGGCTTTTAACCTTGTGGTCGGGGGTTCGAGCCCCCCTTTGGGCG
35	NC_007091.3.tRNA7	LysTTT	cytosolic	2768639	2768712	NC_007091.3	+	26	after 3' D-stem	G	A	20.89	NA	NA	A	36.73	NA	NA	A	23.97	NA	NA	A	-	NA	NA	A	-	NA	NA	m2G | m2,2G	GCCCAGATAGCTCAGTCGGTAGAGCGCAAGGCTTTTAACCTTGTGGTCGGGGGTTCGAGCCCCCCTTTGGGCG
35	NC_007092.3.tRNA9	LysTTT	cytosolic	1794633	1794706	NC_007092.3	+	26	after 3' D-stem	G	A	20.89	NA	NA	A	36.73	NA	NA	A	23.97	NA	NA	A	-	NA	NA	A	-	NA	NA	m2G | m2,2G	GCCCAGATAGCTCAGTCGGTAGAGCGCAAGGCTTTTAACCTTGTGGTCGGGGGTTCGAGCCCCCCTTTGGGCG
35	NC_007089.4.tRNA66	LysTTT	cytosolic	3574245	3574318	NC_007089.4	-	26	after 3' D-stem	G	A	22.53	NA	NA	A	37.45	NA	NA	A	24.47	NA	NA	A	-	NA	NA	A	-	NA	NA	m2G | m2,2G	GCCCAGATAGCTCAGTCGGTAGAGCGCAAGGCTTTTAACCTTGTGGTCGGGGGTTCGAGCCCCCCTTTGGGCG
35	NC_007091.3.tRNA22	LysTTT	cytosolic	3113135	3113208	NC_007091.3	-	26	after 3' D-stem	G	A	22.53	NA	NA	A	37.47	NA	NA	A	24.50	NA	NA	A	-	NA	NA	A	-	NA	NA	m2G | m2,2G	GCCCAGATAGCTCAGTCGGTAGAGCGCAAGGCTTTTAACCTTGTGGTCGGGGGTTCGAGCCCCCCTTTGGGCG
35	NC_007092.3.tRNA49	LysTTT	cytosolic	3137396	3137469	NC_007092.3	-	26	after 3' D-stem	G	A	22.53	NA	NA	A	37.47	NA	NA	A	24.50	NA	NA	A	-	NA	NA	A	-	NA	NA	m2G | m2,2G	GCCCAGATAGCTCAGTCGGTAGAGCGCAAGGCTTTTAACCTTGTGGTCGGGGGTTCGAGCCCCCCTTTGGGCG
35	NC_007092.3.tRNA34	LysTTT	cytosolic	3141443	3141516	NC_007092.3	+	26	after 3' D-stem	G	A	22.53	NA	NA	A	37.47	NA	NA	A	24.50	NA	NA	A	-	NA	NA	A	-	NA	NA	m2G | m2,2G	GCCCAGATAGCTCAGTCGGTAGAGCGCAAGGCTTTTAACCTTGTGGTCGGGGGTTCGAGCCCCCCTTTGGGCG
35	NC_007088.5.tRNA50	LysTTT	cytosolic	6863247	6863320	NC_007088.5	-	26	after 3' D-stem	G	A	22.54	NA	NA	A	37.47	NA	NA	A	24.50	NA	NA	A	-	NA	NA	A	-	NA	NA	m2G | m2,2G	GCCCAGATAGCTCAGTCGGTAGAGCGCAAGGCTTTTAACCTTGTGGTCGGGGGTTCGAGCCCCCCTTTGGGCG
35	NC_007089.4.tRNA78	LysTTT	cytosolic	1431186	1431259	NC_007089.4	-	26	after 3' D-stem	G	A	22.54	NA	NA	A	37.47	NA	NA	A	24.50	NA	NA	A	-	NA	NA	A	-	NA	NA	m2G | m2,2G	GCCCAGATAGCTCAGTCGGTAGAGCGCAAGGCTTTTAACCTTGTGGTCGGGGGTTCGAGCCCCCCTTTGGGCG
35	NC_007088.5.tRNA75	LysTTT	cytosolic	4989790	4989863	NC_007088.5	-	58	T-loop	A	T	34.56	NA	NA	T	63.66	NA	NA	T	76.43	NA	NA	T	-	NA	NA	T	-	NA	NA	m1A	GCCCAGATAGCTCAGTCGGTAGAGCGCAAGGCTTTTAACCTTGTGGTCGGGGGTTCGAGCCCCCCTTTGGGCG
35	NC_007087.3.tRNA22	LysTTT	cytosolic	2398343	2398416	NC_007087.3	+	58	T-loop	A	T	34.59	NA	NA	T	63.67	NA	NA	T	76.43	NA	NA	T	-	NA	NA	T	-	NA	NA	m1A	GCCCAGATAGCTCAGTCGGTAGAGCGCAAGGCTTTTAACCTTGTGGTCGGGGGTTCGAGCCCCCCTTTGGGCG
35	NC_007087.3.tRNA49	LysTTT	cytosolic	4158869	4158942	NC_007087.3	-	58	T-loop	A	T	34.60	NA	NA	T	63.67	NA	NA	T	76.43	NA	NA	T	-	NA	NA	T	-	NA	NA	m1A	GCCCAGATAGCTCAGTCGGTAGAGCGCAAGGCTTTTAACCTTGTGGTCGGGGGTTCGAGCCCCCCTTTGGGCG
35	NC_007089.4.tRNA61	LysTTT	cytosolic	4270314	4270387	NC_007089.4	-	58	T-loop	A	T	34.60	NA	NA	T	63.67	NA	NA	T	76.43	NA	NA	T	-	NA	NA	T	-	NA	NA	m1A	GCCCAGATAGCTCAGTCGGTAGAGCGCAAGGCTTTTAACCTTGTGGTCGGGGGTTCGAGCCCCCCTTTGGGCG
35	NC_007089.4.tRNA62	LysTTT	cytosolic	4268092	4268165	NC_007089.4	-	58	T-loop	A	T	34.60	NA	NA	T	63.67	NA	NA	T	76.43	NA	NA	T	-	NA	NA	T	-	NA	NA	m1A	GCCCAGATAGCTCAGTCGGTAGAGCGCAAGGCTTTTAACCTTGTGGTCGGGGGTTCGAGCCCCCCTTTGGGCG
35	NC_007089.4.tRNA79	LysTTT	cytosolic	1112772	1112845	NC_007089.4	-	58	T-loop	A	T	34.60	NA	NA	T	63.67	NA	NA	T	76.43	NA	NA	T	-	NA	NA	T	-	NA	NA	m1A	GCCCAGATAGCTCAGTCGGTAGAGCGCAAGGCTTTTAACCTTGTGGTCGGGGGTTCGAGCCCCCCTTTGGGCG
35	NC_007090.3.tRNA32	LysTTT	cytosolic	1802372	1802445	NC_007090.3	-	58	T-loop	A	T	34.60	NA	NA	T	63.67	NA	NA	T	76.43	NA	NA	T	-	NA	NA	T	-	NA	NA	m1A	GCCCAGATAGCTCAGTCGGTAGAGCGCAAGGCTTTTAACCTTGTGGTCGGGGGTTCGAGCCCCCCTTTGGGCG
35	NC_007092.3.tRNA73	LysTTT	cytosolic	1703274	1703347	NC_007092.3	-	58	T-loop	A	T	34.60	NA	NA	T	63.67	NA	NA	T	76.43	NA	NA	T	-	NA	NA	T	-	NA	NA	m1A	GCCCAGATAGCTCAGTCGGTAGAGCGCAAGGCTTTTAACCTTGTGGTCGGGGGTTCGAGCCCCCCTTTGGGCG
35	NC_007087.3.tRNA25	LysTTT	cytosolic	2503576	2503649	NC_007087.3	+	58	T-loop	A	T	34.60	NA	NA	T	63.67	NA	NA	T	76.43	NA	NA	T	-	NA	NA	T	-	NA	NA	m1A	GCCCAGATAGCTCAGTCGGTAGAGCGCAAGGCTTTTAACCTTGTGGTCGGGGGTTCGAGCCCCCCTTTGGGCG
35	NC_007087.3.tRNA31	LysTTT	cytosolic	2877752	2877825	NC_007087.3	+	58	T-loop	A	T	34.60	NA	NA	T	63.67	NA	NA	T	76.43	NA	NA	T	-	NA	NA	T	-	NA	NA	m1A	GCCCAGATAGCTCAGTCGGTAGAGCGCAAGGCTTTTAACCTTGTGGTCGGGGGTTCGAGCCCCCCTTTGGGCG
35	NC_007090.3.tRNA11	LysTTT	cytosolic	3970862	3970935	NC_007090.3	+	58	T-loop	A	T	34.60	NA	NA	T	63.67	NA	NA	T	76.43	NA	NA	T	-	NA	NA	T	-	NA	NA	m1A	GCCCAGATAGCTCAGTCGGTAGAGCGCAAGGCTTTTAACCTTGTGGTCGGGGGTTCGAGCCCCCCTTTGGGCG
35	NC_007091.3.tRNA1	LysTTT	cytosolic	40885	40958	NC_007091.3	+	58	T-loop	A	T	34.60	NA	NA	T	63.67	NA	NA	T	76.43	NA	NA	T	-	NA	NA	T	-	NA	NA	m1A	GCCCAGATAGCTCAGTCGGTAGAGCGCAAGGCTTTTAACCTTGTGGTCGGGGGTTCGAGCCCCCCTTTGGGCG
35	NC_007091.3.tRNA6	LysTTT	cytosolic	2727389	2727462	NC_007091.3	+	58	T-loop	A	T	34.60	NA	NA	T	63.67	NA	NA	T	76.43	NA	NA	T	-	NA	NA	T	-	NA	NA	m1A	GCCCAGATAGCTCAGTCGGTAGAGCGCAAGGCTTTTAACCTTGTGGTCGGGGGTTCGAGCCCCCCTTTGGGCG
35	NC_007091.3.tRNA7	LysTTT	cytosolic	2768639	2768712	NC_007091.3	+	58	T-loop	A	T	34.60	NA	NA	T	63.67	NA	NA	T	76.43	NA	NA	T	-	NA	NA	T	-	NA	NA	m1A	GCCCAGATAGCTCAGTCGGTAGAGCGCAAGGCTTTTAACCTTGTGGTCGGGGGTTCGAGCCCCCCTTTGGGCG
35	NC_007092.3.tRNA9	LysTTT	cytosolic	1794633	1794706	NC_007092.3	+	58	T-loop	A	T	34.60	NA	NA	T	63.67	NA	NA	T	76.43	NA	NA	T	-	NA	NA	T	-	NA	NA	m1A	GCCCAGATAGCTCAGTCGGTAGAGCGCAAGGCTTTTAACCTTGTGGTCGGGGGTTCGAGCCCCCCTTTGGGCG
35	NC_007089.4.tRNA66	LysTTT	cytosolic	3574245	3574318	NC_007089.4	-	58	T-loop	A	T	36.23	NA	NA	T	64.07	NA	NA	T	76.75	NA	NA	T	-	NA	NA	T	-	NA	NA	m1A	GCCCAGATAGCTCAGTCGGTAGAGCGCAAGGCTTTTAACCTTGTGGTCGGGGGTTCGAGCCCCCCTTTGGGCG
35	NC_007091.3.tRNA22	LysTTT	cytosolic	3113135	3113208	NC_007091.3	-	58	T-loop	A	T	36.23	NA	NA	T	64.08	NA	NA	T	76.76	NA	NA	T	-	NA	NA	T	-	NA	NA	m1A	GCCCAGATAGCTCAGTCGGTAGAGCGCAAGGCTTTTAACCTTGTGGTCGGGGGTTCGAGCCCCCCTTTGGGCG
35	NC_007092.3.tRNA49	LysTTT	cytosolic	3137396	3137469	NC_007092.3	-	58	T-loop	A	T	36.23	NA	NA	T	64.08	NA	NA	T	76.77	NA	NA	T	-	NA	NA	T	-	NA	NA	m1A	GCCCAGATAGCTCAGTCGGTAGAGCGCAAGGCTTTTAACCTTGTGGTCGGGGGTTCGAGCCCCCCTTTGGGCG
35	NC_007092.3.tRNA34	LysTTT	cytosolic	3141443	3141516	NC_007092.3	+	58	T-loop	A	T	36.23	NA	NA	T	64.08	NA	NA	T	76.77	NA	NA	T	-	NA	NA	T	-	NA	NA	m1A	GCCCAGATAGCTCAGTCGGTAGAGCGCAAGGCTTTTAACCTTGTGGTCGGGGGTTCGAGCCCCCCTTTGGGCG
35	NC_007088.5.tRNA50	LysTTT	cytosolic	6863247	6863320	NC_007088.5	-	58	T-loop	A	T	36.24	NA	NA	T	64.08	NA	NA	T	76.77	NA	NA	T	-	NA	NA	T	-	NA	NA	m1A	GCCCAGATAGCTCAGTCGGTAGAGCGCAAGGCTTTTAACCTTGTGGTCGGGGGTTCGAGCCCCCCTTTGGGCG
35	NC_007089.4.tRNA78	LysTTT	cytosolic	1431186	1431259	NC_007089.4	-	58	T-loop	A	T	36.24	NA	NA	T	64.08	NA	NA	T	76.77	NA	NA	T	-	NA	NA	T	-	NA	NA	m1A	GCCCAGATAGCTCAGTCGGTAGAGCGCAAGGCTTTTAACCTTGTGGTCGGGGGTTCGAGCCCCCCTTTGGGCG
36	NC_007087.3.tRNA62	SerGCT	cytosolic	2424792	2424873	NC_007087.3	-	26	after 3' D-stem	G	A	-	NA	NA	A	-	NA	NA	A	-	NA	NA	A	-	NA	NA	A	-	NA	NA	m2G | m2,2G	GACACCTTAGCAAAGTGGTTAATGCGGCGCCCTGCTAAGGCGTTCTCTTCGGAGGCGCAGGTTCGAACCCTGCAGGTGTCG
36	NC_007089.4.tRNA42	SerGCT	cytosolic	5781579	5781660	NC_007089.4	-	26	after 3' D-stem	G	A	-	NA	NA	A	-	NA	NA	A	-	NA	NA	A	-	NA	NA	A	-	NA	NA	m2G | m2,2G	GACACCTTAGCAAAGTGGTTAATGCGGCGCCCTGCTAAGGCGTTCTCTTCGGAGGCGCAGGTTCGAACCCTGCAGGTGTCG
36	NC_007089.4.tRNA48	SerGCT	cytosolic	5339365	5339446	NC_007089.4	-	26	after 3' D-stem	G	A	-	NA	NA	A	-	NA	NA	A	-	NA	NA	A	-	NA	NA	A	-	NA	NA	m2G | m2,2G	GACACCTTAGCAAAGTGGTTAATGCGGCGCCCTGCTAAGGCGTTCTCTTCGGAGGCGCAGGTTCGAACCCTGCAGGTGTCG
36	NC_007089.4.tRNA49	SerGCT	cytosolic	5335121	5335202	NC_007089.4	-	26	after 3' D-stem	G	A	-	NA	NA	A	-	NA	NA	A	-	NA	NA	A	-	NA	NA	A	-	NA	NA	m2G | m2,2G	GACACCTTAGCAAAGTGGTTAATGCGGCGCCCTGCTAAGGCGTTCTCTTCGGAGGCGCAGGTTCGAACCCTGCAGGTGTCG
36	NC_007089.4.tRNA50	SerGCT	cytosolic	5333580	5333661	NC_007089.4	-	26	after 3' D-stem	G	A	-	NA	NA	A	-	NA	NA	A	-	NA	NA	A	-	NA	NA	A	-	NA	NA	m2G | m2,2G	GACACCTTAGCAAAGTGGTTAATGCGGCGCCCTGCTAAGGCGTTCTCTTCGGAGGCGCAGGTTCGAACCCTGCAGGTGTCG
36	NC_007090.3.tRNA31	SerGCT	cytosolic	2220196	2220277	NC_007090.3	-	26	after 3' D-stem	G	A	-	NA	NA	A	-	NA	NA	A	-	NA	NA	A	-	NA	NA	A	-	NA	NA	m2G | m2,2G	GACACCTTAGCAAAGTGGTTAATGCGGCGCCCTGCTAAGGCGTTCTCTTCGGAGGCGCAGGTTCGAACCCTGCAGGTGTCG
36	NC_007092.3.tRNA65	SerGCT	cytosolic	2347716	2347797	NC_007092.3	-	26	after 3' D-stem	G	A	-	NA	NA	A	-	NA	NA	A	-	NA	NA	A	-	NA	NA	A	-	NA	NA	m2G | m2,2G	GACACCTTAGCAAAGTGGTTAATGCGGCGCCCTGCTAAGGCGTTCTCTTCGGAGGCGCAGGTTCGAACCCTGCAGGTGTCG
36	NC_007087.3.tRNA24	SerGCT	cytosolic	2414215	2414296	NC_007087.3	+	26	after 3' D-stem	G	A	-	NA	NA	A	-	NA	NA	A	-	NA	NA	A	-	NA	NA	A	-	NA	NA	m2G | m2,2G	GACACCTTAGCAAAGTGGTTAATGCGGCGCCCTGCTAAGGCGTTCTCTTCGGAGGCGCAGGTTCGAACCCTGCAGGTGTCG
36	NC_007089.4.tRNA33	SerGCT	cytosolic	5898456	5898537	NC_007089.4	+	26	after 3' D-stem	G	A	-	NA	NA	A	-	NA	NA	A	-	NA	NA	A	-	NA	NA	A	-	NA	NA	m2G | m2,2G	GACACCTTAGCAAAGTGGTTAATGCGGCGCCCTGCTAAGGCGTTCTCTTCGGAGGCGCAGGTTCGAACCCTGCAGGTGTCG
36	NC_007089.4.tRNA34	SerGCT	cytosolic	5902870	5902951	NC_007089.4	+	26	after 3' D-stem	G	A	-	NA	NA	A	-	NA	NA	A	-	NA	NA	A	-	NA	NA	A	-	NA	NA	m2G | m2,2G	GACACCTTAGCAAAGTGGTTAATGCGGCGCCCTGCTAAGGCGTTCTCTTCGGAGGCGCAGGTTCGAACCCTGCAGGTGTCG
36	NC_007089.4.tRNA35	SerGCT	cytosolic	5906902	5906983	NC_007089.4	+	26	after 3' D-stem	G	A	-	NA	NA	A	-	NA	NA	A	-	NA	NA	A	-	NA	NA	A	-	NA	NA	m2G | m2,2G	GACACCTTAGCAAAGTGGTTAATGCGGCGCCCTGCTAAGGCGTTCTCTTCGGAGGCGCAGGTTCGAACCCTGCAGGTGTCG
36	NC_007090.3.tRNA2	SerGCT	cytosolic	2227630	2227711	NC_007090.3	+	26	after 3' D-stem	G	A	-	NA	NA	A	-	NA	NA	A	-	NA	NA	A	-	NA	NA	A	-	NA	NA	m2G | m2,2G	GACACCTTAGCAAAGTGGTTAATGCGGCGCCCTGCTAAGGCGTTCTCTTCGGAGGCGCAGGTTCGAACCCTGCAGGTGTCG
36	NC_007087.3.tRNA62	SerGCT	cytosolic	2424792	2424873	NC_007087.3	-	32	AC-loop	C	T	28.12	m3C	m3C	T	42.92	m3C	m3C	T	33.65	m3C	m3C	T	22.87	m3C	m3C	T	21.42	m3C	m3C	Cm | m3C	GACACCTTAGCAAAGTGGTTAATGCGGCGCCCTGCTAAGGCGTTCTCTTCGGAGGCGCAGGTTCGAACCCTGCAGGTGTCG
36	NC_007089.4.tRNA42	SerGCT	cytosolic	5781579	5781660	NC_007089.4	-	32	AC-loop	C	T	28.12	m3C	m3C	T	42.92	m3C	m3C	T	33.66	m3C	m3C	T	22.86	m3C	m3C	T	21.42	m3C	m3C	Cm | m3C	GACACCTTAGCAAAGTGGTTAATGCGGCGCCCTGCTAAGGCGTTCTCTTCGGAGGCGCAGGTTCGAACCCTGCAGGTGTCG
36	NC_007089.4.tRNA48	SerGCT	cytosolic	5339365	5339446	NC_007089.4	-	32	AC-loop	C	T	28.12	m3C	m3C	T	42.92	m3C	m3C	T	33.65	m3C	m3C	T	22.87	m3C	m3C	T	21.42	m3C	m3C	Cm | m3C	GACACCTTAGCAAAGTGGTTAATGCGGCGCCCTGCTAAGGCGTTCTCTTCGGAGGCGCAGGTTCGAACCCTGCAGGTGTCG
36	NC_007089.4.tRNA49	SerGCT	cytosolic	5335121	5335202	NC_007089.4	-	32	AC-loop	C	T	28.12	m3C	m3C	T	42.92	m3C	m3C	T	33.65	m3C	m3C	T	22.87	m3C	m3C	T	21.42	m3C	m3C	Cm | m3C	GACACCTTAGCAAAGTGGTTAATGCGGCGCCCTGCTAAGGCGTTCTCTTCGGAGGCGCAGGTTCGAACCCTGCAGGTGTCG
36	NC_007089.4.tRNA50	SerGCT	cytosolic	5333580	5333661	NC_007089.4	-	32	AC-loop	C	T	28.12	m3C	m3C	T	42.92	m3C	m3C	T	33.65	m3C	m3C	T	22.87	m3C	m3C	T	21.42	m3C	m3C	Cm | m3C	GACACCTTAGCAAAGTGGTTAATGCGGCGCCCTGCTAAGGCGTTCTCTTCGGAGGCGCAGGTTCGAACCCTGCAGGTGTCG
36	NC_007090.3.tRNA31	SerGCT	cytosolic	2220196	2220277	NC_007090.3	-	32	AC-loop	C	T	28.12	m3C	m3C	T	42.92	m3C	m3C	T	33.65	m3C	m3C	T	22.86	m3C	m3C	T	21.42	m3C	m3C	Cm | m3C	GACACCTTAGCAAAGTGGTTAATGCGGCGCCCTGCTAAGGCGTTCTCTTCGGAGGCGCAGGTTCGAACCCTGCAGGTGTCG
36	NC_007092.3.tRNA65	SerGCT	cytosolic	2347716	2347797	NC_007092.3	-	32	AC-loop	C	T	28.12	m3C	m3C	T	42.92	m3C	m3C	T	33.66	m3C	m3C	T	22.86	m3C	m3C	T	21.42	m3C	m3C	Cm | m3C	GACACCTTAGCAAAGTGGTTAATGCGGCGCCCTGCTAAGGCGTTCTCTTCGGAGGCGCAGGTTCGAACCCTGCAGGTGTCG
36	NC_007087.3.tRNA24	SerGCT	cytosolic	2414215	2414296	NC_007087.3	+	32	AC-loop	C	T	28.12	m3C	m3C	T	42.92	m3C	m3C	T	33.65	m3C	m3C	T	22.87	m3C	m3C	T	21.42	m3C	m3C	Cm | m3C	GACACCTTAGCAAAGTGGTTAATGCGGCGCCCTGCTAAGGCGTTCTCTTCGGAGGCGCAGGTTCGAACCCTGCAGGTGTCG
36	NC_007089.4.tRNA33	SerGCT	cytosolic	5898456	5898537	NC_007089.4	+	32	AC-loop	C	T	28.12	m3C	m3C	T	42.92	m3C	m3C	T	33.65	m3C	m3C	T	22.87	m3C	m3C	T	21.42	m3C	m3C	Cm | m3C	GACACCTTAGCAAAGTGGTTAATGCGGCGCCCTGCTAAGGCGTTCTCTTCGGAGGCGCAGGTTCGAACCCTGCAGGTGTCG
36	NC_007089.4.tRNA34	SerGCT	cytosolic	5902870	5902951	NC_007089.4	+	32	AC-loop	C	T	28.12	m3C	m3C	T	42.92	m3C	m3C	T	33.65	m3C	m3C	T	22.86	m3C	m3C	T	21.42	m3C	m3C	Cm | m3C	GACACCTTAGCAAAGTGGTTAATGCGGCGCCCTGCTAAGGCGTTCTCTTCGGAGGCGCAGGTTCGAACCCTGCAGGTGTCG
36	NC_007089.4.tRNA35	SerGCT	cytosolic	5906902	5906983	NC_007089.4	+	32	AC-loop	C	T	28.12	m3C	m3C	T	42.94	m3C	m3C	T	33.65	m3C	m3C	T	22.86	m3C	m3C	T	21.42	m3C	m3C	Cm | m3C	GACACCTTAGCAAAGTGGTTAATGCGGCGCCCTGCTAAGGCGTTCTCTTCGGAGGCGCAGGTTCGAACCCTGCAGGTGTCG
36	NC_007090.3.tRNA2	SerGCT	cytosolic	2227630	2227711	NC_007090.3	+	32	AC-loop	C	T	32.98	m3C	m3C	T	46.51	m3C	m3C	T	35.13	m3C	m3C	T	24.76	m3C	m3C	T	22.46	m3C	m3C	Cm | m3C	GACACCTTAGCAAAGTGGTTAATGCGGCGCCCTGCTAAGGCGTTCTCTTCGGAGGCGCAGGTTCGAACCCTGCAGGTGTCG
36	NC_007087.3.tRNA62	SerGCT	cytosolic	2424792	2424873	NC_007087.3	-	58	T-loop	A	T	79.67	NA	m1A|m1I|ms2i6A	T	94.85	NA	m1A|m1I|ms2i6A	T	87.65	NA	m1A|m1I|ms2i6A	T	81.43	NA	m1A|m1I|ms2i6A	T	79.44	NA	m1A|m1I|ms2i6A	m1A	GACACCTTAGCAAAGTGGTTAATGCGGCGCCCTGCTAAGGCGTTCTCTTCGGAGGCGCAGGTTCGAACCCTGCAGGTGTCG
36	NC_007089.4.tRNA42	SerGCT	cytosolic	5781579	5781660	NC_007089.4	-	58	T-loop	A	T	79.67	NA	m1A|m1I|ms2i6A	T	94.85	NA	m1A|m1I|ms2i6A	T	87.65	NA	m1A|m1I|ms2i6A	T	81.43	NA	m1A|m1I|ms2i6A	T	79.44	NA	m1A|m1I|ms2i6A	m1A	GACACCTTAGCAAAGTGGTTAATGCGGCGCCCTGCTAAGGCGTTCTCTTCGGAGGCGCAGGTTCGAACCCTGCAGGTGTCG
36	NC_007089.4.tRNA48	SerGCT	cytosolic	5339365	5339446	NC_007089.4	-	58	T-loop	A	T	79.67	NA	m1A|m1I|ms2i6A	T	94.85	NA	m1A|m1I|ms2i6A	T	87.65	NA	m1A|m1I|ms2i6A	T	81.43	NA	m1A|m1I|ms2i6A	T	79.44	NA	m1A|m1I|ms2i6A	m1A	GACACCTTAGCAAAGTGGTTAATGCGGCGCCCTGCTAAGGCGTTCTCTTCGGAGGCGCAGGTTCGAACCCTGCAGGTGTCG
36	NC_007089.4.tRNA49	SerGCT	cytosolic	5335121	5335202	NC_007089.4	-	58	T-loop	A	T	79.67	NA	m1A|m1I|ms2i6A	T	94.85	NA	m1A|m1I|ms2i6A	T	87.65	NA	m1A|m1I|ms2i6A	T	81.43	NA	m1A|m1I|ms2i6A	T	79.44	NA	m1A|m1I|ms2i6A	m1A	GACACCTTAGCAAAGTGGTTAATGCGGCGCCCTGCTAAGGCGTTCTCTTCGGAGGCGCAGGTTCGAACCCTGCAGGTGTCG
36	NC_007089.4.tRNA50	SerGCT	cytosolic	5333580	5333661	NC_007089.4	-	58	T-loop	A	T	79.67	NA	m1A|m1I|ms2i6A	T	94.85	NA	m1A|m1I|ms2i6A	T	87.65	NA	m1A|m1I|ms2i6A	T	81.43	NA	m1A|m1I|ms2i6A	T	79.44	NA	m1A|m1I|ms2i6A	m1A	GACACCTTAGCAAAGTGGTTAATGCGGCGCCCTGCTAAGGCGTTCTCTTCGGAGGCGCAGGTTCGAACCCTGCAGGTGTCG
36	NC_007090.3.tRNA31	SerGCT	cytosolic	2220196	2220277	NC_007090.3	-	58	T-loop	A	T	79.67	NA	m1A|m1I|ms2i6A	T	94.85	NA	m1A|m1I|ms2i6A	T	87.65	NA	m1A|m1I|ms2i6A	T	81.43	NA	m1A|m1I|ms2i6A	T	79.44	NA	m1A|m1I|ms2i6A	m1A	GACACCTTAGCAAAGTGGTTAATGCGGCGCCCTGCTAAGGCGTTCTCTTCGGAGGCGCAGGTTCGAACCCTGCAGGTGTCG
36	NC_007092.3.tRNA65	SerGCT	cytosolic	2347716	2347797	NC_007092.3	-	58	T-loop	A	T	79.67	NA	m1A|m1I|ms2i6A	T	94.85	NA	m1A|m1I|ms2i6A	T	87.65	NA	m1A|m1I|ms2i6A	T	81.43	NA	m1A|m1I|ms2i6A	T	79.44	NA	m1A|m1I|ms2i6A	m1A	GACACCTTAGCAAAGTGGTTAATGCGGCGCCCTGCTAAGGCGTTCTCTTCGGAGGCGCAGGTTCGAACCCTGCAGGTGTCG
36	NC_007087.3.tRNA24	SerGCT	cytosolic	2414215	2414296	NC_007087.3	+	58	T-loop	A	T	79.67	NA	m1A|m1I|ms2i6A	T	94.85	NA	m1A|m1I|ms2i6A	T	87.65	NA	m1A|m1I|ms2i6A	T	81.43	NA	m1A|m1I|ms2i6A	T	79.44	NA	m1A|m1I|ms2i6A	m1A	GACACCTTAGCAAAGTGGTTAATGCGGCGCCCTGCTAAGGCGTTCTCTTCGGAGGCGCAGGTTCGAACCCTGCAGGTGTCG
36	NC_007089.4.tRNA33	SerGCT	cytosolic	5898456	5898537	NC_007089.4	+	58	T-loop	A	T	79.67	NA	m1A|m1I|ms2i6A	T	94.85	NA	m1A|m1I|ms2i6A	T	87.65	NA	m1A|m1I|ms2i6A	T	81.43	NA	m1A|m1I|ms2i6A	T	79.44	NA	m1A|m1I|ms2i6A	m1A	GACACCTTAGCAAAGTGGTTAATGCGGCGCCCTGCTAAGGCGTTCTCTTCGGAGGCGCAGGTTCGAACCCTGCAGGTGTCG
36	NC_007089.4.tRNA34	SerGCT	cytosolic	5902870	5902951	NC_007089.4	+	58	T-loop	A	T	79.67	NA	m1A|m1I|ms2i6A	T	94.85	NA	m1A|m1I|ms2i6A	T	87.65	NA	m1A|m1I|ms2i6A	T	81.43	NA	m1A|m1I|ms2i6A	T	79.44	NA	m1A|m1I|ms2i6A	m1A	GACACCTTAGCAAAGTGGTTAATGCGGCGCCCTGCTAAGGCGTTCTCTTCGGAGGCGCAGGTTCGAACCCTGCAGGTGTCG
36	NC_007089.4.tRNA35	SerGCT	cytosolic	5906902	5906983	NC_007089.4	+	58	T-loop	A	T	79.67	NA	m1A|m1I|ms2i6A	T	94.85	NA	m1A|m1I|ms2i6A	T	87.65	NA	m1A|m1I|ms2i6A	T	81.43	NA	m1A|m1I|ms2i6A	T	79.44	NA	m1A|m1I|ms2i6A	m1A	GACACCTTAGCAAAGTGGTTAATGCGGCGCCCTGCTAAGGCGTTCTCTTCGGAGGCGCAGGTTCGAACCCTGCAGGTGTCG
36	NC_007090.3.tRNA2	SerGCT	cytosolic	2227630	2227711	NC_007090.3	+	58	T-loop	A	T	82.35	NA	m1A|m1I|ms2i6A	T	95.16	NA	m1A|m1I|ms2i6A	T	88.46	NA	m1A|m1I|ms2i6A	T	83.00	NA	m1A|m1I|ms2i6A	T	80.58	NA	m1A|m1I|ms2i6A	m1A	GACACCTTAGCAAAGTGGTTAATGCGGCGCCCTGCTAAGGCGTTCTCTTCGGAGGCGCAGGTTCGAACCCTGCAGGTGTCG
37	NC_007088.5.tRNA47	SerAGA	cytosolic	7237203	7237285	NC_007088.5	-	26	after 3' D-stem	G	A	38.96	NA	NA	A	66.36	NA	NA	A	45.23	NA	NA	A	24.29	NA	NA	A	-	NA	NA	m2G | m2,2G	GACATCGTAGCAAAGTGGTCTAATGCGTCTGACTAGAAATCAGATCCCTTCGGGGGCGCAGGTTCGAACCCTGCCGATGTCG
37	NC_007088.5.tRNA40	SerAGA	cytosolic	7878700	7878782	NC_007088.5	-	26	after 3' D-stem	G	A	38.97	NA	NA	A	66.42	NA	NA	A	45.23	NA	NA	A	24.29	NA	NA	A	-	NA	NA	m2G | m2,2G	GACATCGTAGCAAAGTGGTCTAATGCGTCTGACTAGAAATCAGATCCCTTCGGGGGCGCAGGTTCGAACCCTGCCGATGTCG
37	NC_007089.4.tRNA72	SerAGA	cytosolic	2539789	2539871	NC_007089.4	-	26	after 3' D-stem	G	A	38.97	NA	NA	A	66.42	NA	NA	A	45.23	NA	NA	A	24.29	NA	NA	A	-	NA	NA	m2G | m2,2G	GACATCGTAGCAAAGTGGTCTAATGCGTCTGACTAGAAATCAGATCCCTTCGGGGGCGCAGGTTCGAACCCTGCCGATGTCG
37	NC_007087.3.tRNA26	SerAGA	cytosolic	2558666	2558748	NC_007087.3	+	26	after 3' D-stem	G	A	38.97	NA	NA	A	66.42	NA	NA	A	45.23	NA	NA	A	24.29	NA	NA	A	-	NA	NA	m2G | m2,2G	GACATCGTAGCAAAGTGGTCTAATGCGTCTGACTAGAAATCAGATCCCTTCGGGGGCGCAGGTTCGAACCCTGCCGATGTCG
37	NC_007088.5.tRNA12	SerAGA	cytosolic	4399880	4399962	NC_007088.5	+	26	after 3' D-stem	G	A	38.97	NA	NA	A	66.42	NA	NA	A	45.23	NA	NA	A	24.29	NA	NA	A	-	NA	NA	m2G | m2,2G	GACATCGTAGCAAAGTGGTCTAATGCGTCTGACTAGAAATCAGATCCCTTCGGGGGCGCAGGTTCGAACCCTGCCGATGTCG
37	NC_007088.5.tRNA20	SerAGA	cytosolic	6379304	6379386	NC_007088.5	+	26	after 3' D-stem	G	A	38.97	NA	NA	A	66.42	NA	NA	A	45.23	NA	NA	A	24.29	NA	NA	A	-	NA	NA	m2G | m2,2G	GACATCGTAGCAAAGTGGTCTAATGCGTCTGACTAGAAATCAGATCCCTTCGGGGGCGCAGGTTCGAACCCTGCCGATGTCG
37	NC_007088.5.tRNA23	SerAGA	cytosolic	6571350	6571432	NC_007088.5	+	26	after 3' D-stem	G	A	38.97	NA	NA	A	66.42	NA	NA	A	45.23	NA	NA	A	24.30	NA	NA	A	-	NA	NA	m2G | m2,2G	GACATCGTAGCAAAGTGGTCTAATGCGTCTGACTAGAAATCAGATCCCTTCGGGGGCGCAGGTTCGAACCCTGCCGATGTCG
37	NC_007089.4.tRNA12	SerAGA	cytosolic	3143610	3143692	NC_007089.4	+	26	after 3' D-stem	G	A	38.97	NA	NA	A	66.42	NA	NA	A	45.23	NA	NA	A	24.29	NA	NA	A	-	NA	NA	m2G | m2,2G	GACATCGTAGCAAAGTGGTCTAATGCGTCTGACTAGAAATCAGATCCCTTCGGGGGCGCAGGTTCGAACCCTGCCGATGTCG
37	NC_007092.3.tRNA20	SerAGA	cytosolic	2340654	2340736	NC_007092.3	+	26	after 3' D-stem	G	A	38.97	NA	NA	A	66.42	NA	NA	A	45.23	NA	NA	A	24.29	NA	NA	A	-	NA	NA	m2G | m2,2G	GACATCGTAGCAAAGTGGTCTAATGCGTCTGACTAGAAATCAGATCCCTTCGGGGGCGCAGGTTCGAACCCTGCCGATGTCG
37	NC_007088.5.tRNA40	SerAGA	cytosolic	7878700	7878782	NC_007088.5	-	32	AC-loop	C	T	-	m3C	m3C	T	-	m3C	m3C	T	-	m3C	m3C	T	-	m3C	m3C	T	-	m3C	m3C	Cm | m3C	GACATCGTAGCAAAGTGGTCTAATGCGTCTGACTAGAAATCAGATCCCTTCGGGGGCGCAGGTTCGAACCCTGCCGATGTCG
37	NC_007088.5.tRNA47	SerAGA	cytosolic	7237203	7237285	NC_007088.5	-	32	AC-loop	C	T	-	m3C	m3C	T	-	m3C	m3C	T	-	m3C	m3C	T	-	m3C	m3C	T	-	m3C	m3C	Cm | m3C	GACATCGTAGCAAAGTGGTCTAATGCGTCTGACTAGAAATCAGATCCCTTCGGGGGCGCAGGTTCGAACCCTGCCGATGTCG
37	NC_007089.4.tRNA72	SerAGA	cytosolic	2539789	2539871	NC_007089.4	-	32	AC-loop	C	T	-	m3C	m3C	T	-	m3C	m3C	T	-	m3C	m3C	T	-	m3C	m3C	T	-	m3C	m3C	Cm | m3C	GACATCGTAGCAAAGTGGTCTAATGCGTCTGACTAGAAATCAGATCCCTTCGGGGGCGCAGGTTCGAACCCTGCCGATGTCG
37	NC_007087.3.tRNA26	SerAGA	cytosolic	2558666	2558748	NC_007087.3	+	32	AC-loop	C	T	-	m3C	m3C	T	-	m3C	m3C	T	-	m3C	m3C	T	-	m3C	m3C	T	-	m3C	m3C	Cm | m3C	GACATCGTAGCAAAGTGGTCTAATGCGTCTGACTAGAAATCAGATCCCTTCGGGGGCGCAGGTTCGAACCCTGCCGATGTCG
37	NC_007088.5.tRNA12	SerAGA	cytosolic	4399880	4399962	NC_007088.5	+	32	AC-loop	C	T	-	m3C	m3C	T	-	m3C	m3C	T	-	m3C	m3C	T	-	m3C	m3C	T	-	m3C	m3C	Cm | m3C	GACATCGTAGCAAAGTGGTCTAATGCGTCTGACTAGAAATCAGATCCCTTCGGGGGCGCAGGTTCGAACCCTGCCGATGTCG
37	NC_007088.5.tRNA20	SerAGA	cytosolic	6379304	6379386	NC_007088.5	+	32	AC-loop	C	T	-	m3C	m3C	T	-	m3C	m3C	T	-	m3C	m3C	T	-	m3C	m3C	T	-	m3C	m3C	Cm | m3C	GACATCGTAGCAAAGTGGTCTAATGCGTCTGACTAGAAATCAGATCCCTTCGGGGGCGCAGGTTCGAACCCTGCCGATGTCG
37	NC_007088.5.tRNA23	SerAGA	cytosolic	6571350	6571432	NC_007088.5	+	32	AC-loop	C	T	-	m3C	m3C	T	-	m3C	m3C	T	-	m3C	m3C	T	-	m3C	m3C	T	-	m3C	m3C	Cm | m3C	GACATCGTAGCAAAGTGGTCTAATGCGTCTGACTAGAAATCAGATCCCTTCGGGGGCGCAGGTTCGAACCCTGCCGATGTCG
37	NC_007089.4.tRNA12	SerAGA	cytosolic	3143610	3143692	NC_007089.4	+	32	AC-loop	C	T	-	m3C	m3C	T	-	m3C	m3C	T	-	m3C	m3C	T	-	m3C	m3C	T	-	m3C	m3C	Cm | m3C	GACATCGTAGCAAAGTGGTCTAATGCGTCTGACTAGAAATCAGATCCCTTCGGGGGCGCAGGTTCGAACCCTGCCGATGTCG
37	NC_007092.3.tRNA20	SerAGA	cytosolic	2340654	2340736	NC_007092.3	+	32	AC-loop	C	T	-	m3C	m3C	T	-	m3C	m3C	T	-	m3C	m3C	T	-	m3C	m3C	T	-	m3C	m3C	Cm | m3C	GACATCGTAGCAAAGTGGTCTAATGCGTCTGACTAGAAATCAGATCCCTTCGGGGGCGCAGGTTCGAACCCTGCCGATGTCG
37	NC_007088.5.tRNA40	SerAGA	cytosolic	7878700	7878782	NC_007088.5	-	34	AC-loop	A	G	-	NA	NA	G	-	NA	NA	G	-	NA	NA	G	-	NA	NA	G	-	NA	NA	I	GACATCGTAGCAAAGTGGTCTAATGCGTCTGACTAGAAATCAGATCCCTTCGGGGGCGCAGGTTCGAACCCTGCCGATGTCG
37	NC_007088.5.tRNA47	SerAGA	cytosolic	7237203	7237285	NC_007088.5	-	34	AC-loop	A	G	-	NA	NA	G	-	NA	NA	G	-	NA	NA	G	-	NA	NA	G	-	NA	NA	I	GACATCGTAGCAAAGTGGTCTAATGCGTCTGACTAGAAATCAGATCCCTTCGGGGGCGCAGGTTCGAACCCTGCCGATGTCG
37	NC_007089.4.tRNA72	SerAGA	cytosolic	2539789	2539871	NC_007089.4	-	34	AC-loop	A	G	-	NA	NA	G	-	NA	NA	G	-	NA	NA	G	-	NA	NA	G	-	NA	NA	I	GACATCGTAGCAAAGTGGTCTAATGCGTCTGACTAGAAATCAGATCCCTTCGGGGGCGCAGGTTCGAACCCTGCCGATGTCG
37	NC_007087.3.tRNA26	SerAGA	cytosolic	2558666	2558748	NC_007087.3	+	34	AC-loop	A	G	-	NA	NA	G	-	NA	NA	G	-	NA	NA	G	-	NA	NA	G	-	NA	NA	I	GACATCGTAGCAAAGTGGTCTAATGCGTCTGACTAGAAATCAGATCCCTTCGGGGGCGCAGGTTCGAACCCTGCCGATGTCG
37	NC_007088.5.tRNA12	SerAGA	cytosolic	4399880	4399962	NC_007088.5	+	34	AC-loop	A	G	-	NA	NA	G	-	NA	NA	G	-	NA	NA	G	-	NA	NA	G	-	NA	NA	I	GACATCGTAGCAAAGTGGTCTAATGCGTCTGACTAGAAATCAGATCCCTTCGGGGGCGCAGGTTCGAACCCTGCCGATGTCG
37	NC_007088.5.tRNA20	SerAGA	cytosolic	6379304	6379386	NC_007088.5	+	34	AC-loop	A	G	-	NA	NA	G	-	NA	NA	G	-	NA	NA	G	-	NA	NA	G	-	NA	NA	I	GACATCGTAGCAAAGTGGTCTAATGCGTCTGACTAGAAATCAGATCCCTTCGGGGGCGCAGGTTCGAACCCTGCCGATGTCG
37	NC_007088.5.tRNA23	SerAGA	cytosolic	6571350	6571432	NC_007088.5	+	34	AC-loop	A	G	-	NA	NA	G	-	NA	NA	G	-	NA	NA	G	-	NA	NA	G	-	NA	NA	I	GACATCGTAGCAAAGTGGTCTAATGCGTCTGACTAGAAATCAGATCCCTTCGGGGGCGCAGGTTCGAACCCTGCCGATGTCG
37	NC_007089.4.tRNA12	SerAGA	cytosolic	3143610	3143692	NC_007089.4	+	34	AC-loop	A	G	-	NA	NA	G	-	NA	NA	G	-	NA	NA	G	-	NA	NA	G	-	NA	NA	I	GACATCGTAGCAAAGTGGTCTAATGCGTCTGACTAGAAATCAGATCCCTTCGGGGGCGCAGGTTCGAACCCTGCCGATGTCG
37	NC_007092.3.tRNA20	SerAGA	cytosolic	2340654	2340736	NC_007092.3	+	34	AC-loop	A	G	-	NA	NA	G	-	NA	NA	G	-	NA	NA	G	-	NA	NA	G	-	NA	NA	I	GACATCGTAGCAAAGTGGTCTAATGCGTCTGACTAGAAATCAGATCCCTTCGGGGGCGCAGGTTCGAACCCTGCCGATGTCG
37	NC_007088.5.tRNA40	SerAGA	cytosolic	7878700	7878782	NC_007088.5	-	58	T-loop	A	T	92.54	NA	m1A|m1I|ms2i6A	T	97.54	NA	m1A|m1I|ms2i6A	T	95.88	NA	m1A|m1I|ms2i6A	T	94.26	NA	m1A|m1I|ms2i6A	T	92.25	NA	m1A|m1I|ms2i6A	m1A	GACATCGTAGCAAAGTGGTCTAATGCGTCTGACTAGAAATCAGATCCCTTCGGGGGCGCAGGTTCGAACCCTGCCGATGTCG
37	NC_007088.5.tRNA47	SerAGA	cytosolic	7237203	7237285	NC_007088.5	-	58	T-loop	A	T	92.54	NA	m1A|m1I|ms2i6A	T	97.54	NA	m1A|m1I|ms2i6A	T	95.88	NA	m1A|m1I|ms2i6A	T	94.26	NA	m1A|m1I|ms2i6A	T	92.25	NA	m1A|m1I|ms2i6A	m1A	GACATCGTAGCAAAGTGGTCTAATGCGTCTGACTAGAAATCAGATCCCTTCGGGGGCGCAGGTTCGAACCCTGCCGATGTCG
37	NC_007089.4.tRNA72	SerAGA	cytosolic	2539789	2539871	NC_007089.4	-	58	T-loop	A	T	92.54	NA	m1A|m1I|ms2i6A	T	97.54	NA	m1A|m1I|ms2i6A	T	95.88	NA	m1A|m1I|ms2i6A	T	94.26	NA	m1A|m1I|ms2i6A	T	92.25	NA	m1A|m1I|ms2i6A	m1A	GACATCGTAGCAAAGTGGTCTAATGCGTCTGACTAGAAATCAGATCCCTTCGGGGGCGCAGGTTCGAACCCTGCCGATGTCG
37	NC_007087.3.tRNA26	SerAGA	cytosolic	2558666	2558748	NC_007087.3	+	58	T-loop	A	T	92.54	NA	m1A|m1I|ms2i6A	T	97.54	NA	m1A|m1I|ms2i6A	T	95.88	NA	m1A|m1I|ms2i6A	T	94.26	NA	m1A|m1I|ms2i6A	T	92.25	NA	m1A|m1I|ms2i6A	m1A	GACATCGTAGCAAAGTGGTCTAATGCGTCTGACTAGAAATCAGATCCCTTCGGGGGCGCAGGTTCGAACCCTGCCGATGTCG
37	NC_007088.5.tRNA12	SerAGA	cytosolic	4399880	4399962	NC_007088.5	+	58	T-loop	A	T	92.54	NA	m1A|m1I|ms2i6A	T	97.54	NA	m1A|m1I|ms2i6A	T	95.88	NA	m1A|m1I|ms2i6A	T	94.26	NA	m1A|m1I|ms2i6A	T	92.25	NA	m1A|m1I|ms2i6A	m1A	GACATCGTAGCAAAGTGGTCTAATGCGTCTGACTAGAAATCAGATCCCTTCGGGGGCGCAGGTTCGAACCCTGCCGATGTCG
37	NC_007088.5.tRNA20	SerAGA	cytosolic	6379304	6379386	NC_007088.5	+	58	T-loop	A	T	92.54	NA	m1A|m1I|ms2i6A	T	97.54	NA	m1A|m1I|ms2i6A	T	95.88	NA	m1A|m1I|ms2i6A	T	94.26	NA	m1A|m1I|ms2i6A	T	92.25	NA	m1A|m1I|ms2i6A	m1A	GACATCGTAGCAAAGTGGTCTAATGCGTCTGACTAGAAATCAGATCCCTTCGGGGGCGCAGGTTCGAACCCTGCCGATGTCG
37	NC_007088.5.tRNA23	SerAGA	cytosolic	6571350	6571432	NC_007088.5	+	58	T-loop	A	T	92.54	NA	m1A|m1I|ms2i6A	T	97.54	NA	m1A|m1I|ms2i6A	T	95.88	NA	m1A|m1I|ms2i6A	T	94.26	NA	m1A|m1I|ms2i6A	T	92.25	NA	m1A|m1I|ms2i6A	m1A	GACATCGTAGCAAAGTGGTCTAATGCGTCTGACTAGAAATCAGATCCCTTCGGGGGCGCAGGTTCGAACCCTGCCGATGTCG
37	NC_007089.4.tRNA12	SerAGA	cytosolic	3143610	3143692	NC_007089.4	+	58	T-loop	A	T	92.54	NA	m1A|m1I|ms2i6A	T	97.54	NA	m1A|m1I|ms2i6A	T	95.88	NA	m1A|m1I|ms2i6A	T	94.26	NA	m1A|m1I|ms2i6A	T	92.25	NA	m1A|m1I|ms2i6A	m1A	GACATCGTAGCAAAGTGGTCTAATGCGTCTGACTAGAAATCAGATCCCTTCGGGGGCGCAGGTTCGAACCCTGCCGATGTCG
37	NC_007092.3.tRNA20	SerAGA	cytosolic	2340654	2340736	NC_007092.3	+	58	T-loop	A	T	92.54	NA	m1A|m1I|ms2i6A	T	97.54	NA	m1A|m1I|ms2i6A	T	95.88	NA	m1A|m1I|ms2i6A	T	94.26	NA	m1A|m1I|ms2i6A	T	92.25	NA	m1A|m1I|ms2i6A	m1A	GACATCGTAGCAAAGTGGTCTAATGCGTCTGACTAGAAATCAGATCCCTTCGGGGGCGCAGGTTCGAACCCTGCCGATGTCG
38	NC_007087.3.tRNA41	IleAAT	cytosolic	4562414	4562487	NC_007087.3	-	20	D-loop	C	A,T	61.21	NA	m3C	A	-	NA	NA	T	43.95	m3C	m3C	T	45.38	NA	m3C	T	43.92	m3C	m3C	Cm | m3C	GCTCGATTAGCTCAGTCGGCAGAGCGTGGTGCTAATAACGCCACGGTCGCAGGTTCGATCCCTGCATCGAGCA
38	NC_007087.3.tRNA42	IleAAT	cytosolic	4551713	4551786	NC_007087.3	-	20	D-loop	C	A,T	61.21	NA	m3C	A	-	NA	NA	T	43.95	m3C	m3C	T	45.38	NA	m3C	T	43.92	m3C	m3C	Cm | m3C	GCTCGATTAGCTCAGTCGGCAGAGCGTGGTGCTAATAACGCCACGGTCGCAGGTTCGATCCCTGCATCGAGCA
38	NC_007088.5.tRNA33	IleAAT	cytosolic	7651927	7652000	NC_007088.5	+	20	D-loop	C	A,T	65.25	NA	m3C	-	-	NA	NA	T	47.67	m3C	m3C	T,A	48.42	NA	m3C	T	49.30	m3C	m3C	Cm | m3C	GCTCGATTAGCTCAGTCGGCAGAGCGTGGTGCTAATAACGCCACGGTCGCAGGTTCGATCCCTGCATCGAGCA
38	NC_007090.3.tRNA1	IleAAT	cytosolic	1879565	1879638	NC_007090.3	+	20	D-loop	C	A,T	65.25	NA	m3C	-	-	NA	NA	T	47.74	m3C	m3C	T,A	48.42	NA	m3C	T	49.30	m3C	m3C	Cm | m3C	GCTCGATTAGCTCAGTCGGCAGAGCGTGGTGCTAATAACGCCACGGTCGCAGGTTCGATCCCTGCATCGAGCA
38	NC_007087.3.tRNA48	IleAAT	cytosolic	4163570	4163643	NC_007087.3	-	20	D-loop	C	A,T	66.00	NA	m3C	-	-	NA	NA	T	47.67	m3C	m3C	T,A	48.42	NA	m3C	T	49.22	m3C	m3C	Cm | m3C	GCTCGATTAGCTCAGTCGGCAGAGCGTGGTGCTAATAACGCCACGGTCGCAGGTTCGATCCCTGCATCGAGCA
38	NC_007087.3.tRNA56	IleAAT	cytosolic	3256804	3256877	NC_007087.3	-	20	D-loop	C	A,T	66.00	NA	m3C	-	-	NA	NA	T	47.84	m3C	m3C	T,A	48.42	NA	m3C	T	49.04	m3C	m3C	Cm | m3C	GCTCGATTAGCTCAGTCGGCAGAGCGTGGTGCTAATAACGCCACGGTCGCAGGTTCGATCCCTGCATCGAGCA
38	NC_007089.4.tRNA69	IleAAT	cytosolic	2700534	2700607	NC_007089.4	-	20	D-loop	C	A,T	66.00	NA	m3C	-	-	NA	NA	T	47.74	m3C	m3C	T,A	48.42	NA	m3C	T	49.30	m3C	m3C	Cm | m3C	GCTCGATTAGCTCAGTCGGCAGAGCGTGGTGCTAATAACGCCACGGTCGCAGGTTCGATCCCTGCATCGAGCA
38	NC_007091.3.tRNA31	IleAAT	cytosolic	278610	278683	NC_007091.3	-	20	D-loop	C	A,T	66.00	NA	m3C	-	-	NA	NA	T	47.99	m3C	m3C	T,A	48.42	NA	m3C	T	49.04	m3C	m3C	Cm | m3C	GCTCGATTAGCTCAGTCGGCAGAGCGTGGTGCTAATAACGCCACGGTCGCAGGTTCGATCCCTGCATCGAGCA
38	NC_007092.3.tRNA54	IleAAT	cytosolic	2936033	2936106	NC_007092.3	-	20	D-loop	C	A,T	66.00	NA	m3C	-	-	NA	NA	T	47.74	m3C	m3C	T,A	48.42	NA	m3C	T	49.30	m3C	m3C	Cm | m3C	GCTCGATTAGCTCAGTCGGCAGAGCGTGGTGCTAATAACGCCACGGTCGCAGGTTCGATCCCTGCATCGAGCA
38	NC_007092.3.tRNA83	IleAAT	cytosolic	1013912	1013985	NC_007092.3	-	20	D-loop	C	A,T	66.00	NA	m3C	-	-	NA	NA	T	47.74	m3C	m3C	T,A	48.42	NA	m3C	T	49.30	m3C	m3C	Cm | m3C	GCTCGATTAGCTCAGTCGGCAGAGCGTGGTGCTAATAACGCCACGGTCGCAGGTTCGATCCCTGCATCGAGCA
38	NC_007087.3.tRNA36	IleAAT	cytosolic	4125225	4125298	NC_007087.3	+	20	D-loop	C	A,T	66.00	NA	m3C	-	-	NA	NA	T	47.67	m3C	m3C	T,A	48.42	NA	m3C	T	49.30	m3C	m3C	Cm | m3C	GCTCGATTAGCTCAGTCGGCAGAGCGTGGTGCTAATAACGCCACGGTCGCAGGTTCGATCCCTGCATCGAGCA
38	NC_007088.5.tRNA2	IleAAT	cytosolic	1492517	1492590	NC_007088.5	+	20	D-loop	C	A,T	66.00	NA	m3C	-	-	NA	NA	T	47.67	m3C	m3C	T,A	48.42	NA	m3C	T	49.30	m3C	m3C	Cm | m3C	GCTCGATTAGCTCAGTCGGCAGAGCGTGGTGCTAATAACGCCACGGTCGCAGGTTCGATCCCTGCATCGAGCA
38	NC_007089.4.tRNA38	IleAAT	cytosolic	6072151	6072224	NC_007089.4	+	20	D-loop	C	A,T	66.00	NA	m3C	-	-	NA	NA	T	47.74	m3C	m3C	T,A	48.42	NA	m3C	T	49.30	m3C	m3C	Cm | m3C	GCTCGATTAGCTCAGTCGGCAGAGCGTGGTGCTAATAACGCCACGGTCGCAGGTTCGATCCCTGCATCGAGCA
38	NC_007092.3.tRNA25	IleAAT	cytosolic	2784595	2784668	NC_007092.3	+	20	D-loop	C	A,T	66.00	NA	m3C	-	-	NA	NA	T	47.74	m3C	m3C	T,A	48.42	NA	m3C	T	49.30	m3C	m3C	Cm | m3C	GCTCGATTAGCTCAGTCGGCAGAGCGTGGTGCTAATAACGCCACGGTCGCAGGTTCGATCCCTGCATCGAGCA
38	NC_007092.3.tRNA33	IleAAT	cytosolic	3133758	3133831	NC_007092.3	+	20	D-loop	C	A,T	66.00	NA	m3C	-	-	NA	NA	T	47.74	m3C	m3C	T,A	48.42	NA	m3C	T	49.30	m3C	m3C	Cm | m3C	GCTCGATTAGCTCAGTCGGCAGAGCGTGGTGCTAATAACGCCACGGTCGCAGGTTCGATCCCTGCATCGAGCA
38	NC_007092.3.tRNA42	IleAAT	cytosolic	3534942	3535015	NC_007092.3	+	20	D-loop	C	A,T	66.00	NA	m3C	-	-	NA	NA	T	47.74	m3C	m3C	T,A	48.42	NA	m3C	T	49.30	m3C	m3C	Cm | m3C	GCTCGATTAGCTCAGTCGGCAGAGCGTGGTGCTAATAACGCCACGGTCGCAGGTTCGATCCCTGCATCGAGCA
38	NC_007092.3.tRNA5	IleAAT	cytosolic	1374084	1374157	NC_007092.3	+	20	D-loop	C	A,T	66.00	NA	m3C	-	-	NA	NA	T	47.74	m3C	m3C	T,A	48.42	NA	m3C	T	49.30	m3C	m3C	Cm | m3C	GCTCGATTAGCTCAGTCGGCAGAGCGTGGTGCTAATAACGCCACGGTCGCAGGTTCGATCCCTGCATCGAGCA
38	NC_007087.3.tRNA41	IleAAT	cytosolic	4562414	4562487	NC_007087.3	-	26	after 3' D-stem	G	A	25.72	NA	NA	A,T	70.14	NA	NA	A	49.20	NA	NA	A	-	NA	NA	A	-	NA	NA	m2G | m2,2G	GCTCGATTAGCTCAGTCGGCAGAGCGTGGTGCTAATAACGCCACGGTCGCAGGTTCGATCCCTGCATCGAGCA
38	NC_007087.3.tRNA42	IleAAT	cytosolic	4551713	4551786	NC_007087.3	-	26	after 3' D-stem	G	A	25.72	NA	NA	A,T	70.14	NA	NA	A	49.20	NA	NA	A	-	NA	NA	A	-	NA	NA	m2G | m2,2G	GCTCGATTAGCTCAGTCGGCAGAGCGTGGTGCTAATAACGCCACGGTCGCAGGTTCGATCCCTGCATCGAGCA
38	NC_007088.5.tRNA33	IleAAT	cytosolic	7651927	7652000	NC_007088.5	+	26	after 3' D-stem	G	A	28.69	NA	NA	A,T	75.71	NA	NA	A	51.96	NA	NA	A	-	NA	NA	A	-	NA	NA	m2G | m2,2G	GCTCGATTAGCTCAGTCGGCAGAGCGTGGTGCTAATAACGCCACGGTCGCAGGTTCGATCCCTGCATCGAGCA
38	NC_007090.3.tRNA1	IleAAT	cytosolic	1879565	1879638	NC_007090.3	+	26	after 3' D-stem	G	A	28.69	NA	NA	A,T	75.71	NA	NA	A	51.97	NA	NA	A	-	NA	NA	A	-	NA	NA	m2G | m2,2G	GCTCGATTAGCTCAGTCGGCAGAGCGTGGTGCTAATAACGCCACGGTCGCAGGTTCGATCCCTGCATCGAGCA
38	NC_007087.3.tRNA48	IleAAT	cytosolic	4163570	4163643	NC_007087.3	-	26	after 3' D-stem	G	A	28.89	NA	NA	A,T	75.71	NA	NA	A	51.96	NA	NA	A	-	NA	NA	A	-	NA	NA	m2G | m2,2G	GCTCGATTAGCTCAGTCGGCAGAGCGTGGTGCTAATAACGCCACGGTCGCAGGTTCGATCCCTGCATCGAGCA
38	NC_007087.3.tRNA56	IleAAT	cytosolic	3256804	3256877	NC_007087.3	-	26	after 3' D-stem	G	A	28.89	NA	NA	A,T	75.71	NA	NA	A	51.91	NA	NA	A	-	NA	NA	A	-	NA	NA	m2G | m2,2G	GCTCGATTAGCTCAGTCGGCAGAGCGTGGTGCTAATAACGCCACGGTCGCAGGTTCGATCCCTGCATCGAGCA
38	NC_007089.4.tRNA69	IleAAT	cytosolic	2700534	2700607	NC_007089.4	-	26	after 3' D-stem	G	A	28.89	NA	NA	A,T	75.71	NA	NA	A	51.97	NA	NA	A	-	NA	NA	A	-	NA	NA	m2G | m2,2G	GCTCGATTAGCTCAGTCGGCAGAGCGTGGTGCTAATAACGCCACGGTCGCAGGTTCGATCCCTGCATCGAGCA
38	NC_007091.3.tRNA31	IleAAT	cytosolic	278610	278683	NC_007091.3	-	26	after 3' D-stem	G	A	28.89	NA	NA	A,T	75.71	NA	NA	A	51.93	NA	NA	A	-	NA	NA	A	-	NA	NA	m2G | m2,2G	GCTCGATTAGCTCAGTCGGCAGAGCGTGGTGCTAATAACGCCACGGTCGCAGGTTCGATCCCTGCATCGAGCA
38	NC_007092.3.tRNA54	IleAAT	cytosolic	2936033	2936106	NC_007092.3	-	26	after 3' D-stem	G	A	28.89	NA	NA	A,T	75.71	NA	NA	A	51.97	NA	NA	A	-	NA	NA	A	-	NA	NA	m2G | m2,2G	GCTCGATTAGCTCAGTCGGCAGAGCGTGGTGCTAATAACGCCACGGTCGCAGGTTCGATCCCTGCATCGAGCA
38	NC_007092.3.tRNA83	IleAAT	cytosolic	1013912	1013985	NC_007092.3	-	26	after 3' D-stem	G	A	28.89	NA	NA	A,T	75.71	NA	NA	A	51.97	NA	NA	A	-	NA	NA	A	-	NA	NA	m2G | m2,2G	GCTCGATTAGCTCAGTCGGCAGAGCGTGGTGCTAATAACGCCACGGTCGCAGGTTCGATCCCTGCATCGAGCA
38	NC_007087.3.tRNA36	IleAAT	cytosolic	4125225	4125298	NC_007087.3	+	26	after 3' D-stem	G	A	28.89	NA	NA	A,T	75.71	NA	NA	A	51.96	NA	NA	A	-	NA	NA	A	-	NA	NA	m2G | m2,2G	GCTCGATTAGCTCAGTCGGCAGAGCGTGGTGCTAATAACGCCACGGTCGCAGGTTCGATCCCTGCATCGAGCA
38	NC_007088.5.tRNA2	IleAAT	cytosolic	1492517	1492590	NC_007088.5	+	26	after 3' D-stem	G	A	28.89	NA	NA	A,T	75.71	NA	NA	A	51.96	NA	NA	A	-	NA	NA	A	-	NA	NA	m2G | m2,2G	GCTCGATTAGCTCAGTCGGCAGAGCGTGGTGCTAATAACGCCACGGTCGCAGGTTCGATCCCTGCATCGAGCA
38	NC_007089.4.tRNA38	IleAAT	cytosolic	6072151	6072224	NC_007089.4	+	26	after 3' D-stem	G	A	28.89	NA	NA	A,T	75.71	NA	NA	A	51.97	NA	NA	A	-	NA	NA	A	-	NA	NA	m2G | m2,2G	GCTCGATTAGCTCAGTCGGCAGAGCGTGGTGCTAATAACGCCACGGTCGCAGGTTCGATCCCTGCATCGAGCA
38	NC_007092.3.tRNA25	IleAAT	cytosolic	2784595	2784668	NC_007092.3	+	26	after 3' D-stem	G	A	28.89	NA	NA	A,T	75.71	NA	NA	A	51.97	NA	NA	A	-	NA	NA	A	-	NA	NA	m2G | m2,2G	GCTCGATTAGCTCAGTCGGCAGAGCGTGGTGCTAATAACGCCACGGTCGCAGGTTCGATCCCTGCATCGAGCA
38	NC_007092.3.tRNA33	IleAAT	cytosolic	3133758	3133831	NC_007092.3	+	26	after 3' D-stem	G	A	28.89	NA	NA	A,T	75.71	NA	NA	A	51.97	NA	NA	A	-	NA	NA	A	-	NA	NA	m2G | m2,2G	GCTCGATTAGCTCAGTCGGCAGAGCGTGGTGCTAATAACGCCACGGTCGCAGGTTCGATCCCTGCATCGAGCA
38	NC_007092.3.tRNA42	IleAAT	cytosolic	3534942	3535015	NC_007092.3	+	26	after 3' D-stem	G	A	28.89	NA	NA	A,T	75.71	NA	NA	A	51.97	NA	NA	A	-	NA	NA	A	-	NA	NA	m2G | m2,2G	GCTCGATTAGCTCAGTCGGCAGAGCGTGGTGCTAATAACGCCACGGTCGCAGGTTCGATCCCTGCATCGAGCA
38	NC_007092.3.tRNA5	IleAAT	cytosolic	1374084	1374157	NC_007092.3	+	26	after 3' D-stem	G	A	28.89	NA	NA	A,T	75.71	NA	NA	A	51.97	NA	NA	A	-	NA	NA	A	-	NA	NA	m2G | m2,2G	GCTCGATTAGCTCAGTCGGCAGAGCGTGGTGCTAATAACGCCACGGTCGCAGGTTCGATCCCTGCATCGAGCA
38	NC_007087.3.tRNA41	IleAAT	cytosolic	4562414	4562487	NC_007087.3	-	34	AC-loop	A	G	-	NA	NA	G	-	NA	NA	G	-	NA	NA	G	-	NA	NA	G	-	NA	NA	I	GCTCGATTAGCTCAGTCGGCAGAGCGTGGTGCTAATAACGCCACGGTCGCAGGTTCGATCCCTGCATCGAGCA
38	NC_007087.3.tRNA42	IleAAT	cytosolic	4551713	4551786	NC_007087.3	-	34	AC-loop	A	G	-	NA	NA	G	-	NA	NA	G	-	NA	NA	G	-	NA	NA	G	-	NA	NA	I	GCTCGATTAGCTCAGTCGGCAGAGCGTGGTGCTAATAACGCCACGGTCGCAGGTTCGATCCCTGCATCGAGCA
38	NC_007087.3.tRNA48	IleAAT	cytosolic	4163570	4163643	NC_007087.3	-	34	AC-loop	A	G	-	NA	NA	G	-	NA	NA	G	-	NA	NA	G	-	NA	NA	G	-	NA	NA	I	GCTCGATTAGCTCAGTCGGCAGAGCGTGGTGCTAATAACGCCACGGTCGCAGGTTCGATCCCTGCATCGAGCA
38	NC_007087.3.tRNA56	IleAAT	cytosolic	3256804	3256877	NC_007087.3	-	34	AC-loop	A	G	-	NA	NA	G	-	NA	NA	G	-	NA	NA	G	-	NA	NA	G	-	NA	NA	I	GCTCGATTAGCTCAGTCGGCAGAGCGTGGTGCTAATAACGCCACGGTCGCAGGTTCGATCCCTGCATCGAGCA
38	NC_007089.4.tRNA69	IleAAT	cytosolic	2700534	2700607	NC_007089.4	-	34	AC-loop	A	G	-	NA	NA	G	-	NA	NA	G	-	NA	NA	G	-	NA	NA	G	-	NA	NA	I	GCTCGATTAGCTCAGTCGGCAGAGCGTGGTGCTAATAACGCCACGGTCGCAGGTTCGATCCCTGCATCGAGCA
38	NC_007091.3.tRNA31	IleAAT	cytosolic	278610	278683	NC_007091.3	-	34	AC-loop	A	G	-	NA	NA	G	-	NA	NA	G	-	NA	NA	G	-	NA	NA	G	-	NA	NA	I	GCTCGATTAGCTCAGTCGGCAGAGCGTGGTGCTAATAACGCCACGGTCGCAGGTTCGATCCCTGCATCGAGCA
38	NC_007092.3.tRNA54	IleAAT	cytosolic	2936033	2936106	NC_007092.3	-	34	AC-loop	A	G	-	NA	NA	G	-	NA	NA	G	-	NA	NA	G	-	NA	NA	G	-	NA	NA	I	GCTCGATTAGCTCAGTCGGCAGAGCGTGGTGCTAATAACGCCACGGTCGCAGGTTCGATCCCTGCATCGAGCA
38	NC_007092.3.tRNA83	IleAAT	cytosolic	1013912	1013985	NC_007092.3	-	34	AC-loop	A	G	-	NA	NA	G	-	NA	NA	G	-	NA	NA	G	-	NA	NA	G	-	NA	NA	I	GCTCGATTAGCTCAGTCGGCAGAGCGTGGTGCTAATAACGCCACGGTCGCAGGTTCGATCCCTGCATCGAGCA
38	NC_007087.3.tRNA36	IleAAT	cytosolic	4125225	4125298	NC_007087.3	+	34	AC-loop	A	G	-	NA	NA	G	-	NA	NA	G	-	NA	NA	G	-	NA	NA	G	-	NA	NA	I	GCTCGATTAGCTCAGTCGGCAGAGCGTGGTGCTAATAACGCCACGGTCGCAGGTTCGATCCCTGCATCGAGCA
38	NC_007088.5.tRNA2	IleAAT	cytosolic	1492517	1492590	NC_007088.5	+	34	AC-loop	A	G	-	NA	NA	G	-	NA	NA	G	-	NA	NA	G	-	NA	NA	G	-	NA	NA	I	GCTCGATTAGCTCAGTCGGCAGAGCGTGGTGCTAATAACGCCACGGTCGCAGGTTCGATCCCTGCATCGAGCA
38	NC_007088.5.tRNA33	IleAAT	cytosolic	7651927	7652000	NC_007088.5	+	34	AC-loop	A	G	-	NA	NA	G	-	NA	NA	G	-	NA	NA	G	-	NA	NA	G	-	NA	NA	I	GCTCGATTAGCTCAGTCGGCAGAGCGTGGTGCTAATAACGCCACGGTCGCAGGTTCGATCCCTGCATCGAGCA
38	NC_007089.4.tRNA38	IleAAT	cytosolic	6072151	6072224	NC_007089.4	+	34	AC-loop	A	G	-	NA	NA	G	-	NA	NA	G	-	NA	NA	G	-	NA	NA	G	-	NA	NA	I	GCTCGATTAGCTCAGTCGGCAGAGCGTGGTGCTAATAACGCCACGGTCGCAGGTTCGATCCCTGCATCGAGCA
38	NC_007090.3.tRNA1	IleAAT	cytosolic	1879565	1879638	NC_007090.3	+	34	AC-loop	A	G	-	NA	NA	G	-	NA	NA	G	-	NA	NA	G	-	NA	NA	G	-	NA	NA	I	GCTCGATTAGCTCAGTCGGCAGAGCGTGGTGCTAATAACGCCACGGTCGCAGGTTCGATCCCTGCATCGAGCA
38	NC_007092.3.tRNA25	IleAAT	cytosolic	2784595	2784668	NC_007092.3	+	34	AC-loop	A	G	-	NA	NA	G	-	NA	NA	G	-	NA	NA	G	-	NA	NA	G	-	NA	NA	I	GCTCGATTAGCTCAGTCGGCAGAGCGTGGTGCTAATAACGCCACGGTCGCAGGTTCGATCCCTGCATCGAGCA
38	NC_007092.3.tRNA33	IleAAT	cytosolic	3133758	3133831	NC_007092.3	+	34	AC-loop	A	G	-	NA	NA	G	-	NA	NA	G	-	NA	NA	G	-	NA	NA	G	-	NA	NA	I	GCTCGATTAGCTCAGTCGGCAGAGCGTGGTGCTAATAACGCCACGGTCGCAGGTTCGATCCCTGCATCGAGCA
38	NC_007092.3.tRNA42	IleAAT	cytosolic	3534942	3535015	NC_007092.3	+	34	AC-loop	A	G	-	NA	NA	G	-	NA	NA	G	-	NA	NA	G	-	NA	NA	G	-	NA	NA	I	GCTCGATTAGCTCAGTCGGCAGAGCGTGGTGCTAATAACGCCACGGTCGCAGGTTCGATCCCTGCATCGAGCA
38	NC_007092.3.tRNA5	IleAAT	cytosolic	1374084	1374157	NC_007092.3	+	34	AC-loop	A	G	-	NA	NA	G	-	NA	NA	G	-	NA	NA	G	-	NA	NA	G	-	NA	NA	I	GCTCGATTAGCTCAGTCGGCAGAGCGTGGTGCTAATAACGCCACGGTCGCAGGTTCGATCCCTGCATCGAGCA
38	NC_007087.3.tRNA41	IleAAT	cytosolic	4562414	4562487	NC_007087.3	-	45	V-region	G	-	64.40	NA	NA	-	33.06	NA	NA	-	46.47	NA	NA	-	52.83	NA	NA	-	44.77	NA	NA	m1G* | m2G* | m2,2G* | Gm*	GCTCGATTAGCTCAGTCGGCAGAGCGTGGTGCTAATAACGCCACGGTCGCAGGTTCGATCCCTGCATCGAGCA
38	NC_007087.3.tRNA42	IleAAT	cytosolic	4551713	4551786	NC_007087.3	-	45	V-region	G	-	64.40	NA	NA	-	33.06	NA	NA	-	46.47	NA	NA	-	52.83	NA	NA	-	44.77	NA	NA	m1G* | m2G* | m2,2G* | Gm*	GCTCGATTAGCTCAGTCGGCAGAGCGTGGTGCTAATAACGCCACGGTCGCAGGTTCGATCCCTGCATCGAGCA
38	NC_007088.5.tRNA33	IleAAT	cytosolic	7651927	7652000	NC_007088.5	+	45	V-region	G	-	66.36	NA	NA	-	34.22	NA	NA	-	48.70	NA	NA	-	56.92	NA	NA	-	48.98	NA	NA	m1G* | m2G* | m2,2G* | Gm*	GCTCGATTAGCTCAGTCGGCAGAGCGTGGTGCTAATAACGCCACGGTCGCAGGTTCGATCCCTGCATCGAGCA
38	NC_007090.3.tRNA1	IleAAT	cytosolic	1879565	1879638	NC_007090.3	+	45	V-region	G	-	66.36	NA	NA	-	34.22	NA	NA	-	48.71	NA	NA	-	56.92	NA	NA	-	49.04	NA	NA	m1G* | m2G* | m2,2G* | Gm*	GCTCGATTAGCTCAGTCGGCAGAGCGTGGTGCTAATAACGCCACGGTCGCAGGTTCGATCCCTGCATCGAGCA
38	NC_007087.3.tRNA48	IleAAT	cytosolic	4163570	4163643	NC_007087.3	-	45	V-region	G	-	66.46	NA	NA	-	34.22	NA	NA	-	48.70	NA	NA	-	56.92	NA	NA	-	48.95	NA	NA	m1G* | m2G* | m2,2G* | Gm*	GCTCGATTAGCTCAGTCGGCAGAGCGTGGTGCTAATAACGCCACGGTCGCAGGTTCGATCCCTGCATCGAGCA
38	NC_007087.3.tRNA56	IleAAT	cytosolic	3256804	3256877	NC_007087.3	-	45	V-region	G	-	66.46	NA	NA	-	34.22	NA	NA	-	48.65	NA	NA	-	56.92	NA	NA	-	48.98	NA	NA	m1G* | m2G* | m2,2G* | Gm*	GCTCGATTAGCTCAGTCGGCAGAGCGTGGTGCTAATAACGCCACGGTCGCAGGTTCGATCCCTGCATCGAGCA
38	NC_007089.4.tRNA69	IleAAT	cytosolic	2700534	2700607	NC_007089.4	-	45	V-region	G	-	66.46	NA	NA	-	34.22	NA	NA	-	48.71	NA	NA	-	56.92	NA	NA	-	49.04	NA	NA	m1G* | m2G* | m2,2G* | Gm*	GCTCGATTAGCTCAGTCGGCAGAGCGTGGTGCTAATAACGCCACGGTCGCAGGTTCGATCCCTGCATCGAGCA
38	NC_007091.3.tRNA31	IleAAT	cytosolic	278610	278683	NC_007091.3	-	45	V-region	G	-	66.46	NA	NA	-	34.22	NA	NA	-	48.67	NA	NA	-	56.92	NA	NA	-	49.04	NA	NA	m1G* | m2G* | m2,2G* | Gm*	GCTCGATTAGCTCAGTCGGCAGAGCGTGGTGCTAATAACGCCACGGTCGCAGGTTCGATCCCTGCATCGAGCA
38	NC_007092.3.tRNA54	IleAAT	cytosolic	2936033	2936106	NC_007092.3	-	45	V-region	G	-	66.46	NA	NA	-	34.22	NA	NA	-	48.71	NA	NA	-	56.92	NA	NA	-	49.04	NA	NA	m1G* | m2G* | m2,2G* | Gm*	GCTCGATTAGCTCAGTCGGCAGAGCGTGGTGCTAATAACGCCACGGTCGCAGGTTCGATCCCTGCATCGAGCA
38	NC_007092.3.tRNA83	IleAAT	cytosolic	1013912	1013985	NC_007092.3	-	45	V-region	G	-	66.46	NA	NA	-	34.22	NA	NA	-	48.71	NA	NA	-	56.92	NA	NA	-	49.04	NA	NA	m1G* | m2G* | m2,2G* | Gm*	GCTCGATTAGCTCAGTCGGCAGAGCGTGGTGCTAATAACGCCACGGTCGCAGGTTCGATCCCTGCATCGAGCA
38	NC_007087.3.tRNA36	IleAAT	cytosolic	4125225	4125298	NC_007087.3	+	45	V-region	G	-	66.46	NA	NA	-	34.22	NA	NA	-	48.70	NA	NA	-	56.92	NA	NA	-	48.98	NA	NA	m1G* | m2G* | m2,2G* | Gm*	GCTCGATTAGCTCAGTCGGCAGAGCGTGGTGCTAATAACGCCACGGTCGCAGGTTCGATCCCTGCATCGAGCA
38	NC_007088.5.tRNA2	IleAAT	cytosolic	1492517	1492590	NC_007088.5	+	45	V-region	G	-	66.46	NA	NA	-	34.22	NA	NA	-	48.70	NA	NA	-	56.92	NA	NA	-	48.98	NA	NA	m1G* | m2G* | m2,2G* | Gm*	GCTCGATTAGCTCAGTCGGCAGAGCGTGGTGCTAATAACGCCACGGTCGCAGGTTCGATCCCTGCATCGAGCA
38	NC_007089.4.tRNA38	IleAAT	cytosolic	6072151	6072224	NC_007089.4	+	45	V-region	G	-	66.46	NA	NA	-	34.22	NA	NA	-	48.71	NA	NA	-	56.92	NA	NA	-	49.04	NA	NA	m1G* | m2G* | m2,2G* | Gm*	GCTCGATTAGCTCAGTCGGCAGAGCGTGGTGCTAATAACGCCACGGTCGCAGGTTCGATCCCTGCATCGAGCA
38	NC_007092.3.tRNA25	IleAAT	cytosolic	2784595	2784668	NC_007092.3	+	45	V-region	G	-	66.46	NA	NA	-	34.22	NA	NA	-	48.71	NA	NA	-	56.92	NA	NA	-	49.04	NA	NA	m1G* | m2G* | m2,2G* | Gm*	GCTCGATTAGCTCAGTCGGCAGAGCGTGGTGCTAATAACGCCACGGTCGCAGGTTCGATCCCTGCATCGAGCA
38	NC_007092.3.tRNA33	IleAAT	cytosolic	3133758	3133831	NC_007092.3	+	45	V-region	G	-	66.46	NA	NA	-	34.22	NA	NA	-	48.71	NA	NA	-	56.92	NA	NA	-	49.04	NA	NA	m1G* | m2G* | m2,2G* | Gm*	GCTCGATTAGCTCAGTCGGCAGAGCGTGGTGCTAATAACGCCACGGTCGCAGGTTCGATCCCTGCATCGAGCA
38	NC_007092.3.tRNA42	IleAAT	cytosolic	3534942	3535015	NC_007092.3	+	45	V-region	G	-	66.46	NA	NA	-	34.22	NA	NA	-	48.71	NA	NA	-	56.92	NA	NA	-	49.04	NA	NA	m1G* | m2G* | m2,2G* | Gm*	GCTCGATTAGCTCAGTCGGCAGAGCGTGGTGCTAATAACGCCACGGTCGCAGGTTCGATCCCTGCATCGAGCA
38	NC_007092.3.tRNA5	IleAAT	cytosolic	1374084	1374157	NC_007092.3	+	45	V-region	G	-	66.46	NA	NA	-	34.22	NA	NA	-	48.71	NA	NA	-	56.92	NA	NA	-	49.04	NA	NA	m1G* | m2G* | m2,2G* | Gm*	GCTCGATTAGCTCAGTCGGCAGAGCGTGGTGCTAATAACGCCACGGTCGCAGGTTCGATCCCTGCATCGAGCA
38	NC_007087.3.tRNA41	IleAAT	cytosolic	4562414	4562487	NC_007087.3	-	46	V-region	G	-	68.46	NA	NA	-	68.89	NA	NA	-	71.75	NA	NA	-	65.38	NA	NA	-	62.41	NA	NA	m1G	GCTCGATTAGCTCAGTCGGCAGAGCGTGGTGCTAATAACGCCACGGTCGCAGGTTCGATCCCTGCATCGAGCA
38	NC_007087.3.tRNA42	IleAAT	cytosolic	4551713	4551786	NC_007087.3	-	46	V-region	G	-	68.46	NA	NA	-	68.89	NA	NA	-	71.75	NA	NA	-	65.38	NA	NA	-	62.41	NA	NA	m1G	GCTCGATTAGCTCAGTCGGCAGAGCGTGGTGCTAATAACGCCACGGTCGCAGGTTCGATCCCTGCATCGAGCA
38	NC_007088.5.tRNA33	IleAAT	cytosolic	7651927	7652000	NC_007088.5	+	46	V-region	G	-	69.09	NA	NA	-	69.84	NA	NA	-	72.74	NA	NA	-	66.92	NA	NA	-	64.45	NA	NA	m1G	GCTCGATTAGCTCAGTCGGCAGAGCGTGGTGCTAATAACGCCACGGTCGCAGGTTCGATCCCTGCATCGAGCA
38	NC_007090.3.tRNA1	IleAAT	cytosolic	1879565	1879638	NC_007090.3	+	46	V-region	G	-	69.09	NA	NA	-	69.84	NA	NA	-	72.75	NA	NA	-	66.92	NA	NA	-	64.48	NA	NA	m1G	GCTCGATTAGCTCAGTCGGCAGAGCGTGGTGCTAATAACGCCACGGTCGCAGGTTCGATCCCTGCATCGAGCA
38	NC_007087.3.tRNA48	IleAAT	cytosolic	4163570	4163643	NC_007087.3	-	46	V-region	G	-	69.12	NA	NA	-	69.84	NA	NA	-	72.74	NA	NA	-	66.92	NA	NA	-	64.44	NA	NA	m1G	GCTCGATTAGCTCAGTCGGCAGAGCGTGGTGCTAATAACGCCACGGTCGCAGGTTCGATCCCTGCATCGAGCA
38	NC_007087.3.tRNA56	IleAAT	cytosolic	3256804	3256877	NC_007087.3	-	46	V-region	G	-	69.12	NA	NA	-	69.84	NA	NA	-	72.72	NA	NA	-	66.92	NA	NA	-	64.42	NA	NA	m1G	GCTCGATTAGCTCAGTCGGCAGAGCGTGGTGCTAATAACGCCACGGTCGCAGGTTCGATCCCTGCATCGAGCA
38	NC_007089.4.tRNA69	IleAAT	cytosolic	2700534	2700607	NC_007089.4	-	46	V-region	G	-	69.12	NA	NA	-	69.84	NA	NA	-	72.75	NA	NA	-	66.92	NA	NA	-	64.48	NA	NA	m1G	GCTCGATTAGCTCAGTCGGCAGAGCGTGGTGCTAATAACGCCACGGTCGCAGGTTCGATCCCTGCATCGAGCA
38	NC_007091.3.tRNA31	IleAAT	cytosolic	278610	278683	NC_007091.3	-	46	V-region	G	-	69.12	NA	NA	-	69.84	NA	NA	-	72.73	NA	NA	-	66.92	NA	NA	-	64.45	NA	NA	m1G	GCTCGATTAGCTCAGTCGGCAGAGCGTGGTGCTAATAACGCCACGGTCGCAGGTTCGATCCCTGCATCGAGCA
38	NC_007092.3.tRNA54	IleAAT	cytosolic	2936033	2936106	NC_007092.3	-	46	V-region	G	-	69.12	NA	NA	-	69.84	NA	NA	-	72.75	NA	NA	-	66.92	NA	NA	-	64.48	NA	NA	m1G	GCTCGATTAGCTCAGTCGGCAGAGCGTGGTGCTAATAACGCCACGGTCGCAGGTTCGATCCCTGCATCGAGCA
38	NC_007092.3.tRNA83	IleAAT	cytosolic	1013912	1013985	NC_007092.3	-	46	V-region	G	-	69.12	NA	NA	-	69.84	NA	NA	-	72.75	NA	NA	-	66.92	NA	NA	-	64.48	NA	NA	m1G	GCTCGATTAGCTCAGTCGGCAGAGCGTGGTGCTAATAACGCCACGGTCGCAGGTTCGATCCCTGCATCGAGCA
38	NC_007087.3.tRNA36	IleAAT	cytosolic	4125225	4125298	NC_007087.3	+	46	V-region	G	-	69.12	NA	NA	-	69.84	NA	NA	-	72.74	NA	NA	-	66.92	NA	NA	-	64.45	NA	NA	m1G	GCTCGATTAGCTCAGTCGGCAGAGCGTGGTGCTAATAACGCCACGGTCGCAGGTTCGATCCCTGCATCGAGCA
38	NC_007088.5.tRNA2	IleAAT	cytosolic	1492517	1492590	NC_007088.5	+	46	V-region	G	-	69.12	NA	NA	-	69.84	NA	NA	-	72.74	NA	NA	-	66.92	NA	NA	-	64.45	NA	NA	m1G	GCTCGATTAGCTCAGTCGGCAGAGCGTGGTGCTAATAACGCCACGGTCGCAGGTTCGATCCCTGCATCGAGCA
38	NC_007089.4.tRNA38	IleAAT	cytosolic	6072151	6072224	NC_007089.4	+	46	V-region	G	-	69.12	NA	NA	-	69.84	NA	NA	-	72.75	NA	NA	-	66.92	NA	NA	-	64.48	NA	NA	m1G	GCTCGATTAGCTCAGTCGGCAGAGCGTGGTGCTAATAACGCCACGGTCGCAGGTTCGATCCCTGCATCGAGCA
38	NC_007092.3.tRNA25	IleAAT	cytosolic	2784595	2784668	NC_007092.3	+	46	V-region	G	-	69.12	NA	NA	-	69.84	NA	NA	-	72.75	NA	NA	-	66.92	NA	NA	-	64.48	NA	NA	m1G	GCTCGATTAGCTCAGTCGGCAGAGCGTGGTGCTAATAACGCCACGGTCGCAGGTTCGATCCCTGCATCGAGCA
38	NC_007092.3.tRNA33	IleAAT	cytosolic	3133758	3133831	NC_007092.3	+	46	V-region	G	-	69.12	NA	NA	-	69.84	NA	NA	-	72.75	NA	NA	-	66.92	NA	NA	-	64.48	NA	NA	m1G	GCTCGATTAGCTCAGTCGGCAGAGCGTGGTGCTAATAACGCCACGGTCGCAGGTTCGATCCCTGCATCGAGCA
38	NC_007092.3.tRNA42	IleAAT	cytosolic	3534942	3535015	NC_007092.3	+	46	V-region	G	-	69.12	NA	NA	-	69.84	NA	NA	-	72.75	NA	NA	-	66.92	NA	NA	-	64.48	NA	NA	m1G	GCTCGATTAGCTCAGTCGGCAGAGCGTGGTGCTAATAACGCCACGGTCGCAGGTTCGATCCCTGCATCGAGCA
38	NC_007092.3.tRNA5	IleAAT	cytosolic	1374084	1374157	NC_007092.3	+	46	V-region	G	-	69.12	NA	NA	-	69.84	NA	NA	-	72.75	NA	NA	-	66.92	NA	NA	-	64.48	NA	NA	m1G	GCTCGATTAGCTCAGTCGGCAGAGCGTGGTGCTAATAACGCCACGGTCGCAGGTTCGATCCCTGCATCGAGCA
38	NC_007087.3.tRNA41	IleAAT	cytosolic	4562414	4562487	NC_007087.3	-	47	V-region	T	C	83.47	D	D	-	93.36	NA	NA	-	85.56	D	D	-	79.14	D	D	-	78.33	D	D	D	GCTCGATTAGCTCAGTCGGCAGAGCGTGGTGCTAATAACGCCACGGTCGCAGGTTCGATCCCTGCATCGAGCA
38	NC_007087.3.tRNA42	IleAAT	cytosolic	4551713	4551786	NC_007087.3	-	47	V-region	T	C	83.47	D	D	-	93.36	NA	NA	-	85.56	D	D	-	79.14	D	D	-	78.33	D	D	D	GCTCGATTAGCTCAGTCGGCAGAGCGTGGTGCTAATAACGCCACGGTCGCAGGTTCGATCCCTGCATCGAGCA
38	NC_007087.3.tRNA48	IleAAT	cytosolic	4163570	4163643	NC_007087.3	-	47	V-region	T	C	83.61	D	D	-	93.45	NA	NA	-	85.82	D	D	-	79.52	D	D	-	78.87	D	D	D	GCTCGATTAGCTCAGTCGGCAGAGCGTGGTGCTAATAACGCCACGGTCGCAGGTTCGATCCCTGCATCGAGCA
38	NC_007087.3.tRNA56	IleAAT	cytosolic	3256804	3256877	NC_007087.3	-	47	V-region	T	C	83.61	D	D	-	93.45	NA	NA	-	85.81	D	D	-	79.52	D	D	-	78.87	D	D	D	GCTCGATTAGCTCAGTCGGCAGAGCGTGGTGCTAATAACGCCACGGTCGCAGGTTCGATCCCTGCATCGAGCA
38	NC_007089.4.tRNA69	IleAAT	cytosolic	2700534	2700607	NC_007089.4	-	47	V-region	T	C	83.61	D	D	-	93.45	NA	NA	-	85.82	D	D	-	79.52	D	D	-	78.89	D	D	D	GCTCGATTAGCTCAGTCGGCAGAGCGTGGTGCTAATAACGCCACGGTCGCAGGTTCGATCCCTGCATCGAGCA
38	NC_007091.3.tRNA31	IleAAT	cytosolic	278610	278683	NC_007091.3	-	47	V-region	T	C	83.61	D	D	-	93.45	NA	NA	-	85.81	D	D	-	79.52	D	D	-	78.88	D	D	D	GCTCGATTAGCTCAGTCGGCAGAGCGTGGTGCTAATAACGCCACGGTCGCAGGTTCGATCCCTGCATCGAGCA
38	NC_007092.3.tRNA54	IleAAT	cytosolic	2936033	2936106	NC_007092.3	-	47	V-region	T	C	83.61	D	D	-	93.45	NA	NA	-	85.82	D	D	-	79.52	D	D	-	78.89	D	D	D	GCTCGATTAGCTCAGTCGGCAGAGCGTGGTGCTAATAACGCCACGGTCGCAGGTTCGATCCCTGCATCGAGCA
38	NC_007092.3.tRNA83	IleAAT	cytosolic	1013912	1013985	NC_007092.3	-	47	V-region	T	C	83.61	D	D	-	93.45	NA	NA	-	85.82	D	D	-	79.52	D	D	-	78.89	D	D	D	GCTCGATTAGCTCAGTCGGCAGAGCGTGGTGCTAATAACGCCACGGTCGCAGGTTCGATCCCTGCATCGAGCA
38	NC_007087.3.tRNA36	IleAAT	cytosolic	4125225	4125298	NC_007087.3	+	47	V-region	T	C	83.61	D	D	-	93.45	NA	NA	-	85.82	D	D	-	79.52	D	D	-	78.88	D	D	D	GCTCGATTAGCTCAGTCGGCAGAGCGTGGTGCTAATAACGCCACGGTCGCAGGTTCGATCCCTGCATCGAGCA
38	NC_007088.5.tRNA2	IleAAT	cytosolic	1492517	1492590	NC_007088.5	+	47	V-region	T	C	83.61	D	D	-	93.45	NA	NA	-	85.82	D	D	-	79.52	D	D	-	78.88	D	D	D	GCTCGATTAGCTCAGTCGGCAGAGCGTGGTGCTAATAACGCCACGGTCGCAGGTTCGATCCCTGCATCGAGCA
38	NC_007088.5.tRNA33	IleAAT	cytosolic	7651927	7652000	NC_007088.5	+	47	V-region	T	C	83.61	D	D	-	93.45	NA	NA	-	85.82	D	D	-	79.52	D	D	-	78.88	D	D	D	GCTCGATTAGCTCAGTCGGCAGAGCGTGGTGCTAATAACGCCACGGTCGCAGGTTCGATCCCTGCATCGAGCA
38	NC_007089.4.tRNA38	IleAAT	cytosolic	6072151	6072224	NC_007089.4	+	47	V-region	T	C	83.61	D	D	-	93.45	NA	NA	-	85.82	D	D	-	79.52	D	D	-	78.89	D	D	D	GCTCGATTAGCTCAGTCGGCAGAGCGTGGTGCTAATAACGCCACGGTCGCAGGTTCGATCCCTGCATCGAGCA
38	NC_007090.3.tRNA1	IleAAT	cytosolic	1879565	1879638	NC_007090.3	+	47	V-region	T	C	83.61	D	D	-	93.45	NA	NA	-	85.82	D	D	-	79.52	D	D	-	78.89	D	D	D	GCTCGATTAGCTCAGTCGGCAGAGCGTGGTGCTAATAACGCCACGGTCGCAGGTTCGATCCCTGCATCGAGCA
38	NC_007092.3.tRNA25	IleAAT	cytosolic	2784595	2784668	NC_007092.3	+	47	V-region	T	C	83.61	D	D	-	93.45	NA	NA	-	85.82	D	D	-	79.52	D	D	-	78.89	D	D	D	GCTCGATTAGCTCAGTCGGCAGAGCGTGGTGCTAATAACGCCACGGTCGCAGGTTCGATCCCTGCATCGAGCA
38	NC_007092.3.tRNA33	IleAAT	cytosolic	3133758	3133831	NC_007092.3	+	47	V-region	T	C	83.61	D	D	-	93.45	NA	NA	-	85.82	D	D	-	79.52	D	D	-	78.89	D	D	D	GCTCGATTAGCTCAGTCGGCAGAGCGTGGTGCTAATAACGCCACGGTCGCAGGTTCGATCCCTGCATCGAGCA
38	NC_007092.3.tRNA42	IleAAT	cytosolic	3534942	3535015	NC_007092.3	+	47	V-region	T	C	83.61	D	D	-	93.45	NA	NA	-	85.82	D	D	-	79.52	D	D	-	78.89	D	D	D	GCTCGATTAGCTCAGTCGGCAGAGCGTGGTGCTAATAACGCCACGGTCGCAGGTTCGATCCCTGCATCGAGCA
38	NC_007092.3.tRNA5	IleAAT	cytosolic	1374084	1374157	NC_007092.3	+	47	V-region	T	C	83.61	D	D	-	93.45	NA	NA	-	85.82	D	D	-	79.52	D	D	-	78.89	D	D	D	GCTCGATTAGCTCAGTCGGCAGAGCGTGGTGCTAATAACGCCACGGTCGCAGGTTCGATCCCTGCATCGAGCA
38	NC_007087.3.tRNA41	IleAAT	cytosolic	4562414	4562487	NC_007087.3	-	58	T-loop	A	T	42.42	NA	NA	T	80.07	NA	NA	T	64.16	NA	m1A|m1I|ms2i6A	T	50.84	NA	NA	T	38.27	NA	NA	m1A	GCTCGATTAGCTCAGTCGGCAGAGCGTGGTGCTAATAACGCCACGGTCGCAGGTTCGATCCCTGCATCGAGCA
38	NC_007087.3.tRNA42	IleAAT	cytosolic	4551713	4551786	NC_007087.3	-	58	T-loop	A	T	42.42	NA	NA	T	80.07	NA	NA	T	64.16	NA	m1A|m1I|ms2i6A	T	50.84	NA	NA	T	38.27	NA	NA	m1A	GCTCGATTAGCTCAGTCGGCAGAGCGTGGTGCTAATAACGCCACGGTCGCAGGTTCGATCCCTGCATCGAGCA
38	NC_007087.3.tRNA48	IleAAT	cytosolic	4163570	4163643	NC_007087.3	-	58	T-loop	A	T	42.45	NA	NA	T	80.08	NA	NA	T	64.23	NA	m1A|m1I|ms2i6A	T	50.95	NA	NA	T	38.42	NA	NA	m1A	GCTCGATTAGCTCAGTCGGCAGAGCGTGGTGCTAATAACGCCACGGTCGCAGGTTCGATCCCTGCATCGAGCA
38	NC_007087.3.tRNA56	IleAAT	cytosolic	3256804	3256877	NC_007087.3	-	58	T-loop	A	T	42.45	NA	NA	T	80.08	NA	NA	T	64.23	NA	m1A|m1I|ms2i6A	T	50.95	NA	NA	T	38.42	NA	NA	m1A	GCTCGATTAGCTCAGTCGGCAGAGCGTGGTGCTAATAACGCCACGGTCGCAGGTTCGATCCCTGCATCGAGCA
38	NC_007089.4.tRNA69	IleAAT	cytosolic	2700534	2700607	NC_007089.4	-	58	T-loop	A	T	42.45	NA	NA	T	80.08	NA	NA	T	64.23	NA	m1A|m1I|ms2i6A	T	50.95	NA	NA	T	38.43	NA	NA	m1A	GCTCGATTAGCTCAGTCGGCAGAGCGTGGTGCTAATAACGCCACGGTCGCAGGTTCGATCCCTGCATCGAGCA
38	NC_007091.3.tRNA31	IleAAT	cytosolic	278610	278683	NC_007091.3	-	58	T-loop	A	T	42.45	NA	NA	T	80.08	NA	NA	T	64.23	NA	m1A|m1I|ms2i6A	T	50.95	NA	NA	T	38.43	NA	NA	m1A	GCTCGATTAGCTCAGTCGGCAGAGCGTGGTGCTAATAACGCCACGGTCGCAGGTTCGATCCCTGCATCGAGCA
38	NC_007092.3.tRNA54	IleAAT	cytosolic	2936033	2936106	NC_007092.3	-	58	T-loop	A	T	42.45	NA	NA	T	80.08	NA	NA	T	64.23	NA	m1A|m1I|ms2i6A	T	50.95	NA	NA	T	38.43	NA	NA	m1A	GCTCGATTAGCTCAGTCGGCAGAGCGTGGTGCTAATAACGCCACGGTCGCAGGTTCGATCCCTGCATCGAGCA
38	NC_007092.3.tRNA83	IleAAT	cytosolic	1013912	1013985	NC_007092.3	-	58	T-loop	A	T	42.45	NA	NA	T	80.08	NA	NA	T	64.23	NA	m1A|m1I|ms2i6A	T	50.95	NA	NA	T	38.43	NA	NA	m1A	GCTCGATTAGCTCAGTCGGCAGAGCGTGGTGCTAATAACGCCACGGTCGCAGGTTCGATCCCTGCATCGAGCA
38	NC_007087.3.tRNA36	IleAAT	cytosolic	4125225	4125298	NC_007087.3	+	58	T-loop	A	T	42.45	NA	NA	T	80.08	NA	NA	T	64.23	NA	m1A|m1I|ms2i6A	T	50.95	NA	NA	T	38.42	NA	NA	m1A	GCTCGATTAGCTCAGTCGGCAGAGCGTGGTGCTAATAACGCCACGGTCGCAGGTTCGATCCCTGCATCGAGCA
38	NC_007088.5.tRNA2	IleAAT	cytosolic	1492517	1492590	NC_007088.5	+	58	T-loop	A	T	42.45	NA	NA	T	80.08	NA	NA	T	64.23	NA	m1A|m1I|ms2i6A	T	50.95	NA	NA	T	38.42	NA	NA	m1A	GCTCGATTAGCTCAGTCGGCAGAGCGTGGTGCTAATAACGCCACGGTCGCAGGTTCGATCCCTGCATCGAGCA
38	NC_007088.5.tRNA33	IleAAT	cytosolic	7651927	7652000	NC_007088.5	+	58	T-loop	A	T	42.45	NA	NA	T	80.08	NA	NA	T	64.23	NA	m1A|m1I|ms2i6A	T	50.95	NA	NA	T	38.42	NA	NA	m1A	GCTCGATTAGCTCAGTCGGCAGAGCGTGGTGCTAATAACGCCACGGTCGCAGGTTCGATCCCTGCATCGAGCA
38	NC_007089.4.tRNA38	IleAAT	cytosolic	6072151	6072224	NC_007089.4	+	58	T-loop	A	T	42.45	NA	NA	T	80.08	NA	NA	T	64.23	NA	m1A|m1I|ms2i6A	T	50.95	NA	NA	T	38.43	NA	NA	m1A	GCTCGATTAGCTCAGTCGGCAGAGCGTGGTGCTAATAACGCCACGGTCGCAGGTTCGATCCCTGCATCGAGCA
38	NC_007090.3.tRNA1	IleAAT	cytosolic	1879565	1879638	NC_007090.3	+	58	T-loop	A	T	42.45	NA	NA	T	80.08	NA	NA	T	64.23	NA	m1A|m1I|ms2i6A	T	50.95	NA	NA	T	38.43	NA	NA	m1A	GCTCGATTAGCTCAGTCGGCAGAGCGTGGTGCTAATAACGCCACGGTCGCAGGTTCGATCCCTGCATCGAGCA
38	NC_007092.3.tRNA25	IleAAT	cytosolic	2784595	2784668	NC_007092.3	+	58	T-loop	A	T	42.45	NA	NA	T	80.08	NA	NA	T	64.23	NA	m1A|m1I|ms2i6A	T	50.95	NA	NA	T	38.43	NA	NA	m1A	GCTCGATTAGCTCAGTCGGCAGAGCGTGGTGCTAATAACGCCACGGTCGCAGGTTCGATCCCTGCATCGAGCA
38	NC_007092.3.tRNA33	IleAAT	cytosolic	3133758	3133831	NC_007092.3	+	58	T-loop	A	T	42.45	NA	NA	T	80.08	NA	NA	T	64.23	NA	m1A|m1I|ms2i6A	T	50.95	NA	NA	T	38.43	NA	NA	m1A	GCTCGATTAGCTCAGTCGGCAGAGCGTGGTGCTAATAACGCCACGGTCGCAGGTTCGATCCCTGCATCGAGCA
38	NC_007092.3.tRNA42	IleAAT	cytosolic	3534942	3535015	NC_007092.3	+	58	T-loop	A	T	42.45	NA	NA	T	80.08	NA	NA	T	64.23	NA	m1A|m1I|ms2i6A	T	50.95	NA	NA	T	38.43	NA	NA	m1A	GCTCGATTAGCTCAGTCGGCAGAGCGTGGTGCTAATAACGCCACGGTCGCAGGTTCGATCCCTGCATCGAGCA
38	NC_007092.3.tRNA5	IleAAT	cytosolic	1374084	1374157	NC_007092.3	+	58	T-loop	A	T	42.45	NA	NA	T	80.08	NA	NA	T	64.23	NA	m1A|m1I|ms2i6A	T	50.95	NA	NA	T	38.43	NA	NA	m1A	GCTCGATTAGCTCAGTCGGCAGAGCGTGGTGCTAATAACGCCACGGTCGCAGGTTCGATCCCTGCATCGAGCA
39	NC_007087.3.tRNA53	AlaAGC	cytosolic	3431189	3431262	NC_007087.3	-	26	after 3' D-stem	G	A	32.15	NA	NA	A	-	NA	NA	A	-	NA	NA	A	-	NA	NA	A	-	NA	NA	m2G | m2,2G	GGGGATGTAGCTCAGATGGTAGAGCGCTCGCTTAGCATGCGAGAGGTAAAGGGATCGATACCCTTCTTCTCCA
39	NC_007092.3.tRNA58	AlaAGC	cytosolic	2625761	2625834	NC_007092.3	-	26	after 3' D-stem	G	A	32.15	NA	NA	A	-	NA	NA	A	-	NA	NA	A	-	NA	NA	A	-	NA	NA	m2G | m2,2G	GGGGATGTAGCTCAGATGGTAGAGCGCTCGCTTAGCATGCGAGAGGTAAAGGGATCGATACCCTTCTTCTCCA
39	NC_007092.3.tRNA63	AlaAGC	cytosolic	2479675	2479748	NC_007092.3	-	26	after 3' D-stem	G	A	32.15	NA	NA	A	-	NA	NA	A	-	NA	NA	A	-	NA	NA	A	-	NA	NA	m2G | m2,2G	GGGGATGTAGCTCAGATGGTAGAGCGCTCGCTTAGCATGCGAGAGGTAAAGGGATCGATACCCTTCTTCTCCA
39	NC_007092.3.tRNA75	AlaAGC	cytosolic	1529427	1529500	NC_007092.3	-	26	after 3' D-stem	G	A	32.15	NA	NA	A	-	NA	NA	A	-	NA	NA	A	-	NA	NA	A	-	NA	NA	m2G | m2,2G	GGGGATGTAGCTCAGATGGTAGAGCGCTCGCTTAGCATGCGAGAGGTAAAGGGATCGATACCCTTCTTCTCCA
39	NC_007089.4.tRNA17	AlaAGC	cytosolic	4014777	4014850	NC_007089.4	+	26	after 3' D-stem	G	A	32.15	NA	NA	A	-	NA	NA	A	-	NA	NA	A	-	NA	NA	A	-	NA	NA	m2G | m2,2G	GGGGATGTAGCTCAGATGGTAGAGCGCTCGCTTAGCATGCGAGAGGTAAAGGGATCGATACCCTTCTTCTCCA
39	NC_007089.4.tRNA18	AlaAGC	cytosolic	4067960	4068033	NC_007089.4	+	26	after 3' D-stem	G	A	32.15	NA	NA	A	-	NA	NA	A	-	NA	NA	A	-	NA	NA	A	-	NA	NA	m2G | m2,2G	GGGGATGTAGCTCAGATGGTAGAGCGCTCGCTTAGCATGCGAGAGGTAAAGGGATCGATACCCTTCTTCTCCA
39	NC_007089.4.tRNA65	AlaAGC	cytosolic	3993885	3993958	NC_007089.4	-	26	after 3' D-stem	G	A	32.28	NA	NA	A	-	NA	NA	A	-	NA	NA	A	-	NA	NA	A	-	NA	NA	m2G | m2,2G	GGGGATGTAGCTCAGATGGTAGAGCGCTCGCTTAGCATGCGAGAGGTAAAGGGATCGATACCCTTCTTCTCCA
39	NC_007090.3.tRNA22	AlaAGC	cytosolic	3947720	3947793	NC_007090.3	-	26	after 3' D-stem	G	A	32.28	NA	NA	A	-	NA	NA	A	-	NA	NA	A	-	NA	NA	A	-	NA	NA	m2G | m2,2G	GGGGATGTAGCTCAGATGGTAGAGCGCTCGCTTAGCATGCGAGAGGTAAAGGGATCGATACCCTTCTTCTCCA
39	NC_007091.3.tRNA33	AlaAGC	cytosolic	254726	254799	NC_007091.3	-	26	after 3' D-stem	G	A	32.28	NA	NA	A	-	NA	NA	A	-	NA	NA	A	-	NA	NA	A	-	NA	NA	m2G | m2,2G	GGGGATGTAGCTCAGATGGTAGAGCGCTCGCTTAGCATGCGAGAGGTAAAGGGATCGATACCCTTCTTCTCCA
39	NC_007092.3.tRNA60	AlaAGC	cytosolic	2624350	2624423	NC_007092.3	-	26	after 3' D-stem	G	A	32.28	NA	NA	A	-	NA	NA	A	-	NA	NA	A	-	NA	NA	A	-	NA	NA	m2G | m2,2G	GGGGATGTAGCTCAGATGGTAGAGCGCTCGCTTAGCATGCGAGAGGTAAAGGGATCGATACCCTTCTTCTCCA
39	NC_007088.5.tRNA27	AlaAGC	cytosolic	7122698	7122771	NC_007088.5	+	26	after 3' D-stem	G	A	32.28	NA	NA	A	-	NA	NA	A	-	NA	NA	A	-	NA	NA	A	-	NA	NA	m2G | m2,2G	GGGGATGTAGCTCAGATGGTAGAGCGCTCGCTTAGCATGCGAGAGGTAAAGGGATCGATACCCTTCTTCTCCA
39	NC_007088.5.tRNA36	AlaAGC	cytosolic	8141486	8141559	NC_007088.5	+	26	after 3' D-stem	G	A	32.28	NA	NA	A	-	NA	NA	A	-	NA	NA	A	-	NA	NA	A	-	NA	NA	m2G | m2,2G	GGGGATGTAGCTCAGATGGTAGAGCGCTCGCTTAGCATGCGAGAGGTAAAGGGATCGATACCCTTCTTCTCCA
39	NC_007088.5.tRNA38	AlaAGC	cytosolic	8364903	8364976	NC_007088.5	+	26	after 3' D-stem	G	A	32.28	NA	NA	A	-	NA	NA	A	-	NA	NA	A	-	NA	NA	A	-	NA	NA	m2G | m2,2G	GGGGATGTAGCTCAGATGGTAGAGCGCTCGCTTAGCATGCGAGAGGTAAAGGGATCGATACCCTTCTTCTCCA
39	NC_007091.3.tRNA4	AlaAGC	cytosolic	2265373	2265446	NC_007091.3	+	26	after 3' D-stem	G	A	32.28	NA	NA	A	-	NA	NA	A	-	NA	NA	A	-	NA	NA	A	-	NA	NA	m2G | m2,2G	GGGGATGTAGCTCAGATGGTAGAGCGCTCGCTTAGCATGCGAGAGGTAAAGGGATCGATACCCTTCTTCTCCA
39	NC_007092.3.tRNA32	AlaAGC	cytosolic	3132338	3132411	NC_007092.3	+	26	after 3' D-stem	G	A	32.28	NA	NA	A	-	NA	NA	A	-	NA	NA	A	-	NA	NA	A	-	NA	NA	m2G | m2,2G	GGGGATGTAGCTCAGATGGTAGAGCGCTCGCTTAGCATGCGAGAGGTAAAGGGATCGATACCCTTCTTCTCCA
39	NC_007087.3.tRNA53	AlaAGC	cytosolic	3431189	3431262	NC_007087.3	-	34	AC-loop	A	G	-	NA	NA	G	-	NA	NA	G	-	NA	NA	G	-	NA	NA	G	-	NA	NA	I	GGGGATGTAGCTCAGATGGTAGAGCGCTCGCTTAGCATGCGAGAGGTAAAGGGATCGATACCCTTCTTCTCCA
39	NC_007089.4.tRNA65	AlaAGC	cytosolic	3993885	3993958	NC_007089.4	-	34	AC-loop	A	G	-	NA	NA	G	-	NA	NA	G	-	NA	NA	G	-	NA	NA	G	-	NA	NA	I	GGGGATGTAGCTCAGATGGTAGAGCGCTCGCTTAGCATGCGAGAGGTAAAGGGATCGATACCCTTCTTCTCCA
39	NC_007090.3.tRNA22	AlaAGC	cytosolic	3947720	3947793	NC_007090.3	-	34	AC-loop	A	G	-	NA	NA	G	-	NA	NA	G	-	NA	NA	G	-	NA	NA	G	-	NA	NA	I	GGGGATGTAGCTCAGATGGTAGAGCGCTCGCTTAGCATGCGAGAGGTAAAGGGATCGATACCCTTCTTCTCCA
39	NC_007091.3.tRNA33	AlaAGC	cytosolic	254726	254799	NC_007091.3	-	34	AC-loop	A	G	-	NA	NA	G	-	NA	NA	G	-	NA	NA	G	-	NA	NA	G	-	NA	NA	I	GGGGATGTAGCTCAGATGGTAGAGCGCTCGCTTAGCATGCGAGAGGTAAAGGGATCGATACCCTTCTTCTCCA
39	NC_007092.3.tRNA58	AlaAGC	cytosolic	2625761	2625834	NC_007092.3	-	34	AC-loop	A	G	-	NA	NA	G	-	NA	NA	G	-	NA	NA	G	-	NA	NA	G	-	NA	NA	I	GGGGATGTAGCTCAGATGGTAGAGCGCTCGCTTAGCATGCGAGAGGTAAAGGGATCGATACCCTTCTTCTCCA
39	NC_007092.3.tRNA60	AlaAGC	cytosolic	2624350	2624423	NC_007092.3	-	34	AC-loop	A	G	-	NA	NA	G	-	NA	NA	G	-	NA	NA	G	-	NA	NA	G	-	NA	NA	I	GGGGATGTAGCTCAGATGGTAGAGCGCTCGCTTAGCATGCGAGAGGTAAAGGGATCGATACCCTTCTTCTCCA
39	NC_007092.3.tRNA63	AlaAGC	cytosolic	2479675	2479748	NC_007092.3	-	34	AC-loop	A	G	-	NA	NA	G	-	NA	NA	G	-	NA	NA	G	-	NA	NA	G	-	NA	NA	I	GGGGATGTAGCTCAGATGGTAGAGCGCTCGCTTAGCATGCGAGAGGTAAAGGGATCGATACCCTTCTTCTCCA
39	NC_007092.3.tRNA75	AlaAGC	cytosolic	1529427	1529500	NC_007092.3	-	34	AC-loop	A	G	-	NA	NA	G	-	NA	NA	G	-	NA	NA	G	-	NA	NA	G	-	NA	NA	I	GGGGATGTAGCTCAGATGGTAGAGCGCTCGCTTAGCATGCGAGAGGTAAAGGGATCGATACCCTTCTTCTCCA
39	NC_007088.5.tRNA27	AlaAGC	cytosolic	7122698	7122771	NC_007088.5	+	34	AC-loop	A	G	-	NA	NA	G	-	NA	NA	G	-	NA	NA	G	-	NA	NA	G	-	NA	NA	I	GGGGATGTAGCTCAGATGGTAGAGCGCTCGCTTAGCATGCGAGAGGTAAAGGGATCGATACCCTTCTTCTCCA
39	NC_007088.5.tRNA36	AlaAGC	cytosolic	8141486	8141559	NC_007088.5	+	34	AC-loop	A	G	-	NA	NA	G	-	NA	NA	G	-	NA	NA	G	-	NA	NA	G	-	NA	NA	I	GGGGATGTAGCTCAGATGGTAGAGCGCTCGCTTAGCATGCGAGAGGTAAAGGGATCGATACCCTTCTTCTCCA
39	NC_007088.5.tRNA38	AlaAGC	cytosolic	8364903	8364976	NC_007088.5	+	34	AC-loop	A	G	-	NA	NA	G	-	NA	NA	G	-	NA	NA	G	-	NA	NA	G	-	NA	NA	I	GGGGATGTAGCTCAGATGGTAGAGCGCTCGCTTAGCATGCGAGAGGTAAAGGGATCGATACCCTTCTTCTCCA
39	NC_007089.4.tRNA17	AlaAGC	cytosolic	4014777	4014850	NC_007089.4	+	34	AC-loop	A	G	-	NA	NA	G	-	NA	NA	G	-	NA	NA	G	-	NA	NA	G	-	NA	NA	I	GGGGATGTAGCTCAGATGGTAGAGCGCTCGCTTAGCATGCGAGAGGTAAAGGGATCGATACCCTTCTTCTCCA
39	NC_007089.4.tRNA18	AlaAGC	cytosolic	4067960	4068033	NC_007089.4	+	34	AC-loop	A	G	-	NA	NA	G	-	NA	NA	G	-	NA	NA	G	-	NA	NA	G	-	NA	NA	I	GGGGATGTAGCTCAGATGGTAGAGCGCTCGCTTAGCATGCGAGAGGTAAAGGGATCGATACCCTTCTTCTCCA
39	NC_007091.3.tRNA4	AlaAGC	cytosolic	2265373	2265446	NC_007091.3	+	34	AC-loop	A	G	-	NA	NA	G	-	NA	NA	G	-	NA	NA	G	-	NA	NA	G	-	NA	NA	I	GGGGATGTAGCTCAGATGGTAGAGCGCTCGCTTAGCATGCGAGAGGTAAAGGGATCGATACCCTTCTTCTCCA
39	NC_007092.3.tRNA32	AlaAGC	cytosolic	3132338	3132411	NC_007092.3	+	34	AC-loop	A	G	-	NA	NA	G	-	NA	NA	G	-	NA	NA	G	-	NA	NA	G	-	NA	NA	I	GGGGATGTAGCTCAGATGGTAGAGCGCTCGCTTAGCATGCGAGAGGTAAAGGGATCGATACCCTTCTTCTCCA
39	NC_007087.3.tRNA53	AlaAGC	cytosolic	3431189	3431262	NC_007087.3	-	37	AC-loop	A	T	85.51	m1A|m1I|ms2i6A	m1A|m1I|ms2i6A	T	92.78	NA	NA	T	88.04	m1A|m1I|ms2i6A	m1A|m1I|ms2i6A	T	81.10	m1A|m1I|ms2i6A	m1A|m1I|ms2i6A	T	77.09	m1A|m1I|ms2i6A	m1A|m1I|ms2i6A	t6A | i6A | ms2i6A | m6t6A	GGGGATGTAGCTCAGATGGTAGAGCGCTCGCTTAGCATGCGAGAGGTAAAGGGATCGATACCCTTCTTCTCCA
39	NC_007092.3.tRNA58	AlaAGC	cytosolic	2625761	2625834	NC_007092.3	-	37	AC-loop	A	T	85.51	m1A|m1I|ms2i6A	m1A|m1I|ms2i6A	T	92.78	NA	NA	T	88.03	m1A|m1I|ms2i6A	m1A|m1I|ms2i6A	T	81.10	m1A|m1I|ms2i6A	m1A|m1I|ms2i6A	T	77.09	m1A|m1I|ms2i6A	m1A|m1I|ms2i6A	t6A | i6A | ms2i6A | m6t6A	GGGGATGTAGCTCAGATGGTAGAGCGCTCGCTTAGCATGCGAGAGGTAAAGGGATCGATACCCTTCTTCTCCA
39	NC_007092.3.tRNA63	AlaAGC	cytosolic	2479675	2479748	NC_007092.3	-	37	AC-loop	A	T	85.51	m1A|m1I|ms2i6A	m1A|m1I|ms2i6A	T	92.78	NA	NA	T	88.04	m1A|m1I|ms2i6A	m1A|m1I|ms2i6A	T	81.10	m1A|m1I|ms2i6A	m1A|m1I|ms2i6A	T	77.09	m1A|m1I|ms2i6A	m1A|m1I|ms2i6A	t6A | i6A | ms2i6A | m6t6A	GGGGATGTAGCTCAGATGGTAGAGCGCTCGCTTAGCATGCGAGAGGTAAAGGGATCGATACCCTTCTTCTCCA
39	NC_007092.3.tRNA75	AlaAGC	cytosolic	1529427	1529500	NC_007092.3	-	37	AC-loop	A	T	85.51	m1A|m1I|ms2i6A	m1A|m1I|ms2i6A	T	92.78	NA	NA	T	88.04	m1A|m1I|ms2i6A	m1A|m1I|ms2i6A	T	81.10	m1A|m1I|ms2i6A	m1A|m1I|ms2i6A	T	77.09	m1A|m1I|ms2i6A	m1A|m1I|ms2i6A	t6A | i6A | ms2i6A | m6t6A	GGGGATGTAGCTCAGATGGTAGAGCGCTCGCTTAGCATGCGAGAGGTAAAGGGATCGATACCCTTCTTCTCCA
39	NC_007089.4.tRNA17	AlaAGC	cytosolic	4014777	4014850	NC_007089.4	+	37	AC-loop	A	T	85.51	m1A|m1I|ms2i6A	m1A|m1I|ms2i6A	T	92.78	NA	NA	T	88.04	m1A|m1I|ms2i6A	m1A|m1I|ms2i6A	T	81.10	m1A|m1I|ms2i6A	m1A|m1I|ms2i6A	T	77.09	m1A|m1I|ms2i6A	m1A|m1I|ms2i6A	t6A | i6A | ms2i6A | m6t6A	GGGGATGTAGCTCAGATGGTAGAGCGCTCGCTTAGCATGCGAGAGGTAAAGGGATCGATACCCTTCTTCTCCA
39	NC_007089.4.tRNA18	AlaAGC	cytosolic	4067960	4068033	NC_007089.4	+	37	AC-loop	A	T	85.51	m1A|m1I|ms2i6A	m1A|m1I|ms2i6A	T	92.78	NA	NA	T	88.04	m1A|m1I|ms2i6A	m1A|m1I|ms2i6A	T	81.10	m1A|m1I|ms2i6A	m1A|m1I|ms2i6A	T	77.09	m1A|m1I|ms2i6A	m1A|m1I|ms2i6A	t6A | i6A | ms2i6A | m6t6A	GGGGATGTAGCTCAGATGGTAGAGCGCTCGCTTAGCATGCGAGAGGTAAAGGGATCGATACCCTTCTTCTCCA
39	NC_007089.4.tRNA65	AlaAGC	cytosolic	3993885	3993958	NC_007089.4	-	37	AC-loop	A	T	85.52	m1A|m1I|ms2i6A	m1A|m1I|ms2i6A	T	92.78	NA	NA	T	88.04	m1A|m1I|ms2i6A	m1A|m1I|ms2i6A	T	81.10	m1A|m1I|ms2i6A	m1A|m1I|ms2i6A	T	77.09	m1A|m1I|ms2i6A	m1A|m1I|ms2i6A	t6A | i6A | ms2i6A | m6t6A	GGGGATGTAGCTCAGATGGTAGAGCGCTCGCTTAGCATGCGAGAGGTAAAGGGATCGATACCCTTCTTCTCCA
39	NC_007090.3.tRNA22	AlaAGC	cytosolic	3947720	3947793	NC_007090.3	-	37	AC-loop	A	T	85.52	m1A|m1I|ms2i6A	m1A|m1I|ms2i6A	T	92.78	NA	NA	T	88.04	m1A|m1I|ms2i6A	m1A|m1I|ms2i6A	T	81.10	m1A|m1I|ms2i6A	m1A|m1I|ms2i6A	T	77.09	m1A|m1I|ms2i6A	m1A|m1I|ms2i6A	t6A | i6A | ms2i6A | m6t6A	GGGGATGTAGCTCAGATGGTAGAGCGCTCGCTTAGCATGCGAGAGGTAAAGGGATCGATACCCTTCTTCTCCA
39	NC_007091.3.tRNA33	AlaAGC	cytosolic	254726	254799	NC_007091.3	-	37	AC-loop	A	T	85.52	m1A|m1I|ms2i6A	m1A|m1I|ms2i6A	T	92.78	NA	NA	T	88.04	m1A|m1I|ms2i6A	m1A|m1I|ms2i6A	T	81.10	m1A|m1I|ms2i6A	m1A|m1I|ms2i6A	T	77.09	m1A|m1I|ms2i6A	m1A|m1I|ms2i6A	t6A | i6A | ms2i6A | m6t6A	GGGGATGTAGCTCAGATGGTAGAGCGCTCGCTTAGCATGCGAGAGGTAAAGGGATCGATACCCTTCTTCTCCA
39	NC_007092.3.tRNA60	AlaAGC	cytosolic	2624350	2624423	NC_007092.3	-	37	AC-loop	A	T	85.52	m1A|m1I|ms2i6A	m1A|m1I|ms2i6A	T	92.78	NA	NA	T	88.04	m1A|m1I|ms2i6A	m1A|m1I|ms2i6A	T	81.10	m1A|m1I|ms2i6A	m1A|m1I|ms2i6A	T	77.09	m1A|m1I|ms2i6A	m1A|m1I|ms2i6A	t6A | i6A | ms2i6A | m6t6A	GGGGATGTAGCTCAGATGGTAGAGCGCTCGCTTAGCATGCGAGAGGTAAAGGGATCGATACCCTTCTTCTCCA
39	NC_007088.5.tRNA27	AlaAGC	cytosolic	7122698	7122771	NC_007088.5	+	37	AC-loop	A	T	85.52	m1A|m1I|ms2i6A	m1A|m1I|ms2i6A	T	92.78	NA	NA	T	88.04	m1A|m1I|ms2i6A	m1A|m1I|ms2i6A	T	81.10	m1A|m1I|ms2i6A	m1A|m1I|ms2i6A	T	77.09	m1A|m1I|ms2i6A	m1A|m1I|ms2i6A	t6A | i6A | ms2i6A | m6t6A	GGGGATGTAGCTCAGATGGTAGAGCGCTCGCTTAGCATGCGAGAGGTAAAGGGATCGATACCCTTCTTCTCCA
39	NC_007088.5.tRNA36	AlaAGC	cytosolic	8141486	8141559	NC_007088.5	+	37	AC-loop	A	T	85.52	m1A|m1I|ms2i6A	m1A|m1I|ms2i6A	T	92.78	NA	NA	T	88.04	m1A|m1I|ms2i6A	m1A|m1I|ms2i6A	T	81.10	m1A|m1I|ms2i6A	m1A|m1I|ms2i6A	T	77.09	m1A|m1I|ms2i6A	m1A|m1I|ms2i6A	t6A | i6A | ms2i6A | m6t6A	GGGGATGTAGCTCAGATGGTAGAGCGCTCGCTTAGCATGCGAGAGGTAAAGGGATCGATACCCTTCTTCTCCA
39	NC_007088.5.tRNA38	AlaAGC	cytosolic	8364903	8364976	NC_007088.5	+	37	AC-loop	A	T	85.52	m1A|m1I|ms2i6A	m1A|m1I|ms2i6A	T	92.78	NA	NA	T	88.04	m1A|m1I|ms2i6A	m1A|m1I|ms2i6A	T	81.10	m1A|m1I|ms2i6A	m1A|m1I|ms2i6A	T	77.09	m1A|m1I|ms2i6A	m1A|m1I|ms2i6A	t6A | i6A | ms2i6A | m6t6A	GGGGATGTAGCTCAGATGGTAGAGCGCTCGCTTAGCATGCGAGAGGTAAAGGGATCGATACCCTTCTTCTCCA
39	NC_007091.3.tRNA4	AlaAGC	cytosolic	2265373	2265446	NC_007091.3	+	37	AC-loop	A	T	85.52	m1A|m1I|ms2i6A	m1A|m1I|ms2i6A	T	92.78	NA	NA	T	88.04	m1A|m1I|ms2i6A	m1A|m1I|ms2i6A	T	81.10	m1A|m1I|ms2i6A	m1A|m1I|ms2i6A	T	77.09	m1A|m1I|ms2i6A	m1A|m1I|ms2i6A	t6A | i6A | ms2i6A | m6t6A	GGGGATGTAGCTCAGATGGTAGAGCGCTCGCTTAGCATGCGAGAGGTAAAGGGATCGATACCCTTCTTCTCCA
39	NC_007092.3.tRNA32	AlaAGC	cytosolic	3132338	3132411	NC_007092.3	+	37	AC-loop	A	T	85.52	m1A|m1I|ms2i6A	m1A|m1I|ms2i6A	T	92.78	NA	NA	T	88.04	m1A|m1I|ms2i6A	m1A|m1I|ms2i6A	T	81.10	m1A|m1I|ms2i6A	m1A|m1I|ms2i6A	T	77.09	m1A|m1I|ms2i6A	m1A|m1I|ms2i6A	t6A | i6A | ms2i6A | m6t6A	GGGGATGTAGCTCAGATGGTAGAGCGCTCGCTTAGCATGCGAGAGGTAAAGGGATCGATACCCTTCTTCTCCA
39	NC_007087.3.tRNA53	AlaAGC	cytosolic	3431189	3431262	NC_007087.3	-	45	V-region	G	-	45.36	NA	NA	-	52.08	NA	NA	-	42.64	NA	NA	-	59.71	NA	NA	-	65.55	NA	NA	m1G* | m2G* | m2,2G* | Gm*	GGGGATGTAGCTCAGATGGTAGAGCGCTCGCTTAGCATGCGAGAGGTAAAGGGATCGATACCCTTCTTCTCCA
39	NC_007092.3.tRNA58	AlaAGC	cytosolic	2625761	2625834	NC_007092.3	-	45	V-region	G	-	45.36	NA	NA	-	52.08	NA	NA	-	42.64	NA	NA	-	59.71	NA	NA	-	65.55	NA	NA	m1G* | m2G* | m2,2G* | Gm*	GGGGATGTAGCTCAGATGGTAGAGCGCTCGCTTAGCATGCGAGAGGTAAAGGGATCGATACCCTTCTTCTCCA
39	NC_007092.3.tRNA63	AlaAGC	cytosolic	2479675	2479748	NC_007092.3	-	45	V-region	G	-	45.36	NA	NA	-	52.08	NA	NA	-	42.64	NA	NA	-	59.71	NA	NA	-	65.55	NA	NA	m1G* | m2G* | m2,2G* | Gm*	GGGGATGTAGCTCAGATGGTAGAGCGCTCGCTTAGCATGCGAGAGGTAAAGGGATCGATACCCTTCTTCTCCA
39	NC_007092.3.tRNA75	AlaAGC	cytosolic	1529427	1529500	NC_007092.3	-	45	V-region	G	-	45.36	NA	NA	-	52.08	NA	NA	-	42.64	NA	NA	-	59.71	NA	NA	-	65.55	NA	NA	m1G* | m2G* | m2,2G* | Gm*	GGGGATGTAGCTCAGATGGTAGAGCGCTCGCTTAGCATGCGAGAGGTAAAGGGATCGATACCCTTCTTCTCCA
39	NC_007089.4.tRNA17	AlaAGC	cytosolic	4014777	4014850	NC_007089.4	+	45	V-region	G	-	45.36	NA	NA	-	52.08	NA	NA	-	42.64	NA	NA	-	59.71	NA	NA	-	65.55	NA	NA	m1G* | m2G* | m2,2G* | Gm*	GGGGATGTAGCTCAGATGGTAGAGCGCTCGCTTAGCATGCGAGAGGTAAAGGGATCGATACCCTTCTTCTCCA
39	NC_007089.4.tRNA18	AlaAGC	cytosolic	4067960	4068033	NC_007089.4	+	45	V-region	G	-	45.36	NA	NA	-	52.08	NA	NA	-	42.64	NA	NA	-	59.71	NA	NA	-	65.55	NA	NA	m1G* | m2G* | m2,2G* | Gm*	GGGGATGTAGCTCAGATGGTAGAGCGCTCGCTTAGCATGCGAGAGGTAAAGGGATCGATACCCTTCTTCTCCA
39	NC_007089.4.tRNA65	AlaAGC	cytosolic	3993885	3993958	NC_007089.4	-	45	V-region	G	-	45.37	NA	NA	-	52.08	NA	NA	-	42.64	NA	NA	-	59.71	NA	NA	-	65.55	NA	NA	m1G* | m2G* | m2,2G* | Gm*	GGGGATGTAGCTCAGATGGTAGAGCGCTCGCTTAGCATGCGAGAGGTAAAGGGATCGATACCCTTCTTCTCCA
39	NC_007090.3.tRNA22	AlaAGC	cytosolic	3947720	3947793	NC_007090.3	-	45	V-region	G	-	45.37	NA	NA	-	52.08	NA	NA	-	42.64	NA	NA	-	59.71	NA	NA	-	65.55	NA	NA	m1G* | m2G* | m2,2G* | Gm*	GGGGATGTAGCTCAGATGGTAGAGCGCTCGCTTAGCATGCGAGAGGTAAAGGGATCGATACCCTTCTTCTCCA
39	NC_007091.3.tRNA33	AlaAGC	cytosolic	254726	254799	NC_007091.3	-	45	V-region	G	-	45.37	NA	NA	-	52.08	NA	NA	-	42.64	NA	NA	-	59.71	NA	NA	-	65.55	NA	NA	m1G* | m2G* | m2,2G* | Gm*	GGGGATGTAGCTCAGATGGTAGAGCGCTCGCTTAGCATGCGAGAGGTAAAGGGATCGATACCCTTCTTCTCCA
39	NC_007092.3.tRNA60	AlaAGC	cytosolic	2624350	2624423	NC_007092.3	-	45	V-region	G	-	45.37	NA	NA	-	52.08	NA	NA	-	42.64	NA	NA	-	59.71	NA	NA	-	65.55	NA	NA	m1G* | m2G* | m2,2G* | Gm*	GGGGATGTAGCTCAGATGGTAGAGCGCTCGCTTAGCATGCGAGAGGTAAAGGGATCGATACCCTTCTTCTCCA
39	NC_007088.5.tRNA27	AlaAGC	cytosolic	7122698	7122771	NC_007088.5	+	45	V-region	G	-	45.37	NA	NA	-	52.08	NA	NA	-	42.64	NA	NA	-	59.71	NA	NA	-	65.55	NA	NA	m1G* | m2G* | m2,2G* | Gm*	GGGGATGTAGCTCAGATGGTAGAGCGCTCGCTTAGCATGCGAGAGGTAAAGGGATCGATACCCTTCTTCTCCA
39	NC_007088.5.tRNA36	AlaAGC	cytosolic	8141486	8141559	NC_007088.5	+	45	V-region	G	-	45.37	NA	NA	-	52.08	NA	NA	-	42.64	NA	NA	-	59.71	NA	NA	-	65.55	NA	NA	m1G* | m2G* | m2,2G* | Gm*	GGGGATGTAGCTCAGATGGTAGAGCGCTCGCTTAGCATGCGAGAGGTAAAGGGATCGATACCCTTCTTCTCCA
39	NC_007088.5.tRNA38	AlaAGC	cytosolic	8364903	8364976	NC_007088.5	+	45	V-region	G	-	45.37	NA	NA	-	52.08	NA	NA	-	42.64	NA	NA	-	59.71	NA	NA	-	65.55	NA	NA	m1G* | m2G* | m2,2G* | Gm*	GGGGATGTAGCTCAGATGGTAGAGCGCTCGCTTAGCATGCGAGAGGTAAAGGGATCGATACCCTTCTTCTCCA
39	NC_007091.3.tRNA4	AlaAGC	cytosolic	2265373	2265446	NC_007091.3	+	45	V-region	G	-	45.37	NA	NA	-	52.08	NA	NA	-	42.64	NA	NA	-	59.71	NA	NA	-	65.55	NA	NA	m1G* | m2G* | m2,2G* | Gm*	GGGGATGTAGCTCAGATGGTAGAGCGCTCGCTTAGCATGCGAGAGGTAAAGGGATCGATACCCTTCTTCTCCA
39	NC_007092.3.tRNA32	AlaAGC	cytosolic	3132338	3132411	NC_007092.3	+	45	V-region	G	-	45.37	NA	NA	-	52.08	NA	NA	-	42.64	NA	NA	-	59.71	NA	NA	-	65.55	NA	NA	m1G* | m2G* | m2,2G* | Gm*	GGGGATGTAGCTCAGATGGTAGAGCGCTCGCTTAGCATGCGAGAGGTAAAGGGATCGATACCCTTCTTCTCCA
39	NC_007087.3.tRNA53	AlaAGC	cytosolic	3431189	3431262	NC_007087.3	-	46	V-region	G	-	-	NA	NA	-	-	NA	NA	-	-	NA	NA	-	20.92	NA	NA	-	26.87	NA	NA	m1G	GGGGATGTAGCTCAGATGGTAGAGCGCTCGCTTAGCATGCGAGAGGTAAAGGGATCGATACCCTTCTTCTCCA
39	NC_007089.4.tRNA65	AlaAGC	cytosolic	3993885	3993958	NC_007089.4	-	46	V-region	G	-	-	NA	NA	-	-	NA	NA	-	-	NA	NA	-	20.92	NA	NA	-	26.87	NA	NA	m1G	GGGGATGTAGCTCAGATGGTAGAGCGCTCGCTTAGCATGCGAGAGGTAAAGGGATCGATACCCTTCTTCTCCA
39	NC_007090.3.tRNA22	AlaAGC	cytosolic	3947720	3947793	NC_007090.3	-	46	V-region	G	-	-	NA	NA	-	-	NA	NA	-	-	NA	NA	-	20.92	NA	NA	-	26.87	NA	NA	m1G	GGGGATGTAGCTCAGATGGTAGAGCGCTCGCTTAGCATGCGAGAGGTAAAGGGATCGATACCCTTCTTCTCCA
39	NC_007091.3.tRNA33	AlaAGC	cytosolic	254726	254799	NC_007091.3	-	46	V-region	G	-	-	NA	NA	-	-	NA	NA	-	-	NA	NA	-	20.92	NA	NA	-	26.87	NA	NA	m1G	GGGGATGTAGCTCAGATGGTAGAGCGCTCGCTTAGCATGCGAGAGGTAAAGGGATCGATACCCTTCTTCTCCA
39	NC_007092.3.tRNA58	AlaAGC	cytosolic	2625761	2625834	NC_007092.3	-	46	V-region	G	-	-	NA	NA	-	-	NA	NA	-	-	NA	NA	-	20.92	NA	NA	-	26.87	NA	NA	m1G	GGGGATGTAGCTCAGATGGTAGAGCGCTCGCTTAGCATGCGAGAGGTAAAGGGATCGATACCCTTCTTCTCCA
39	NC_007092.3.tRNA60	AlaAGC	cytosolic	2624350	2624423	NC_007092.3	-	46	V-region	G	-	-	NA	NA	-	-	NA	NA	-	-	NA	NA	-	20.92	NA	NA	-	26.87	NA	NA	m1G	GGGGATGTAGCTCAGATGGTAGAGCGCTCGCTTAGCATGCGAGAGGTAAAGGGATCGATACCCTTCTTCTCCA
39	NC_007092.3.tRNA63	AlaAGC	cytosolic	2479675	2479748	NC_007092.3	-	46	V-region	G	-	-	NA	NA	-	-	NA	NA	-	-	NA	NA	-	20.92	NA	NA	-	26.87	NA	NA	m1G	GGGGATGTAGCTCAGATGGTAGAGCGCTCGCTTAGCATGCGAGAGGTAAAGGGATCGATACCCTTCTTCTCCA
39	NC_007092.3.tRNA75	AlaAGC	cytosolic	1529427	1529500	NC_007092.3	-	46	V-region	G	-	-	NA	NA	-	-	NA	NA	-	-	NA	NA	-	20.92	NA	NA	-	26.87	NA	NA	m1G	GGGGATGTAGCTCAGATGGTAGAGCGCTCGCTTAGCATGCGAGAGGTAAAGGGATCGATACCCTTCTTCTCCA
39	NC_007088.5.tRNA27	AlaAGC	cytosolic	7122698	7122771	NC_007088.5	+	46	V-region	G	-	-	NA	NA	-	-	NA	NA	-	-	NA	NA	-	20.92	NA	NA	-	26.87	NA	NA	m1G	GGGGATGTAGCTCAGATGGTAGAGCGCTCGCTTAGCATGCGAGAGGTAAAGGGATCGATACCCTTCTTCTCCA
39	NC_007088.5.tRNA36	AlaAGC	cytosolic	8141486	8141559	NC_007088.5	+	46	V-region	G	-	-	NA	NA	-	-	NA	NA	-	-	NA	NA	-	20.92	NA	NA	-	26.87	NA	NA	m1G	GGGGATGTAGCTCAGATGGTAGAGCGCTCGCTTAGCATGCGAGAGGTAAAGGGATCGATACCCTTCTTCTCCA
39	NC_007088.5.tRNA38	AlaAGC	cytosolic	8364903	8364976	NC_007088.5	+	46	V-region	G	-	-	NA	NA	-	-	NA	NA	-	-	NA	NA	-	20.92	NA	NA	-	26.87	NA	NA	m1G	GGGGATGTAGCTCAGATGGTAGAGCGCTCGCTTAGCATGCGAGAGGTAAAGGGATCGATACCCTTCTTCTCCA
39	NC_007089.4.tRNA17	AlaAGC	cytosolic	4014777	4014850	NC_007089.4	+	46	V-region	G	-	-	NA	NA	-	-	NA	NA	-	-	NA	NA	-	20.92	NA	NA	-	26.87	NA	NA	m1G	GGGGATGTAGCTCAGATGGTAGAGCGCTCGCTTAGCATGCGAGAGGTAAAGGGATCGATACCCTTCTTCTCCA
39	NC_007089.4.tRNA18	AlaAGC	cytosolic	4067960	4068033	NC_007089.4	+	46	V-region	G	-	-	NA	NA	-	-	NA	NA	-	-	NA	NA	-	20.92	NA	NA	-	26.87	NA	NA	m1G	GGGGATGTAGCTCAGATGGTAGAGCGCTCGCTTAGCATGCGAGAGGTAAAGGGATCGATACCCTTCTTCTCCA
39	NC_007091.3.tRNA4	AlaAGC	cytosolic	2265373	2265446	NC_007091.3	+	46	V-region	G	-	-	NA	NA	-	-	NA	NA	-	-	NA	NA	-	20.92	NA	NA	-	26.87	NA	NA	m1G	GGGGATGTAGCTCAGATGGTAGAGCGCTCGCTTAGCATGCGAGAGGTAAAGGGATCGATACCCTTCTTCTCCA
39	NC_007092.3.tRNA32	AlaAGC	cytosolic	3132338	3132411	NC_007092.3	+	46	V-region	G	-	-	NA	NA	-	-	NA	NA	-	-	NA	NA	-	20.92	NA	NA	-	26.87	NA	NA	m1G	GGGGATGTAGCTCAGATGGTAGAGCGCTCGCTTAGCATGCGAGAGGTAAAGGGATCGATACCCTTCTTCTCCA
39	NC_007087.3.tRNA53	AlaAGC	cytosolic	3431189	3431262	NC_007087.3	-	47	V-region	T	A	76.30	Y	Y	A	84.73	Y	Y	A	79.90	Y	Y	A	81.34	Y	Y	A	83.54	Y	Y	D	GGGGATGTAGCTCAGATGGTAGAGCGCTCGCTTAGCATGCGAGAGGTAAAGGGATCGATACCCTTCTTCTCCA
39	NC_007089.4.tRNA65	AlaAGC	cytosolic	3993885	3993958	NC_007089.4	-	47	V-region	T	A	76.30	Y	Y	A	84.73	Y	Y	A	79.90	Y	Y	A	81.34	Y	Y	A	83.54	Y	Y	D	GGGGATGTAGCTCAGATGGTAGAGCGCTCGCTTAGCATGCGAGAGGTAAAGGGATCGATACCCTTCTTCTCCA
39	NC_007090.3.tRNA22	AlaAGC	cytosolic	3947720	3947793	NC_007090.3	-	47	V-region	T	A	76.30	Y	Y	A	84.73	Y	Y	A	79.90	Y	Y	A	81.34	Y	Y	A	83.54	Y	Y	D	GGGGATGTAGCTCAGATGGTAGAGCGCTCGCTTAGCATGCGAGAGGTAAAGGGATCGATACCCTTCTTCTCCA
39	NC_007091.3.tRNA33	AlaAGC	cytosolic	254726	254799	NC_007091.3	-	47	V-region	T	A	76.30	Y	Y	A	84.73	Y	Y	A	79.90	Y	Y	A	81.34	Y	Y	A	83.54	Y	Y	D	GGGGATGTAGCTCAGATGGTAGAGCGCTCGCTTAGCATGCGAGAGGTAAAGGGATCGATACCCTTCTTCTCCA
39	NC_007092.3.tRNA58	AlaAGC	cytosolic	2625761	2625834	NC_007092.3	-	47	V-region	T	A	76.30	Y	Y	A	84.73	Y	Y	A	79.90	Y	Y	A	81.34	Y	Y	A	83.54	Y	Y	D	GGGGATGTAGCTCAGATGGTAGAGCGCTCGCTTAGCATGCGAGAGGTAAAGGGATCGATACCCTTCTTCTCCA
39	NC_007092.3.tRNA60	AlaAGC	cytosolic	2624350	2624423	NC_007092.3	-	47	V-region	T	A	76.30	Y	Y	A	84.73	Y	Y	A	79.90	Y	Y	A	81.34	Y	Y	A	83.54	Y	Y	D	GGGGATGTAGCTCAGATGGTAGAGCGCTCGCTTAGCATGCGAGAGGTAAAGGGATCGATACCCTTCTTCTCCA
39	NC_007092.3.tRNA63	AlaAGC	cytosolic	2479675	2479748	NC_007092.3	-	47	V-region	T	A	76.30	Y	Y	A	84.73	Y	Y	A	79.90	Y	Y	A	81.34	Y	Y	A	83.54	Y	Y	D	GGGGATGTAGCTCAGATGGTAGAGCGCTCGCTTAGCATGCGAGAGGTAAAGGGATCGATACCCTTCTTCTCCA
39	NC_007092.3.tRNA75	AlaAGC	cytosolic	1529427	1529500	NC_007092.3	-	47	V-region	T	A	76.30	Y	Y	A	84.73	Y	Y	A	79.90	Y	Y	A	81.34	Y	Y	A	83.54	Y	Y	D	GGGGATGTAGCTCAGATGGTAGAGCGCTCGCTTAGCATGCGAGAGGTAAAGGGATCGATACCCTTCTTCTCCA
39	NC_007088.5.tRNA27	AlaAGC	cytosolic	7122698	7122771	NC_007088.5	+	47	V-region	T	A	76.30	Y	Y	A	84.73	Y	Y	A	79.90	Y	Y	A	81.34	Y	Y	A	83.54	Y	Y	D	GGGGATGTAGCTCAGATGGTAGAGCGCTCGCTTAGCATGCGAGAGGTAAAGGGATCGATACCCTTCTTCTCCA
39	NC_007088.5.tRNA36	AlaAGC	cytosolic	8141486	8141559	NC_007088.5	+	47	V-region	T	A	76.30	Y	Y	A	84.73	Y	Y	A	79.90	Y	Y	A	81.34	Y	Y	A	83.54	Y	Y	D	GGGGATGTAGCTCAGATGGTAGAGCGCTCGCTTAGCATGCGAGAGGTAAAGGGATCGATACCCTTCTTCTCCA
39	NC_007088.5.tRNA38	AlaAGC	cytosolic	8364903	8364976	NC_007088.5	+	47	V-region	T	A	76.30	Y	Y	A	84.73	Y	Y	A	79.90	Y	Y	A	81.34	Y	Y	A	83.54	Y	Y	D	GGGGATGTAGCTCAGATGGTAGAGCGCTCGCTTAGCATGCGAGAGGTAAAGGGATCGATACCCTTCTTCTCCA
39	NC_007089.4.tRNA17	AlaAGC	cytosolic	4014777	4014850	NC_007089.4	+	47	V-region	T	A	76.30	Y	Y	A	84.73	Y	Y	A	79.90	Y	Y	A	81.34	Y	Y	A	83.54	Y	Y	D	GGGGATGTAGCTCAGATGGTAGAGCGCTCGCTTAGCATGCGAGAGGTAAAGGGATCGATACCCTTCTTCTCCA
39	NC_007091.3.tRNA4	AlaAGC	cytosolic	2265373	2265446	NC_007091.3	+	47	V-region	T	A	76.30	Y	Y	A	84.73	Y	Y	A	79.90	Y	Y	A	81.34	Y	Y	A	83.54	Y	Y	D	GGGGATGTAGCTCAGATGGTAGAGCGCTCGCTTAGCATGCGAGAGGTAAAGGGATCGATACCCTTCTTCTCCA
39	NC_007092.3.tRNA32	AlaAGC	cytosolic	3132338	3132411	NC_007092.3	+	47	V-region	T	A	76.30	Y	Y	A	84.73	Y	Y	A	79.90	Y	Y	A	81.34	Y	Y	A	83.54	Y	Y	D	GGGGATGTAGCTCAGATGGTAGAGCGCTCGCTTAGCATGCGAGAGGTAAAGGGATCGATACCCTTCTTCTCCA
39	NC_007087.3.tRNA53	AlaAGC	cytosolic	3431189	3431262	NC_007087.3	-	58	T-loop	A	G	-	NA	NA	G	23.96	NA	NA	G	49.97	NA	NA	G	-	NA	NA	G	-	NA	NA	m1A	GGGGATGTAGCTCAGATGGTAGAGCGCTCGCTTAGCATGCGAGAGGTAAAGGGATCGATACCCTTCTTCTCCA
39	NC_007089.4.tRNA65	AlaAGC	cytosolic	3993885	3993958	NC_007089.4	-	58	T-loop	A	G	-	NA	NA	G	23.96	NA	NA	G	49.97	NA	NA	G	-	NA	NA	G	-	NA	NA	m1A	GGGGATGTAGCTCAGATGGTAGAGCGCTCGCTTAGCATGCGAGAGGTAAAGGGATCGATACCCTTCTTCTCCA
39	NC_007090.3.tRNA22	AlaAGC	cytosolic	3947720	3947793	NC_007090.3	-	58	T-loop	A	G	-	NA	NA	G	23.96	NA	NA	G	49.97	NA	NA	G	-	NA	NA	G	-	NA	NA	m1A	GGGGATGTAGCTCAGATGGTAGAGCGCTCGCTTAGCATGCGAGAGGTAAAGGGATCGATACCCTTCTTCTCCA
39	NC_007091.3.tRNA33	AlaAGC	cytosolic	254726	254799	NC_007091.3	-	58	T-loop	A	G	-	NA	NA	G	23.96	NA	NA	G	49.97	NA	NA	G	-	NA	NA	G	-	NA	NA	m1A	GGGGATGTAGCTCAGATGGTAGAGCGCTCGCTTAGCATGCGAGAGGTAAAGGGATCGATACCCTTCTTCTCCA
39	NC_007092.3.tRNA58	AlaAGC	cytosolic	2625761	2625834	NC_007092.3	-	58	T-loop	A	G	-	NA	NA	G	23.96	NA	NA	G	49.97	NA	NA	G	-	NA	NA	G	-	NA	NA	m1A	GGGGATGTAGCTCAGATGGTAGAGCGCTCGCTTAGCATGCGAGAGGTAAAGGGATCGATACCCTTCTTCTCCA
39	NC_007092.3.tRNA60	AlaAGC	cytosolic	2624350	2624423	NC_007092.3	-	58	T-loop	A	G	-	NA	NA	G	23.96	NA	NA	G	49.97	NA	NA	G	-	NA	NA	G	-	NA	NA	m1A	GGGGATGTAGCTCAGATGGTAGAGCGCTCGCTTAGCATGCGAGAGGTAAAGGGATCGATACCCTTCTTCTCCA
39	NC_007092.3.tRNA63	AlaAGC	cytosolic	2479675	2479748	NC_007092.3	-	58	T-loop	A	G	-	NA	NA	G	23.96	NA	NA	G	49.97	NA	NA	G	-	NA	NA	G	-	NA	NA	m1A	GGGGATGTAGCTCAGATGGTAGAGCGCTCGCTTAGCATGCGAGAGGTAAAGGGATCGATACCCTTCTTCTCCA
39	NC_007092.3.tRNA75	AlaAGC	cytosolic	1529427	1529500	NC_007092.3	-	58	T-loop	A	G	-	NA	NA	G	23.96	NA	NA	G	49.97	NA	NA	G	-	NA	NA	G	-	NA	NA	m1A	GGGGATGTAGCTCAGATGGTAGAGCGCTCGCTTAGCATGCGAGAGGTAAAGGGATCGATACCCTTCTTCTCCA
39	NC_007088.5.tRNA27	AlaAGC	cytosolic	7122698	7122771	NC_007088.5	+	58	T-loop	A	G	-	NA	NA	G	23.96	NA	NA	G	49.97	NA	NA	G	-	NA	NA	G	-	NA	NA	m1A	GGGGATGTAGCTCAGATGGTAGAGCGCTCGCTTAGCATGCGAGAGGTAAAGGGATCGATACCCTTCTTCTCCA
39	NC_007088.5.tRNA36	AlaAGC	cytosolic	8141486	8141559	NC_007088.5	+	58	T-loop	A	G	-	NA	NA	G	23.96	NA	NA	G	49.97	NA	NA	G	-	NA	NA	G	-	NA	NA	m1A	GGGGATGTAGCTCAGATGGTAGAGCGCTCGCTTAGCATGCGAGAGGTAAAGGGATCGATACCCTTCTTCTCCA
39	NC_007088.5.tRNA38	AlaAGC	cytosolic	8364903	8364976	NC_007088.5	+	58	T-loop	A	G	-	NA	NA	G	23.96	NA	NA	G	49.97	NA	NA	G	-	NA	NA	G	-	NA	NA	m1A	GGGGATGTAGCTCAGATGGTAGAGCGCTCGCTTAGCATGCGAGAGGTAAAGGGATCGATACCCTTCTTCTCCA
39	NC_007089.4.tRNA17	AlaAGC	cytosolic	4014777	4014850	NC_007089.4	+	58	T-loop	A	G	-	NA	NA	G	23.96	NA	NA	G	49.97	NA	NA	G	-	NA	NA	G	-	NA	NA	m1A	GGGGATGTAGCTCAGATGGTAGAGCGCTCGCTTAGCATGCGAGAGGTAAAGGGATCGATACCCTTCTTCTCCA
39	NC_007091.3.tRNA4	AlaAGC	cytosolic	2265373	2265446	NC_007091.3	+	58	T-loop	A	G	-	NA	NA	G	23.96	NA	NA	G	49.97	NA	NA	G	-	NA	NA	G	-	NA	NA	m1A	GGGGATGTAGCTCAGATGGTAGAGCGCTCGCTTAGCATGCGAGAGGTAAAGGGATCGATACCCTTCTTCTCCA
39	NC_007092.3.tRNA32	AlaAGC	cytosolic	3132338	3132411	NC_007092.3	+	58	T-loop	A	G	-	NA	NA	G	23.96	NA	NA	G	49.97	NA	NA	G	-	NA	NA	G	-	NA	NA	m1A	GGGGATGTAGCTCAGATGGTAGAGCGCTCGCTTAGCATGCGAGAGGTAAAGGGATCGATACCCTTCTTCTCCA
40	NC_007087.3.tRNA51	ValCAC	cytosolic	3928022	3928095	NC_007087.3	-	37	AC-loop	A	-	22.10	NA	NA	-	33.76	NA	NA	-	-	NA	NA	-	-	NA	NA	-	-	NA	NA	t6A | i6A | ms2i6A | m6t6A	GGGAAAGTAGTGTAGTGGTTATCACGAGCCCTTCACACGGGTTAGGTCGTGGGTTCGATCCCCATCTATCTCA
40	NC_007087.3.tRNA51	ValCAC	cytosolic	3928022	3928095	NC_007087.3	-	58	T-loop	A	T	70.35	NA	NA	T	89.40	NA	NA	T	96.25	NA	NA	T	-	NA	NA	T	-	NA	NA	m1A	GGGAAAGTAGTGTAGTGGTTATCACGAGCCCTTCACACGGGTTAGGTCGTGGGTTCGATCCCCATCTATCTCA
41	NC_007091.3.tRNA18	AlaTGC	cytosolic	3987061	3987157	NC_007091.3	-	24	3' D-stem	G	-	24.49	NA	NA	-	-	NA	NA	-	21.23	NA	NA	-	-	NA	NA	-	25.47	NA	NA	Cm* | m3C*	GGGGATGTAGCTCATATGGTAGAGCGTATGGTTTGCATCCATAAGGTAAAGGGATCGATACCCTTCTTCTCCA
41	NC_007087.3.tRNA47	AlaTGC	cytosolic	4185580	4185676	NC_007087.3	-	24	3' D-stem	G	-	26.00	NA	NA	-	-	NA	NA	-	21.33	NA	NA	-	-	NA	NA	-	25.00	NA	NA	Cm* | m3C*	GGGGATGTAGCTCATATGGTAGAGCGTATGGTTTGCATCCATAAGGTAAAGGGATCGATACCCTTCTTCTCCA
41	NC_007088.5.tRNA46	AlaTGC	cytosolic	7434538	7434634	NC_007088.5	-	24	3' D-stem	G	-	26.00	NA	NA	-	-	NA	NA	-	21.33	NA	NA	-	-	NA	NA	-	25.00	NA	NA	Cm* | m3C*	GGGGATGTAGCTCATATGGTAGAGCGTATGGTTTGCATCCATAAGGTAAAGGGATCGATACCCTTCTTCTCCA
41	NC_007089.4.tRNA60	AlaTGC	cytosolic	4297270	4297366	NC_007089.4	-	24	3' D-stem	G	-	26.00	NA	NA	-	-	NA	NA	-	20.81	NA	NA	-	-	NA	NA	-	25.00	NA	NA	Cm* | m3C*	GGGGATGTAGCTCATATGGTAGAGCGTATGGTTTGCATCCATAAGGTAAAGGGATCGATACCCTTCTTCTCCA
41	NC_007089.4.tRNA64	AlaTGC	cytosolic	4090198	4090294	NC_007089.4	-	24	3' D-stem	G	-	26.00	NA	NA	-	-	NA	NA	-	20.81	NA	NA	-	-	NA	NA	-	25.00	NA	NA	Cm* | m3C*	GGGGATGTAGCTCATATGGTAGAGCGTATGGTTTGCATCCATAAGGTAAAGGGATCGATACCCTTCTTCTCCA
41	NC_007090.3.tRNA21	AlaTGC	cytosolic	4682788	4682884	NC_007090.3	-	24	3' D-stem	G	-	26.00	NA	NA	-	-	NA	NA	-	21.33	NA	NA	-	-	NA	NA	-	25.00	NA	NA	Cm* | m3C*	GGGGATGTAGCTCATATGGTAGAGCGTATGGTTTGCATCCATAAGGTAAAGGGATCGATACCCTTCTTCTCCA
41	NC_007088.5.tRNA29	AlaTGC	cytosolic	7430262	7430358	NC_007088.5	+	24	3' D-stem	G	-	26.00	NA	NA	-	-	NA	NA	-	21.33	NA	NA	-	-	NA	NA	-	25.00	NA	NA	Cm* | m3C*	GGGGATGTAGCTCATATGGTAGAGCGTATGGTTTGCATCCATAAGGTAAAGGGATCGATACCCTTCTTCTCCA
41	NC_007089.4.tRNA19	AlaTGC	cytosolic	4194527	4194623	NC_007089.4	+	24	3' D-stem	G	-	26.00	NA	NA	-	-	NA	NA	-	20.81	NA	NA	-	-	NA	NA	-	25.00	NA	NA	Cm* | m3C*	GGGGATGTAGCTCATATGGTAGAGCGTATGGTTTGCATCCATAAGGTAAAGGGATCGATACCCTTCTTCTCCA
41	NC_007087.3.tRNA47	AlaTGC	cytosolic	4185580	4185676	NC_007087.3	-	26	after 3' D-stem	G	A	49.21	NA	NA	-	-	NA	NA	A	28.87	NA	NA	A	37.97	NA	NA	A	34.64	NA	NA	m2G | m2,2G	GGGGATGTAGCTCATATGGTAGAGCGTATGGTTTGCATCCATAAGGTAAAGGGATCGATACCCTTCTTCTCCA
41	NC_007088.5.tRNA46	AlaTGC	cytosolic	7434538	7434634	NC_007088.5	-	26	after 3' D-stem	G	A	49.21	NA	NA	-	-	NA	NA	A	28.87	NA	NA	A	37.97	NA	NA	A	34.64	NA	NA	m2G | m2,2G	GGGGATGTAGCTCATATGGTAGAGCGTATGGTTTGCATCCATAAGGTAAAGGGATCGATACCCTTCTTCTCCA
41	NC_007089.4.tRNA60	AlaTGC	cytosolic	4297270	4297366	NC_007089.4	-	26	after 3' D-stem	G	A	49.21	NA	NA	-	-	NA	NA	A	28.99	NA	NA	A	37.97	NA	NA	A	34.64	NA	NA	m2G | m2,2G	GGGGATGTAGCTCATATGGTAGAGCGTATGGTTTGCATCCATAAGGTAAAGGGATCGATACCCTTCTTCTCCA
41	NC_007089.4.tRNA64	AlaTGC	cytosolic	4090198	4090294	NC_007089.4	-	26	after 3' D-stem	G	A	49.21	NA	NA	-	-	NA	NA	A	28.99	NA	NA	A	37.97	NA	NA	A	34.64	NA	NA	m2G | m2,2G	GGGGATGTAGCTCATATGGTAGAGCGTATGGTTTGCATCCATAAGGTAAAGGGATCGATACCCTTCTTCTCCA
41	NC_007090.3.tRNA21	AlaTGC	cytosolic	4682788	4682884	NC_007090.3	-	26	after 3' D-stem	G	A	49.21	NA	NA	-	-	NA	NA	A	28.87	NA	NA	A	37.97	NA	NA	A	34.64	NA	NA	m2G | m2,2G	GGGGATGTAGCTCATATGGTAGAGCGTATGGTTTGCATCCATAAGGTAAAGGGATCGATACCCTTCTTCTCCA
41	NC_007088.5.tRNA29	AlaTGC	cytosolic	7430262	7430358	NC_007088.5	+	26	after 3' D-stem	G	A	49.21	NA	NA	-	-	NA	NA	A	28.87	NA	NA	A	37.97	NA	NA	A	34.64	NA	NA	m2G | m2,2G	GGGGATGTAGCTCATATGGTAGAGCGTATGGTTTGCATCCATAAGGTAAAGGGATCGATACCCTTCTTCTCCA
41	NC_007089.4.tRNA19	AlaTGC	cytosolic	4194527	4194623	NC_007089.4	+	26	after 3' D-stem	G	A	49.21	NA	NA	-	-	NA	NA	A	28.99	NA	NA	A	37.97	NA	NA	A	34.64	NA	NA	m2G | m2,2G	GGGGATGTAGCTCATATGGTAGAGCGTATGGTTTGCATCCATAAGGTAAAGGGATCGATACCCTTCTTCTCCA
41	NC_007091.3.tRNA18	AlaTGC	cytosolic	3987061	3987157	NC_007091.3	-	26	after 3' D-stem	G	A	49.39	NA	NA	-	-	NA	NA	A	29.36	NA	NA	A	37.97	NA	NA	A	33.90	NA	NA	m2G | m2,2G	GGGGATGTAGCTCATATGGTAGAGCGTATGGTTTGCATCCATAAGGTAAAGGGATCGATACCCTTCTTCTCCA
41	NC_007087.3.tRNA47	AlaTGC	cytosolic	4185580	4185676	NC_007087.3	-	37	AC-loop	A	T	97.60	m1A|m1I|ms2i6A	m1A|m1I|ms2i6A	-	99.09	NA	i6A|t6A	T	98.49	i6A|t6A	i6A|t6A	T	97.60	i6A|t6A	i6A|t6A	T	98.10	i6A|t6A	i6A|t6A	t6A | i6A | ms2i6A | m6t6A	GGGGATGTAGCTCATATGGTAGAGCGTATGGTTTGCATCCATAAGGTAAAGGGATCGATACCCTTCTTCTCCA
41	NC_007088.5.tRNA46	AlaTGC	cytosolic	7434538	7434634	NC_007088.5	-	37	AC-loop	A	T	97.60	m1A|m1I|ms2i6A	m1A|m1I|ms2i6A	-	99.09	NA	i6A|t6A	T	98.49	i6A|t6A	i6A|t6A	T	97.60	i6A|t6A	i6A|t6A	T	98.10	i6A|t6A	i6A|t6A	t6A | i6A | ms2i6A | m6t6A	GGGGATGTAGCTCATATGGTAGAGCGTATGGTTTGCATCCATAAGGTAAAGGGATCGATACCCTTCTTCTCCA
41	NC_007089.4.tRNA60	AlaTGC	cytosolic	4297270	4297366	NC_007089.4	-	37	AC-loop	A	T	97.60	m1A|m1I|ms2i6A	m1A|m1I|ms2i6A	-	99.09	NA	i6A|t6A	T	98.49	i6A|t6A	i6A|t6A	T	97.60	i6A|t6A	i6A|t6A	T	98.10	i6A|t6A	i6A|t6A	t6A | i6A | ms2i6A | m6t6A	GGGGATGTAGCTCATATGGTAGAGCGTATGGTTTGCATCCATAAGGTAAAGGGATCGATACCCTTCTTCTCCA
41	NC_007089.4.tRNA64	AlaTGC	cytosolic	4090198	4090294	NC_007089.4	-	37	AC-loop	A	T	97.60	m1A|m1I|ms2i6A	m1A|m1I|ms2i6A	-	99.09	NA	i6A|t6A	T	98.49	i6A|t6A	i6A|t6A	T	97.60	i6A|t6A	i6A|t6A	T	98.10	i6A|t6A	i6A|t6A	t6A | i6A | ms2i6A | m6t6A	GGGGATGTAGCTCATATGGTAGAGCGTATGGTTTGCATCCATAAGGTAAAGGGATCGATACCCTTCTTCTCCA
41	NC_007090.3.tRNA21	AlaTGC	cytosolic	4682788	4682884	NC_007090.3	-	37	AC-loop	A	T	97.60	m1A|m1I|ms2i6A	m1A|m1I|ms2i6A	-	99.09	NA	i6A|t6A	T	98.49	i6A|t6A	i6A|t6A	T	97.60	i6A|t6A	i6A|t6A	T	98.10	i6A|t6A	i6A|t6A	t6A | i6A | ms2i6A | m6t6A	GGGGATGTAGCTCATATGGTAGAGCGTATGGTTTGCATCCATAAGGTAAAGGGATCGATACCCTTCTTCTCCA
41	NC_007088.5.tRNA29	AlaTGC	cytosolic	7430262	7430358	NC_007088.5	+	37	AC-loop	A	T	97.60	m1A|m1I|ms2i6A	m1A|m1I|ms2i6A	-	99.09	NA	i6A|t6A	T	98.49	i6A|t6A	i6A|t6A	T	97.60	i6A|t6A	i6A|t6A	T	98.10	i6A|t6A	i6A|t6A	t6A | i6A | ms2i6A | m6t6A	GGGGATGTAGCTCATATGGTAGAGCGTATGGTTTGCATCCATAAGGTAAAGGGATCGATACCCTTCTTCTCCA
41	NC_007089.4.tRNA19	AlaTGC	cytosolic	4194527	4194623	NC_007089.4	+	37	AC-loop	A	T	97.60	m1A|m1I|ms2i6A	m1A|m1I|ms2i6A	-	99.09	NA	i6A|t6A	T	98.49	i6A|t6A	i6A|t6A	T	97.60	i6A|t6A	i6A|t6A	T	98.10	i6A|t6A	i6A|t6A	t6A | i6A | ms2i6A | m6t6A	GGGGATGTAGCTCATATGGTAGAGCGTATGGTTTGCATCCATAAGGTAAAGGGATCGATACCCTTCTTCTCCA
41	NC_007091.3.tRNA18	AlaTGC	cytosolic	3987061	3987157	NC_007091.3	-	37	AC-loop	A	T	97.61	m1A|m1I|ms2i6A	m1A|m1I|ms2i6A	-	99.09	NA	i6A|t6A	T	98.50	i6A|t6A	i6A|t6A	T	97.60	i6A|t6A	i6A|t6A	T	98.12	i6A|t6A	i6A|t6A	t6A | i6A | ms2i6A | m6t6A	GGGGATGTAGCTCATATGGTAGAGCGTATGGTTTGCATCCATAAGGTAAAGGGATCGATACCCTTCTTCTCCA
41	NC_007087.3.tRNA47	AlaTGC	cytosolic	4185580	4185676	NC_007087.3	-	45	V-region	G	-	36.56	NA	NA	-	-	NA	NA	-	29.15	NA	NA	-	34.03	NA	NA	-	33.10	NA	NA	m1G* | m2G* | m2,2G* | Gm*	GGGGATGTAGCTCATATGGTAGAGCGTATGGTTTGCATCCATAAGGTAAAGGGATCGATACCCTTCTTCTCCA
41	NC_007088.5.tRNA46	AlaTGC	cytosolic	7434538	7434634	NC_007088.5	-	45	V-region	G	-	36.56	NA	NA	-	-	NA	NA	-	29.15	NA	NA	-	34.03	NA	NA	-	33.10	NA	NA	m1G* | m2G* | m2,2G* | Gm*	GGGGATGTAGCTCATATGGTAGAGCGTATGGTTTGCATCCATAAGGTAAAGGGATCGATACCCTTCTTCTCCA
41	NC_007089.4.tRNA60	AlaTGC	cytosolic	4297270	4297366	NC_007089.4	-	45	V-region	G	-	36.56	NA	NA	-	-	NA	NA	-	29.16	NA	NA	-	34.03	NA	NA	-	33.10	NA	NA	m1G* | m2G* | m2,2G* | Gm*	GGGGATGTAGCTCATATGGTAGAGCGTATGGTTTGCATCCATAAGGTAAAGGGATCGATACCCTTCTTCTCCA
41	NC_007089.4.tRNA64	AlaTGC	cytosolic	4090198	4090294	NC_007089.4	-	45	V-region	G	-	36.56	NA	NA	-	-	NA	NA	-	29.16	NA	NA	-	34.03	NA	NA	-	33.10	NA	NA	m1G* | m2G* | m2,2G* | Gm*	GGGGATGTAGCTCATATGGTAGAGCGTATGGTTTGCATCCATAAGGTAAAGGGATCGATACCCTTCTTCTCCA
41	NC_007090.3.tRNA21	AlaTGC	cytosolic	4682788	4682884	NC_007090.3	-	45	V-region	G	-	36.56	NA	NA	-	-	NA	NA	-	29.15	NA	NA	-	34.03	NA	NA	-	33.10	NA	NA	m1G* | m2G* | m2,2G* | Gm*	GGGGATGTAGCTCATATGGTAGAGCGTATGGTTTGCATCCATAAGGTAAAGGGATCGATACCCTTCTTCTCCA
41	NC_007088.5.tRNA29	AlaTGC	cytosolic	7430262	7430358	NC_007088.5	+	45	V-region	G	-	36.56	NA	NA	-	-	NA	NA	-	29.15	NA	NA	-	34.03	NA	NA	-	33.10	NA	NA	m1G* | m2G* | m2,2G* | Gm*	GGGGATGTAGCTCATATGGTAGAGCGTATGGTTTGCATCCATAAGGTAAAGGGATCGATACCCTTCTTCTCCA
41	NC_007089.4.tRNA19	AlaTGC	cytosolic	4194527	4194623	NC_007089.4	+	45	V-region	G	-	36.56	NA	NA	-	-	NA	NA	-	29.16	NA	NA	-	34.03	NA	NA	-	33.10	NA	NA	m1G* | m2G* | m2,2G* | Gm*	GGGGATGTAGCTCATATGGTAGAGCGTATGGTTTGCATCCATAAGGTAAAGGGATCGATACCCTTCTTCTCCA
41	NC_007091.3.tRNA18	AlaTGC	cytosolic	3987061	3987157	NC_007091.3	-	45	V-region	G	-	36.57	NA	NA	-	-	NA	NA	-	29.17	NA	NA	-	34.03	NA	NA	-	33.10	NA	NA	m1G* | m2G* | m2,2G* | Gm*	GGGGATGTAGCTCATATGGTAGAGCGTATGGTTTGCATCCATAAGGTAAAGGGATCGATACCCTTCTTCTCCA
41	NC_007087.3.tRNA47	AlaTGC	cytosolic	4185580	4185676	NC_007087.3	-	47	V-region	T	A	75.51	Y	Y	A	54.55	NA	NA	A	60.94	Y	Y	A	75.21	Y	Y	A	76.86	Y	Y	D	GGGGATGTAGCTCATATGGTAGAGCGTATGGTTTGCATCCATAAGGTAAAGGGATCGATACCCTTCTTCTCCA
41	NC_007088.5.tRNA46	AlaTGC	cytosolic	7434538	7434634	NC_007088.5	-	47	V-region	T	A	75.51	Y	Y	A	54.55	NA	NA	A	60.94	Y	Y	A	75.21	Y	Y	A	76.86	Y	Y	D	GGGGATGTAGCTCATATGGTAGAGCGTATGGTTTGCATCCATAAGGTAAAGGGATCGATACCCTTCTTCTCCA
41	NC_007089.4.tRNA60	AlaTGC	cytosolic	4297270	4297366	NC_007089.4	-	47	V-region	T	A	75.51	Y	Y	A	54.55	NA	NA	A	60.94	Y	Y	A	75.21	Y	Y	A	76.86	Y	Y	D	GGGGATGTAGCTCATATGGTAGAGCGTATGGTTTGCATCCATAAGGTAAAGGGATCGATACCCTTCTTCTCCA
41	NC_007089.4.tRNA64	AlaTGC	cytosolic	4090198	4090294	NC_007089.4	-	47	V-region	T	A	75.51	Y	Y	A	54.55	NA	NA	A	60.94	Y	Y	A	75.21	Y	Y	A	76.86	Y	Y	D	GGGGATGTAGCTCATATGGTAGAGCGTATGGTTTGCATCCATAAGGTAAAGGGATCGATACCCTTCTTCTCCA
41	NC_007090.3.tRNA21	AlaTGC	cytosolic	4682788	4682884	NC_007090.3	-	47	V-region	T	A	75.51	Y	Y	A	54.55	NA	NA	A	60.94	Y	Y	A	75.21	Y	Y	A	76.86	Y	Y	D	GGGGATGTAGCTCATATGGTAGAGCGTATGGTTTGCATCCATAAGGTAAAGGGATCGATACCCTTCTTCTCCA
41	NC_007091.3.tRNA18	AlaTGC	cytosolic	3987061	3987157	NC_007091.3	-	47	V-region	T	A	75.51	Y	Y	A	54.55	NA	NA	A	60.95	Y	Y	A	75.21	Y	Y	A	76.86	Y	Y	D	GGGGATGTAGCTCATATGGTAGAGCGTATGGTTTGCATCCATAAGGTAAAGGGATCGATACCCTTCTTCTCCA
41	NC_007088.5.tRNA29	AlaTGC	cytosolic	7430262	7430358	NC_007088.5	+	47	V-region	T	A	75.51	Y	Y	A	54.55	NA	NA	A	60.94	Y	Y	A	75.21	Y	Y	A	76.86	Y	Y	D	GGGGATGTAGCTCATATGGTAGAGCGTATGGTTTGCATCCATAAGGTAAAGGGATCGATACCCTTCTTCTCCA
41	NC_007089.4.tRNA19	AlaTGC	cytosolic	4194527	4194623	NC_007089.4	+	47	V-region	T	A	75.51	Y	Y	A	54.55	NA	NA	A	60.94	Y	Y	A	75.21	Y	Y	A	76.86	Y	Y	D	GGGGATGTAGCTCATATGGTAGAGCGTATGGTTTGCATCCATAAGGTAAAGGGATCGATACCCTTCTTCTCCA
41	NC_007089.4.tRNA18	AlaAGC	cytosolic	4067960	4068033	NC_007089.4	+	47	V-region	T	A	76.30	Y	Y	A	84.73	Y	Y	A	79.90	Y	Y	A	81.34	Y	Y	A	83.54	Y	Y	D	GGGGATGTAGCTCAGATGGTAGAGCGCTCGCTTAGCATGCGAGAGGTAAAGGGATCGATACCCTTCTTCTCCA
41	NC_007087.3.tRNA47	AlaTGC	cytosolic	4185580	4185676	NC_007087.3	-	58	T-loop	A	G	-	NA	NA	G	-	NA	NA	G	37.27	NA	NA	G	-	NA	NA	G	-	NA	NA	m1A	GGGGATGTAGCTCATATGGTAGAGCGTATGGTTTGCATCCATAAGGTAAAGGGATCGATACCCTTCTTCTCCA
41	NC_007088.5.tRNA46	AlaTGC	cytosolic	7434538	7434634	NC_007088.5	-	58	T-loop	A	G	-	NA	NA	G	-	NA	NA	G	37.27	NA	NA	G	-	NA	NA	G	-	NA	NA	m1A	GGGGATGTAGCTCATATGGTAGAGCGTATGGTTTGCATCCATAAGGTAAAGGGATCGATACCCTTCTTCTCCA
41	NC_007089.4.tRNA60	AlaTGC	cytosolic	4297270	4297366	NC_007089.4	-	58	T-loop	A	G	-	NA	NA	G	-	NA	NA	G	37.27	NA	NA	G	-	NA	NA	G	-	NA	NA	m1A	GGGGATGTAGCTCATATGGTAGAGCGTATGGTTTGCATCCATAAGGTAAAGGGATCGATACCCTTCTTCTCCA
41	NC_007089.4.tRNA64	AlaTGC	cytosolic	4090198	4090294	NC_007089.4	-	58	T-loop	A	G	-	NA	NA	G	-	NA	NA	G	37.27	NA	NA	G	-	NA	NA	G	-	NA	NA	m1A	GGGGATGTAGCTCATATGGTAGAGCGTATGGTTTGCATCCATAAGGTAAAGGGATCGATACCCTTCTTCTCCA
41	NC_007090.3.tRNA21	AlaTGC	cytosolic	4682788	4682884	NC_007090.3	-	58	T-loop	A	G	-	NA	NA	G	-	NA	NA	G	37.27	NA	NA	G	-	NA	NA	G	-	NA	NA	m1A	GGGGATGTAGCTCATATGGTAGAGCGTATGGTTTGCATCCATAAGGTAAAGGGATCGATACCCTTCTTCTCCA
41	NC_007091.3.tRNA18	AlaTGC	cytosolic	3987061	3987157	NC_007091.3	-	58	T-loop	A	G	-	NA	NA	G	-	NA	NA	G	37.27	NA	NA	G	-	NA	NA	G	-	NA	NA	m1A	GGGGATGTAGCTCATATGGTAGAGCGTATGGTTTGCATCCATAAGGTAAAGGGATCGATACCCTTCTTCTCCA
41	NC_007088.5.tRNA29	AlaTGC	cytosolic	7430262	7430358	NC_007088.5	+	58	T-loop	A	G	-	NA	NA	G	-	NA	NA	G	37.27	NA	NA	G	-	NA	NA	G	-	NA	NA	m1A	GGGGATGTAGCTCATATGGTAGAGCGTATGGTTTGCATCCATAAGGTAAAGGGATCGATACCCTTCTTCTCCA
41	NC_007089.4.tRNA18	AlaAGC	cytosolic	4067960	4068033	NC_007089.4	+	58	T-loop	A	G	-	NA	NA	G	23.96	NA	NA	G	49.97	NA	NA	G	-	NA	NA	G	-	NA	NA	m1A	GGGGATGTAGCTCAGATGGTAGAGCGCTCGCTTAGCATGCGAGAGGTAAAGGGATCGATACCCTTCTTCTCCA
41	NC_007089.4.tRNA19	AlaTGC	cytosolic	4194527	4194623	NC_007089.4	+	58	T-loop	A	G	-	NA	NA	G	-	NA	NA	G	37.27	NA	NA	G	-	NA	NA	G	-	NA	NA	m1A	GGGGATGTAGCTCATATGGTAGAGCGTATGGTTTGCATCCATAAGGTAAAGGGATCGATACCCTTCTTCTCCA
42	NC_007088.5.tRNA56	ArgTCT	cytosolic	6647151	6647224	NC_007088.5	-	26	after 3' D-stem	G	A	-	NA	NA	A	-	NA	NA	A	-	NA	NA	A	-	NA	NA	A	-	NA	NA	m2G | m2,2G	GCCCGTTTAGCAAAGTTGGAATTGCGGCAGCCTTCTAAGCTGCAGGTCGTGGGATCGAGACCCACAATGGGTG
42	NC_007088.5.tRNA60	ArgTCT	cytosolic	6227028	6227101	NC_007088.5	-	26	after 3' D-stem	G	A	-	NA	NA	A	-	NA	NA	A	-	NA	NA	A	-	NA	NA	A	-	NA	NA	m2G | m2,2G	GCCCGTTTAGCAAAGTTGGAATTGCGGCAGCCTTCTAAGCTGCAGGTCGTGGGATCGAGACCCACAATGGGTG
42	NC_007089.4.tRNA46	ArgTCT	cytosolic	5654003	5654076	NC_007089.4	-	26	after 3' D-stem	G	A	-	NA	NA	A	-	NA	NA	A	-	NA	NA	A	-	NA	NA	A	-	NA	NA	m2G | m2,2G	GCCCGTTTAGCAAAGTTGGAATTGCGGCAGCCTTCTAAGCTGCAGGTCGTGGGATCGAGACCCACAATGGGTG
42	NC_007089.4.tRNA52	ArgTCT	cytosolic	5126145	5126218	NC_007089.4	-	26	after 3' D-stem	G	A	-	NA	NA	A	-	NA	NA	A	-	NA	NA	A	-	NA	NA	A	-	NA	NA	m2G | m2,2G	GCCCGTTTAGCAAAGTTGGAATTGCGGCAGCCTTCTAAGCTGCAGGTCGTGGGATCGAGACCCACAATGGGTG
42	NC_007089.4.tRNA55	ArgTCT	cytosolic	4567933	4568006	NC_007089.4	-	26	after 3' D-stem	G	A	-	NA	NA	A	-	NA	NA	A	-	NA	NA	A	-	NA	NA	A	-	NA	NA	m2G | m2,2G	GCCCGTTTAGCAAAGTTGGAATTGCGGCAGCCTTCTAAGCTGCAGGTCGTGGGATCGAGACCCACAATGGGTG
42	NC_007089.4.tRNA67	ArgTCT	cytosolic	3102883	3102956	NC_007089.4	-	26	after 3' D-stem	G	A	-	NA	NA	A	-	NA	NA	A	-	NA	NA	A	-	NA	NA	A	-	NA	NA	m2G | m2,2G	GCCCGTTTAGCAAAGTTGGAATTGCGGCAGCCTTCTAAGCTGCAGGTCGTGGGATCGAGACCCACAATGGGTG
42	NC_007091.3.tRNA25	ArgTCT	cytosolic	2593623	2593696	NC_007091.3	-	26	after 3' D-stem	G	A	-	NA	NA	A	-	NA	NA	A	-	NA	NA	A	-	NA	NA	A	-	NA	NA	m2G | m2,2G	GCCCGTTTAGCAAAGTTGGAATTGCGGCAGCCTTCTAAGCTGCAGGTCGTGGGATCGAGACCCACAATGGGTG
42	NC_007088.5.tRNA1	ArgTCT	cytosolic	618266	618339	NC_007088.5	+	26	after 3' D-stem	G	A	-	NA	NA	A	-	NA	NA	A	-	NA	NA	A	-	NA	NA	A	-	NA	NA	m2G | m2,2G	GCCCGTTTAGCAAAGTTGGAATTGCGGCAGCCTTCTAAGCTGCAGGTCGTGGGATCGAGACCCACAATGGGTG
42	NC_007088.5.tRNA19	ArgTCT	cytosolic	6187313	6187386	NC_007088.5	+	26	after 3' D-stem	G	A	-	NA	NA	A	-	NA	NA	A	-	NA	NA	A	-	NA	NA	A	-	NA	NA	m2G | m2,2G	GCCCGTTTAGCAAAGTTGGAATTGCGGCAGCCTTCTAAGCTGCAGGTCGTGGGATCGAGACCCACAATGGGTG
42	NC_007088.5.tRNA24	ArgTCT	cytosolic	6640386	6640459	NC_007088.5	+	26	after 3' D-stem	G	A	-	NA	NA	A	-	NA	NA	A	-	NA	NA	A	-	NA	NA	A	-	NA	NA	m2G | m2,2G	GCCCGTTTAGCAAAGTTGGAATTGCGGCAGCCTTCTAAGCTGCAGGTCGTGGGATCGAGACCCACAATGGGTG
42	NC_007091.3.tRNA13	ArgTCT	cytosolic	3693575	3693648	NC_007091.3	+	26	after 3' D-stem	G	A	-	NA	NA	A	-	NA	NA	A	-	NA	NA	A	-	NA	NA	A	-	NA	NA	m2G | m2,2G	GCCCGTTTAGCAAAGTTGGAATTGCGGCAGCCTTCTAAGCTGCAGGTCGTGGGATCGAGACCCACAATGGGTG
42	NC_007089.4.tRNA67	ArgTCT	cytosolic	3102883	3102956	NC_007089.4	-	42	3' AC-stem	G	-	31.75	NA	NA	-	-	NA	NA	-	25.86	NA	NA	-	28.84	NA	NA	-	22.11	NA	NA	m1G* | m2G* | m2,2G* | Gm*	GCCCGTTTAGCAAAGTTGGAATTGCGGCAGCCTTCTAAGCTGCAGGTCGTGGGATCGAGACCCACAATGGGTG
42	NC_007088.5.tRNA19	ArgTCT	cytosolic	6187313	6187386	NC_007088.5	+	42	3' AC-stem	G	-	31.89	NA	NA	-	-	NA	NA	-	25.88	NA	NA	-	28.84	NA	NA	-	22.11	NA	NA	m1G* | m2G* | m2,2G* | Gm*	GCCCGTTTAGCAAAGTTGGAATTGCGGCAGCCTTCTAAGCTGCAGGTCGTGGGATCGAGACCCACAATGGGTG
42	NC_007088.5.tRNA24	ArgTCT	cytosolic	6640386	6640459	NC_007088.5	+	42	3' AC-stem	G	-	31.89	NA	NA	-	-	NA	NA	-	25.90	NA	NA	-	28.84	NA	NA	-	22.10	NA	NA	m1G* | m2G* | m2,2G* | Gm*	GCCCGTTTAGCAAAGTTGGAATTGCGGCAGCCTTCTAAGCTGCAGGTCGTGGGATCGAGACCCACAATGGGTG
42	NC_007088.5.tRNA56	ArgTCT	cytosolic	6647151	6647224	NC_007088.5	-	42	3' AC-stem	G	-	31.93	NA	NA	-	-	NA	NA	-	25.88	NA	NA	-	28.84	NA	NA	-	22.11	NA	NA	m1G* | m2G* | m2,2G* | Gm*	GCCCGTTTAGCAAAGTTGGAATTGCGGCAGCCTTCTAAGCTGCAGGTCGTGGGATCGAGACCCACAATGGGTG
42	NC_007089.4.tRNA52	ArgTCT	cytosolic	5126145	5126218	NC_007089.4	-	42	3' AC-stem	G	-	31.93	NA	NA	-	-	NA	NA	-	25.88	NA	NA	-	28.84	NA	NA	-	22.11	NA	NA	m1G* | m2G* | m2,2G* | Gm*	GCCCGTTTAGCAAAGTTGGAATTGCGGCAGCCTTCTAAGCTGCAGGTCGTGGGATCGAGACCCACAATGGGTG
42	NC_007089.4.tRNA55	ArgTCT	cytosolic	4567933	4568006	NC_007089.4	-	42	3' AC-stem	G	-	31.93	NA	NA	-	-	NA	NA	-	25.88	NA	NA	-	28.84	NA	NA	-	22.11	NA	NA	m1G* | m2G* | m2,2G* | Gm*	GCCCGTTTAGCAAAGTTGGAATTGCGGCAGCCTTCTAAGCTGCAGGTCGTGGGATCGAGACCCACAATGGGTG
42	NC_007091.3.tRNA25	ArgTCT	cytosolic	2593623	2593696	NC_007091.3	-	42	3' AC-stem	G	-	31.93	NA	NA	-	-	NA	NA	-	25.88	NA	NA	-	28.84	NA	NA	-	22.11	NA	NA	m1G* | m2G* | m2,2G* | Gm*	GCCCGTTTAGCAAAGTTGGAATTGCGGCAGCCTTCTAAGCTGCAGGTCGTGGGATCGAGACCCACAATGGGTG
42	NC_007088.5.tRNA1	ArgTCT	cytosolic	618266	618339	NC_007088.5	+	42	3' AC-stem	G	-	31.93	NA	NA	-	-	NA	NA	-	25.88	NA	NA	-	28.84	NA	NA	-	22.11	NA	NA	m1G* | m2G* | m2,2G* | Gm*	GCCCGTTTAGCAAAGTTGGAATTGCGGCAGCCTTCTAAGCTGCAGGTCGTGGGATCGAGACCCACAATGGGTG
42	NC_007091.3.tRNA13	ArgTCT	cytosolic	3693575	3693648	NC_007091.3	+	42	3' AC-stem	G	-	31.93	NA	NA	-	-	NA	NA	-	25.88	NA	NA	-	28.84	NA	NA	-	22.11	NA	NA	m1G* | m2G* | m2,2G* | Gm*	GCCCGTTTAGCAAAGTTGGAATTGCGGCAGCCTTCTAAGCTGCAGGTCGTGGGATCGAGACCCACAATGGGTG
42	NC_007088.5.tRNA60	ArgTCT	cytosolic	6227028	6227101	NC_007088.5	-	42	3' AC-stem	G	-	31.96	NA	NA	-	-	NA	NA	-	25.88	NA	NA	-	28.84	NA	NA	-	22.11	NA	NA	m1G* | m2G* | m2,2G* | Gm*	GCCCGTTTAGCAAAGTTGGAATTGCGGCAGCCTTCTAAGCTGCAGGTCGTGGGATCGAGACCCACAATGGGTG
42	NC_007089.4.tRNA46	ArgTCT	cytosolic	5654003	5654076	NC_007089.4	-	42	3' AC-stem	G	-	31.96	NA	NA	-	-	NA	NA	-	25.84	NA	NA	-	28.84	NA	NA	-	22.11	NA	NA	m1G* | m2G* | m2,2G* | Gm*	GCCCGTTTAGCAAAGTTGGAATTGCGGCAGCCTTCTAAGCTGCAGGTCGTGGGATCGAGACCCACAATGGGTG
42	NC_007088.5.tRNA19	ArgTCT	cytosolic	6187313	6187386	NC_007088.5	+	46	V-region	G	-	79.92	NA	NA	-	67.93	NA	NA	-	72.08	NA	NA	-	76.88	NA	NA	-	70.04	NA	NA	m1G	GCCCGTTTAGCAAAGTTGGAATTGCGGCAGCCTTCTAAGCTGCAGGTCGTGGGATCGAGACCCACAATGGGTG
42	NC_007088.5.tRNA24	ArgTCT	cytosolic	6640386	6640459	NC_007088.5	+	46	V-region	G	-	79.92	NA	NA	-	67.81	NA	NA	-	72.00	NA	NA	-	76.88	NA	NA	-	70.03	NA	NA	m1G	GCCCGTTTAGCAAAGTTGGAATTGCGGCAGCCTTCTAAGCTGCAGGTCGTGGGATCGAGACCCACAATGGGTG
42	NC_007089.4.tRNA67	ArgTCT	cytosolic	3102883	3102956	NC_007089.4	-	46	V-region	G	-	79.94	NA	NA	-	67.93	NA	NA	-	72.07	NA	NA	-	76.88	NA	NA	-	70.04	NA	NA	m1G	GCCCGTTTAGCAAAGTTGGAATTGCGGCAGCCTTCTAAGCTGCAGGTCGTGGGATCGAGACCCACAATGGGTG
42	NC_007088.5.tRNA56	ArgTCT	cytosolic	6647151	6647224	NC_007088.5	-	46	V-region	G	-	79.96	NA	NA	-	67.93	NA	NA	-	72.08	NA	NA	-	76.88	NA	NA	-	70.04	NA	NA	m1G	GCCCGTTTAGCAAAGTTGGAATTGCGGCAGCCTTCTAAGCTGCAGGTCGTGGGATCGAGACCCACAATGGGTG
42	NC_007089.4.tRNA52	ArgTCT	cytosolic	5126145	5126218	NC_007089.4	-	46	V-region	G	-	79.96	NA	NA	-	67.93	NA	NA	-	72.08	NA	NA	-	76.88	NA	NA	-	70.04	NA	NA	m1G	GCCCGTTTAGCAAAGTTGGAATTGCGGCAGCCTTCTAAGCTGCAGGTCGTGGGATCGAGACCCACAATGGGTG
42	NC_007089.4.tRNA55	ArgTCT	cytosolic	4567933	4568006	NC_007089.4	-	46	V-region	G	-	79.96	NA	NA	-	67.93	NA	NA	-	72.08	NA	NA	-	76.88	NA	NA	-	70.04	NA	NA	m1G	GCCCGTTTAGCAAAGTTGGAATTGCGGCAGCCTTCTAAGCTGCAGGTCGTGGGATCGAGACCCACAATGGGTG
42	NC_007091.3.tRNA25	ArgTCT	cytosolic	2593623	2593696	NC_007091.3	-	46	V-region	G	-	79.96	NA	NA	-	67.93	NA	NA	-	72.08	NA	NA	-	76.88	NA	NA	-	70.04	NA	NA	m1G	GCCCGTTTAGCAAAGTTGGAATTGCGGCAGCCTTCTAAGCTGCAGGTCGTGGGATCGAGACCCACAATGGGTG
42	NC_007088.5.tRNA1	ArgTCT	cytosolic	618266	618339	NC_007088.5	+	46	V-region	G	-	79.96	NA	NA	-	67.93	NA	NA	-	72.08	NA	NA	-	76.88	NA	NA	-	70.04	NA	NA	m1G	GCCCGTTTAGCAAAGTTGGAATTGCGGCAGCCTTCTAAGCTGCAGGTCGTGGGATCGAGACCCACAATGGGTG
42	NC_007091.3.tRNA13	ArgTCT	cytosolic	3693575	3693648	NC_007091.3	+	46	V-region	G	-	79.96	NA	NA	-	67.93	NA	NA	-	72.08	NA	NA	-	76.88	NA	NA	-	70.04	NA	NA	m1G	GCCCGTTTAGCAAAGTTGGAATTGCGGCAGCCTTCTAAGCTGCAGGTCGTGGGATCGAGACCCACAATGGGTG
42	NC_007088.5.tRNA60	ArgTCT	cytosolic	6227028	6227101	NC_007088.5	-	46	V-region	G	-	79.99	NA	NA	-	67.93	NA	NA	-	72.08	NA	NA	-	76.88	NA	NA	-	70.04	NA	NA	m1G	GCCCGTTTAGCAAAGTTGGAATTGCGGCAGCCTTCTAAGCTGCAGGTCGTGGGATCGAGACCCACAATGGGTG
42	NC_007089.4.tRNA46	ArgTCT	cytosolic	5654003	5654076	NC_007089.4	-	46	V-region	G	-	79.99	NA	NA	-	67.93	NA	NA	-	72.07	NA	NA	-	76.88	NA	NA	-	70.04	NA	NA	m1G	GCCCGTTTAGCAAAGTTGGAATTGCGGCAGCCTTCTAAGCTGCAGGTCGTGGGATCGAGACCCACAATGGGTG
42	NC_007089.4.tRNA67	ArgTCT	cytosolic	3102883	3102956	NC_007089.4	-	47	V-region	T	-	86.36	NA	NA	-	93.01	NA	NA	-	89.40	NA	D	-	82.95	NA	D	-	78.94	D	D	D	GCCCGTTTAGCAAAGTTGGAATTGCGGCAGCCTTCTAAGCTGCAGGTCGTGGGATCGAGACCCACAATGGGTG
42	NC_007088.5.tRNA56	ArgTCT	cytosolic	6647151	6647224	NC_007088.5	-	47	V-region	T	-	86.37	NA	NA	-	93.01	NA	NA	-	89.40	NA	D	-	82.95	NA	D	-	78.94	D	D	D	GCCCGTTTAGCAAAGTTGGAATTGCGGCAGCCTTCTAAGCTGCAGGTCGTGGGATCGAGACCCACAATGGGTG
42	NC_007088.5.tRNA60	ArgTCT	cytosolic	6227028	6227101	NC_007088.5	-	47	V-region	T	-	86.37	NA	NA	-	93.01	NA	NA	-	89.40	NA	D	-	82.95	NA	D	-	78.94	D	D	D	GCCCGTTTAGCAAAGTTGGAATTGCGGCAGCCTTCTAAGCTGCAGGTCGTGGGATCGAGACCCACAATGGGTG
42	NC_007089.4.tRNA46	ArgTCT	cytosolic	5654003	5654076	NC_007089.4	-	47	V-region	T	-	86.37	NA	NA	-	93.01	NA	NA	-	89.40	NA	D	-	82.95	NA	D	-	78.94	D	D	D	GCCCGTTTAGCAAAGTTGGAATTGCGGCAGCCTTCTAAGCTGCAGGTCGTGGGATCGAGACCCACAATGGGTG
42	NC_007089.4.tRNA52	ArgTCT	cytosolic	5126145	5126218	NC_007089.4	-	47	V-region	T	-	86.37	NA	NA	-	93.01	NA	NA	-	89.40	NA	D	-	82.95	NA	D	-	78.94	D	D	D	GCCCGTTTAGCAAAGTTGGAATTGCGGCAGCCTTCTAAGCTGCAGGTCGTGGGATCGAGACCCACAATGGGTG
42	NC_007089.4.tRNA55	ArgTCT	cytosolic	4567933	4568006	NC_007089.4	-	47	V-region	T	-	86.37	NA	NA	-	93.01	NA	NA	-	89.40	NA	D	-	82.95	NA	D	-	78.94	D	D	D	GCCCGTTTAGCAAAGTTGGAATTGCGGCAGCCTTCTAAGCTGCAGGTCGTGGGATCGAGACCCACAATGGGTG
42	NC_007091.3.tRNA25	ArgTCT	cytosolic	2593623	2593696	NC_007091.3	-	47	V-region	T	-	86.37	NA	NA	-	93.01	NA	NA	-	89.40	NA	D	-	82.95	NA	D	-	78.94	D	D	D	GCCCGTTTAGCAAAGTTGGAATTGCGGCAGCCTTCTAAGCTGCAGGTCGTGGGATCGAGACCCACAATGGGTG
42	NC_007088.5.tRNA1	ArgTCT	cytosolic	618266	618339	NC_007088.5	+	47	V-region	T	-	86.37	NA	NA	-	93.01	NA	NA	-	89.40	NA	D	-	82.95	NA	D	-	78.94	D	D	D	GCCCGTTTAGCAAAGTTGGAATTGCGGCAGCCTTCTAAGCTGCAGGTCGTGGGATCGAGACCCACAATGGGTG
42	NC_007088.5.tRNA19	ArgTCT	cytosolic	6187313	6187386	NC_007088.5	+	47	V-region	T	-	86.37	NA	NA	-	93.01	NA	NA	-	89.40	NA	D	-	82.95	NA	D	-	78.94	D	D	D	GCCCGTTTAGCAAAGTTGGAATTGCGGCAGCCTTCTAAGCTGCAGGTCGTGGGATCGAGACCCACAATGGGTG
42	NC_007088.5.tRNA24	ArgTCT	cytosolic	6640386	6640459	NC_007088.5	+	47	V-region	T	-	86.37	NA	NA	-	93.00	NA	NA	-	89.40	NA	D	-	82.95	NA	D	-	78.94	D	D	D	GCCCGTTTAGCAAAGTTGGAATTGCGGCAGCCTTCTAAGCTGCAGGTCGTGGGATCGAGACCCACAATGGGTG
42	NC_007091.3.tRNA13	ArgTCT	cytosolic	3693575	3693648	NC_007091.3	+	47	V-region	T	-	86.37	NA	NA	-	93.01	NA	NA	-	89.40	NA	D	-	82.95	NA	D	-	78.94	D	D	D	GCCCGTTTAGCAAAGTTGGAATTGCGGCAGCCTTCTAAGCTGCAGGTCGTGGGATCGAGACCCACAATGGGTG
42	NC_007088.5.tRNA56	ArgTCT	cytosolic	6647151	6647224	NC_007088.5	-	58	T-loop	A	G	-	NA	NA	G	25.35	NA	NA	G	25.51	NA	NA	G	-	NA	NA	G	-	NA	NA	m1A	GCCCGTTTAGCAAAGTTGGAATTGCGGCAGCCTTCTAAGCTGCAGGTCGTGGGATCGAGACCCACAATGGGTG
42	NC_007088.5.tRNA60	ArgTCT	cytosolic	6227028	6227101	NC_007088.5	-	58	T-loop	A	G	-	NA	NA	G	25.35	NA	NA	G	25.51	NA	NA	G	-	NA	NA	G	-	NA	NA	m1A	GCCCGTTTAGCAAAGTTGGAATTGCGGCAGCCTTCTAAGCTGCAGGTCGTGGGATCGAGACCCACAATGGGTG
42	NC_007089.4.tRNA46	ArgTCT	cytosolic	5654003	5654076	NC_007089.4	-	58	T-loop	A	G	-	NA	NA	G	25.35	NA	NA	G	25.51	NA	NA	G	-	NA	NA	G	-	NA	NA	m1A	GCCCGTTTAGCAAAGTTGGAATTGCGGCAGCCTTCTAAGCTGCAGGTCGTGGGATCGAGACCCACAATGGGTG
42	NC_007089.4.tRNA52	ArgTCT	cytosolic	5126145	5126218	NC_007089.4	-	58	T-loop	A	G	-	NA	NA	G	25.35	NA	NA	G	25.51	NA	NA	G	-	NA	NA	G	-	NA	NA	m1A	GCCCGTTTAGCAAAGTTGGAATTGCGGCAGCCTTCTAAGCTGCAGGTCGTGGGATCGAGACCCACAATGGGTG
42	NC_007089.4.tRNA55	ArgTCT	cytosolic	4567933	4568006	NC_007089.4	-	58	T-loop	A	G	-	NA	NA	G	25.35	NA	NA	G	25.51	NA	NA	G	-	NA	NA	G	-	NA	NA	m1A	GCCCGTTTAGCAAAGTTGGAATTGCGGCAGCCTTCTAAGCTGCAGGTCGTGGGATCGAGACCCACAATGGGTG
42	NC_007089.4.tRNA67	ArgTCT	cytosolic	3102883	3102956	NC_007089.4	-	58	T-loop	A	G	-	NA	NA	G	25.35	NA	NA	G	25.51	NA	NA	G	-	NA	NA	G	-	NA	NA	m1A	GCCCGTTTAGCAAAGTTGGAATTGCGGCAGCCTTCTAAGCTGCAGGTCGTGGGATCGAGACCCACAATGGGTG
42	NC_007091.3.tRNA25	ArgTCT	cytosolic	2593623	2593696	NC_007091.3	-	58	T-loop	A	G	-	NA	NA	G	25.35	NA	NA	G	25.51	NA	NA	G	-	NA	NA	G	-	NA	NA	m1A	GCCCGTTTAGCAAAGTTGGAATTGCGGCAGCCTTCTAAGCTGCAGGTCGTGGGATCGAGACCCACAATGGGTG
42	NC_007088.5.tRNA1	ArgTCT	cytosolic	618266	618339	NC_007088.5	+	58	T-loop	A	G	-	NA	NA	G	25.35	NA	NA	G	25.51	NA	NA	G	-	NA	NA	G	-	NA	NA	m1A	GCCCGTTTAGCAAAGTTGGAATTGCGGCAGCCTTCTAAGCTGCAGGTCGTGGGATCGAGACCCACAATGGGTG
42	NC_007088.5.tRNA19	ArgTCT	cytosolic	6187313	6187386	NC_007088.5	+	58	T-loop	A	G	-	NA	NA	G	25.35	NA	NA	G	25.51	NA	NA	G	-	NA	NA	G	-	NA	NA	m1A	GCCCGTTTAGCAAAGTTGGAATTGCGGCAGCCTTCTAAGCTGCAGGTCGTGGGATCGAGACCCACAATGGGTG
42	NC_007088.5.tRNA24	ArgTCT	cytosolic	6640386	6640459	NC_007088.5	+	58	T-loop	A	G	-	NA	NA	G	25.35	NA	NA	G	25.51	NA	NA	G	-	NA	NA	G	-	NA	NA	m1A	GCCCGTTTAGCAAAGTTGGAATTGCGGCAGCCTTCTAAGCTGCAGGTCGTGGGATCGAGACCCACAATGGGTG
42	NC_007091.3.tRNA13	ArgTCT	cytosolic	3693575	3693648	NC_007091.3	+	58	T-loop	A	G	-	NA	NA	G	25.35	NA	NA	G	25.51	NA	NA	G	-	NA	NA	G	-	NA	NA	m1A	GCCCGTTTAGCAAAGTTGGAATTGCGGCAGCCTTCTAAGCTGCAGGTCGTGGGATCGAGACCCACAATGGGTG
43	NC_007089.4.tRNA14	GlyGCC	cytosolic	3875954	3876025	NC_007089.4	+	9	after 5' ACC-stem	G	C	53.09	m2G|m22G	m2G|m22G	T	79.29	m2G|m22G	m2G|m22G	C	62.58	m2G|m22G	m2G|m22G	-	43.57	m2G|m22G	m2G|m22G	-	40.58	m2G|m22G	m2G|m22G	m1G	GCGTATGTGGTCTAGTGGTATGATGCATCCCTGCCACGGATGCGAACTGGGTTCGATTCCCAGCATACGCA
43	NC_007088.5.tRNA77	GlyGCC	cytosolic	4356023	4356094	NC_007088.5	-	9	after 5' ACC-stem	G	C	53.17	m2G|m22G	m2G|m22G	T	79.25	m2G|m22G	m2G|m22G	T	62.62	m2G|m22G	m2G|m22G	-	43.57	m2G|m22G	m2G|m22G	-	40.59	m2G|m22G	m2G|m22G	m1G	GCGTATGTGGTCTAGTGGTATGATGCATCCCTGCCACGGATGCGAACTGGGTTCGATTCCCAGCATACGCA
43	NC_007088.5.tRNA89	GlyGCC	cytosolic	996179	996250	NC_007088.5	-	9	after 5' ACC-stem	G	C	53.17	m2G|m22G	m2G|m22G	T	79.30	m2G|m22G	m2G|m22G	T	62.63	m2G|m22G	m2G|m22G	-	43.62	m2G|m22G	m2G|m22G	T	40.63	m2G|m22G	m2G|m22G	m1G	GCGTATGTGGTCTAGTGGTATGATGCATCCCTGCCACGGATGCGAACTGGGTTCGATTCCCAGCATACGCA
43	NC_007089.4.tRNA15	GlyGCC	cytosolic	3876678	3876749	NC_007089.4	+	9	after 5' ACC-stem	G	C	53.18	m2G|m22G	m2G|m22G	T	79.30	m2G|m22G	m2G|m22G	T	62.62	m2G|m22G	m2G|m22G	-	43.60	m2G|m22G	m2G|m22G	-	40.64	m2G|m22G	m2G|m22G	m1G	GCGTATGTGGTCTAGTGGTATGATGCATCCCTGCCACGGATGCGAACTGGGTTCGATTCCCAGCATACGCA
43	NC_007089.4.tRNA56	GlyGCC	cytosolic	4565970	4566041	NC_007089.4	-	9	after 5' ACC-stem	G	C	53.19	m2G|m22G	m2G|m22G	T	79.30	m2G|m22G	m2G|m22G	T	62.65	m2G|m22G	m2G|m22G	-	43.64	m2G|m22G	m2G|m22G	T	40.66	m2G|m22G	m2G|m22G	m1G	GCGTATGTGGTCTAGTGGTATGATGCATCCCTGCCACGGATGCGAACTGGGTTCGATTCCCAGCATACGCA
43	NC_007090.3.tRNA27	GlyGCC	cytosolic	3320059	3320130	NC_007090.3	-	9	after 5' ACC-stem	G	C	53.19	m2G|m22G	m2G|m22G	T	79.30	m2G|m22G	m2G|m22G	T	62.63	m2G|m22G	m2G|m22G	-	43.62	m2G|m22G	m2G|m22G	-	40.65	m2G|m22G	m2G|m22G	m1G	GCGTATGTGGTCTAGTGGTATGATGCATCCCTGCCACGGATGCGAACTGGGTTCGATTCCCAGCATACGCA
43	NC_007091.3.tRNA30	GlyGCC	cytosolic	409583	409654	NC_007091.3	-	9	after 5' ACC-stem	G	C	53.19	m2G|m22G	m2G|m22G	T	79.30	m2G|m22G	m2G|m22G	T	62.63	m2G|m22G	m2G|m22G	-	43.62	m2G|m22G	m2G|m22G	-	40.64	m2G|m22G	m2G|m22G	m1G	GCGTATGTGGTCTAGTGGTATGATGCATCCCTGCCACGGATGCGAACTGGGTTCGATTCCCAGCATACGCA
43	NC_007092.3.tRNA70	GlyGCC	cytosolic	1837564	1837635	NC_007092.3	-	9	after 5' ACC-stem	G	C	53.19	m2G|m22G	m2G|m22G	T	79.30	m2G|m22G	m2G|m22G	T	62.63	m2G|m22G	m2G|m22G	-	43.62	m2G|m22G	m2G|m22G	-	40.65	m2G|m22G	m2G|m22G	m1G	GCGTATGTGGTCTAGTGGTATGATGCATCCCTGCCACGGATGCGAACTGGGTTCGATTCCCAGCATACGCA
43	NC_007089.4.tRNA58	GlyGCC	cytosolic	4400355	4400426	NC_007089.4	-	9	after 5' ACC-stem	G	C	53.20	m2G|m22G	m2G|m22G	T	79.30	m2G|m22G	m2G|m22G	T	62.66	m2G|m22G	m2G|m22G	-	43.64	m2G|m22G	m2G|m22G	-	40.67	m2G|m22G	m2G|m22G	m1G	GCGTATGTGGTCTAGTGGTATGATGCATCCCTGCCACGGATGCGAACTGGGTTCGATTCCCAGCATACGCA
43	NC_007092.3.tRNA67	GlyGCC	cytosolic	1927239	1927310	NC_007092.3	-	9	after 5' ACC-stem	G	C	53.20	m2G|m22G	m2G|m22G	T	79.30	m2G|m22G	m2G|m22G	T	62.66	m2G|m22G	m2G|m22G	-	43.64	m2G|m22G	m2G|m22G	-	40.67	m2G|m22G	m2G|m22G	m1G	GCGTATGTGGTCTAGTGGTATGATGCATCCCTGCCACGGATGCGAACTGGGTTCGATTCCCAGCATACGCA
43	NC_007091.3.tRNA2	GlyGCC	cytosolic	284120	284191	NC_007091.3	+	9	after 5' ACC-stem	G	C	53.20	m2G|m22G	m2G|m22G	T	79.30	m2G|m22G	m2G|m22G	T	62.66	m2G|m22G	m2G|m22G	-	43.64	m2G|m22G	m2G|m22G	-	40.67	m2G|m22G	m2G|m22G	m1G	GCGTATGTGGTCTAGTGGTATGATGCATCCCTGCCACGGATGCGAACTGGGTTCGATTCCCAGCATACGCA
43	NC_007092.3.tRNA13	GlyGCC	cytosolic	1912885	1912956	NC_007092.3	+	9	after 5' ACC-stem	G	C	53.20	m2G|m22G	m2G|m22G	T	79.30	m2G|m22G	m2G|m22G	T	62.66	m2G|m22G	m2G|m22G	-	43.64	m2G|m22G	m2G|m22G	-	40.67	m2G|m22G	m2G|m22G	m1G	GCGTATGTGGTCTAGTGGTATGATGCATCCCTGCCACGGATGCGAACTGGGTTCGATTCCCAGCATACGCA
43	NC_007092.3.tRNA3	GlyGCC	cytosolic	859157	859228	NC_007092.3	+	9	after 5' ACC-stem	G	C	53.20	m2G|m22G	m2G|m22G	T	79.30	m2G|m22G	m2G|m22G	T	62.66	m2G|m22G	m2G|m22G	-	43.64	m2G|m22G	m2G|m22G	-	40.67	m2G|m22G	m2G|m22G	m1G	GCGTATGTGGTCTAGTGGTATGATGCATCCCTGCCACGGATGCGAACTGGGTTCGATTCCCAGCATACGCA
43	NC_007088.5.tRNA78	GlyGCC	cytosolic	4109269	4109340	NC_007088.5	-	9	after 5' ACC-stem	G	C	53.21	m2G|m22G	m2G|m22G	T	79.30	m2G|m22G	m2G|m22G	T	62.66	m2G|m22G	m2G|m22G	-	43.64	m2G|m22G	m2G|m22G	-	40.67	m2G|m22G	m2G|m22G	m1G	GCGTATGTGGTCTAGTGGTATGATGCATCCCTGCCACGGATGCGAACTGGGTTCGATTCCCAGCATACGCA
43	NC_007089.4.tRNA74	GlyGCC	cytosolic	2103500	2103571	NC_007089.4	-	9	after 5' ACC-stem	G	C	53.21	m2G|m22G	m2G|m22G	T	79.30	m2G|m22G	m2G|m22G	T	62.66	m2G|m22G	m2G|m22G	-	43.64	m2G|m22G	m2G|m22G	-	40.67	m2G|m22G	m2G|m22G	m1G	GCGTATGTGGTCTAGTGGTATGATGCATCCCTGCCACGGATGCGAACTGGGTTCGATTCCCAGCATACGCA
43	NC_007089.4.tRNA10	GlyGCC	cytosolic	2940646	2940717	NC_007089.4	+	9	after 5' ACC-stem	G	C	53.21	m2G|m22G	m2G|m22G	T	79.30	m2G|m22G	m2G|m22G	T	62.66	m2G|m22G	m2G|m22G	-	43.64	m2G|m22G	m2G|m22G	-	40.67	m2G|m22G	m2G|m22G	m1G	GCGTATGTGGTCTAGTGGTATGATGCATCCCTGCCACGGATGCGAACTGGGTTCGATTCCCAGCATACGCA
43	NC_007089.4.tRNA22	GlyGCC	cytosolic	4413343	4413414	NC_007089.4	+	9	after 5' ACC-stem	G	C	53.21	m2G|m22G	m2G|m22G	T	79.30	m2G|m22G	m2G|m22G	T	62.66	m2G|m22G	m2G|m22G	-	43.64	m2G|m22G	m2G|m22G	-	40.67	m2G|m22G	m2G|m22G	m1G	GCGTATGTGGTCTAGTGGTATGATGCATCCCTGCCACGGATGCGAACTGGGTTCGATTCCCAGCATACGCA
43	NC_007092.3.tRNA11	GlyGCC	cytosolic	1836360	1836431	NC_007092.3	+	9	after 5' ACC-stem	G	C	53.21	m2G|m22G	m2G|m22G	T	79.30	m2G|m22G	m2G|m22G	T	62.66	m2G|m22G	m2G|m22G	-	43.64	m2G|m22G	m2G|m22G	-	40.67	m2G|m22G	m2G|m22G	m1G	GCGTATGTGGTCTAGTGGTATGATGCATCCCTGCCACGGATGCGAACTGGGTTCGATTCCCAGCATACGCA
43	NC_007088.5.tRNA77	GlyGCC	cytosolic	4356023	4356094	NC_007088.5	-	20	D-loop	T	NA	NA	D	D	NA	NA	NA	Y	NA	NA	D	D	NA	NA	D	D	NA	NA	D	D	D	GCGTATGTGGTCTAGTGGTATGATGCATCCCTGCCACGGATGCGAACTGGGTTCGATTCCCAGCATACGCA
43	NC_007088.5.tRNA78	GlyGCC	cytosolic	4109269	4109340	NC_007088.5	-	20	D-loop	T	NA	NA	D	D	NA	NA	NA	Y	NA	NA	D	D	NA	NA	D	D	NA	NA	D	D	D	GCGTATGTGGTCTAGTGGTATGATGCATCCCTGCCACGGATGCGAACTGGGTTCGATTCCCAGCATACGCA
43	NC_007088.5.tRNA89	GlyGCC	cytosolic	996179	996250	NC_007088.5	-	20	D-loop	T	NA	NA	D	D	NA	NA	NA	Y	NA	NA	D	D	NA	NA	D	D	NA	NA	D	D	D	GCGTATGTGGTCTAGTGGTATGATGCATCCCTGCCACGGATGCGAACTGGGTTCGATTCCCAGCATACGCA
43	NC_007089.4.tRNA56	GlyGCC	cytosolic	4565970	4566041	NC_007089.4	-	20	D-loop	T	NA	NA	D	D	NA	NA	NA	Y	NA	NA	D	D	NA	NA	D	D	NA	NA	D	D	D	GCGTATGTGGTCTAGTGGTATGATGCATCCCTGCCACGGATGCGAACTGGGTTCGATTCCCAGCATACGCA
43	NC_007089.4.tRNA58	GlyGCC	cytosolic	4400355	4400426	NC_007089.4	-	20	D-loop	T	NA	NA	D	D	NA	NA	NA	Y	NA	NA	D	D	NA	NA	D	D	NA	NA	D	D	D	GCGTATGTGGTCTAGTGGTATGATGCATCCCTGCCACGGATGCGAACTGGGTTCGATTCCCAGCATACGCA
43	NC_007089.4.tRNA74	GlyGCC	cytosolic	2103500	2103571	NC_007089.4	-	20	D-loop	T	NA	NA	D	D	NA	NA	NA	Y	NA	NA	D	D	NA	NA	D	D	NA	NA	D	D	D	GCGTATGTGGTCTAGTGGTATGATGCATCCCTGCCACGGATGCGAACTGGGTTCGATTCCCAGCATACGCA
43	NC_007090.3.tRNA27	GlyGCC	cytosolic	3320059	3320130	NC_007090.3	-	20	D-loop	T	NA	NA	D	D	NA	NA	NA	Y	NA	NA	D	D	NA	NA	D	D	NA	NA	D	D	D	GCGTATGTGGTCTAGTGGTATGATGCATCCCTGCCACGGATGCGAACTGGGTTCGATTCCCAGCATACGCA
43	NC_007091.3.tRNA30	GlyGCC	cytosolic	409583	409654	NC_007091.3	-	20	D-loop	T	NA	NA	D	D	NA	NA	NA	Y	NA	NA	D	D	NA	NA	D	D	NA	NA	D	D	D	GCGTATGTGGTCTAGTGGTATGATGCATCCCTGCCACGGATGCGAACTGGGTTCGATTCCCAGCATACGCA
43	NC_007092.3.tRNA67	GlyGCC	cytosolic	1927239	1927310	NC_007092.3	-	20	D-loop	T	NA	NA	D	D	NA	NA	NA	Y	NA	NA	D	D	NA	NA	D	D	NA	NA	D	D	D	GCGTATGTGGTCTAGTGGTATGATGCATCCCTGCCACGGATGCGAACTGGGTTCGATTCCCAGCATACGCA
43	NC_007092.3.tRNA70	GlyGCC	cytosolic	1837564	1837635	NC_007092.3	-	20	D-loop	T	NA	NA	D	D	NA	NA	NA	Y	NA	NA	D	D	NA	NA	D	D	NA	NA	D	D	D	GCGTATGTGGTCTAGTGGTATGATGCATCCCTGCCACGGATGCGAACTGGGTTCGATTCCCAGCATACGCA
43	NC_007089.4.tRNA10	GlyGCC	cytosolic	2940646	2940717	NC_007089.4	+	20	D-loop	T	NA	NA	D	D	NA	NA	NA	Y	NA	NA	D	D	NA	NA	D	D	NA	NA	D	D	D	GCGTATGTGGTCTAGTGGTATGATGCATCCCTGCCACGGATGCGAACTGGGTTCGATTCCCAGCATACGCA
43	NC_007089.4.tRNA14	GlyGCC	cytosolic	3875954	3876025	NC_007089.4	+	20	D-loop	T	NA	NA	D	D	NA	NA	NA	Y	NA	NA	D	D	NA	NA	D	D	NA	NA	D	D	D	GCGTATGTGGTCTAGTGGTATGATGCATCCCTGCCACGGATGCGAACTGGGTTCGATTCCCAGCATACGCA
43	NC_007089.4.tRNA15	GlyGCC	cytosolic	3876678	3876749	NC_007089.4	+	20	D-loop	T	NA	NA	D	D	NA	NA	NA	Y	NA	NA	D	D	NA	NA	D	D	NA	NA	D	D	D	GCGTATGTGGTCTAGTGGTATGATGCATCCCTGCCACGGATGCGAACTGGGTTCGATTCCCAGCATACGCA
43	NC_007089.4.tRNA22	GlyGCC	cytosolic	4413343	4413414	NC_007089.4	+	20	D-loop	T	NA	NA	D	D	NA	NA	NA	Y	NA	NA	D	D	NA	NA	D	D	NA	NA	D	D	D	GCGTATGTGGTCTAGTGGTATGATGCATCCCTGCCACGGATGCGAACTGGGTTCGATTCCCAGCATACGCA
43	NC_007091.3.tRNA2	GlyGCC	cytosolic	284120	284191	NC_007091.3	+	20	D-loop	T	NA	NA	D	D	NA	NA	NA	Y	NA	NA	D	D	NA	NA	D	D	NA	NA	D	D	D	GCGTATGTGGTCTAGTGGTATGATGCATCCCTGCCACGGATGCGAACTGGGTTCGATTCCCAGCATACGCA
43	NC_007092.3.tRNA11	GlyGCC	cytosolic	1836360	1836431	NC_007092.3	+	20	D-loop	T	NA	NA	D	D	NA	NA	NA	Y	NA	NA	D	D	NA	NA	D	D	NA	NA	D	D	D	GCGTATGTGGTCTAGTGGTATGATGCATCCCTGCCACGGATGCGAACTGGGTTCGATTCCCAGCATACGCA
43	NC_007092.3.tRNA13	GlyGCC	cytosolic	1912885	1912956	NC_007092.3	+	20	D-loop	T	NA	NA	D	D	NA	NA	NA	Y	NA	NA	D	D	NA	NA	D	D	NA	NA	D	D	D	GCGTATGTGGTCTAGTGGTATGATGCATCCCTGCCACGGATGCGAACTGGGTTCGATTCCCAGCATACGCA
43	NC_007092.3.tRNA3	GlyGCC	cytosolic	859157	859228	NC_007092.3	+	20	D-loop	T	NA	NA	D	D	NA	NA	NA	Y	NA	NA	D	D	NA	NA	D	D	NA	NA	D	D	D	GCGTATGTGGTCTAGTGGTATGATGCATCCCTGCCACGGATGCGAACTGGGTTCGATTCCCAGCATACGCA
43	NC_007088.5.tRNA77	GlyGCC	cytosolic	4356023	4356094	NC_007088.5	-	58	T-loop	A	T	-	NA	NA	T	36.10	NA	NA	T	30.70	NA	NA	T	-	NA	NA	T	-	NA	NA	m1A	GCGTATGTGGTCTAGTGGTATGATGCATCCCTGCCACGGATGCGAACTGGGTTCGATTCCCAGCATACGCA
43	NC_007088.5.tRNA78	GlyGCC	cytosolic	4109269	4109340	NC_007088.5	-	58	T-loop	A	T	-	NA	NA	T	36.11	NA	NA	T	30.71	NA	NA	T	-	NA	NA	T	-	NA	NA	m1A	GCGTATGTGGTCTAGTGGTATGATGCATCCCTGCCACGGATGCGAACTGGGTTCGATTCCCAGCATACGCA
43	NC_007088.5.tRNA89	GlyGCC	cytosolic	996179	996250	NC_007088.5	-	58	T-loop	A	T	-	NA	NA	T	36.11	NA	NA	T	30.71	NA	NA	T	-	NA	NA	T	-	NA	NA	m1A	GCGTATGTGGTCTAGTGGTATGATGCATCCCTGCCACGGATGCGAACTGGGTTCGATTCCCAGCATACGCA
43	NC_007089.4.tRNA56	GlyGCC	cytosolic	4565970	4566041	NC_007089.4	-	58	T-loop	A	T	-	NA	NA	T	36.11	NA	NA	T	30.71	NA	NA	T	-	NA	NA	T	-	NA	NA	m1A	GCGTATGTGGTCTAGTGGTATGATGCATCCCTGCCACGGATGCGAACTGGGTTCGATTCCCAGCATACGCA
43	NC_007089.4.tRNA58	GlyGCC	cytosolic	4400355	4400426	NC_007089.4	-	58	T-loop	A	T	-	NA	NA	T	36.11	NA	NA	T	30.71	NA	NA	T	-	NA	NA	T	-	NA	NA	m1A	GCGTATGTGGTCTAGTGGTATGATGCATCCCTGCCACGGATGCGAACTGGGTTCGATTCCCAGCATACGCA
43	NC_007089.4.tRNA74	GlyGCC	cytosolic	2103500	2103571	NC_007089.4	-	58	T-loop	A	T	-	NA	NA	T	36.11	NA	NA	T	30.71	NA	NA	T	-	NA	NA	T	-	NA	NA	m1A	GCGTATGTGGTCTAGTGGTATGATGCATCCCTGCCACGGATGCGAACTGGGTTCGATTCCCAGCATACGCA
43	NC_007090.3.tRNA27	GlyGCC	cytosolic	3320059	3320130	NC_007090.3	-	58	T-loop	A	T	-	NA	NA	T	36.11	NA	NA	T	30.70	NA	NA	T	-	NA	NA	T	-	NA	NA	m1A	GCGTATGTGGTCTAGTGGTATGATGCATCCCTGCCACGGATGCGAACTGGGTTCGATTCCCAGCATACGCA
43	NC_007091.3.tRNA30	GlyGCC	cytosolic	409583	409654	NC_007091.3	-	58	T-loop	A	T	-	NA	NA	T	36.11	NA	NA	T	30.70	NA	NA	T	-	NA	NA	T	-	NA	NA	m1A	GCGTATGTGGTCTAGTGGTATGATGCATCCCTGCCACGGATGCGAACTGGGTTCGATTCCCAGCATACGCA
43	NC_007092.3.tRNA67	GlyGCC	cytosolic	1927239	1927310	NC_007092.3	-	58	T-loop	A	T	-	NA	NA	T	36.11	NA	NA	T	30.71	NA	NA	T	-	NA	NA	T	-	NA	NA	m1A	GCGTATGTGGTCTAGTGGTATGATGCATCCCTGCCACGGATGCGAACTGGGTTCGATTCCCAGCATACGCA
43	NC_007092.3.tRNA70	GlyGCC	cytosolic	1837564	1837635	NC_007092.3	-	58	T-loop	A	T	-	NA	NA	T	36.11	NA	NA	T	30.70	NA	NA	T	-	NA	NA	T	-	NA	NA	m1A	GCGTATGTGGTCTAGTGGTATGATGCATCCCTGCCACGGATGCGAACTGGGTTCGATTCCCAGCATACGCA
43	NC_007089.4.tRNA10	GlyGCC	cytosolic	2940646	2940717	NC_007089.4	+	58	T-loop	A	T	-	NA	NA	T	36.11	NA	NA	T	30.71	NA	NA	T	-	NA	NA	T	-	NA	NA	m1A	GCGTATGTGGTCTAGTGGTATGATGCATCCCTGCCACGGATGCGAACTGGGTTCGATTCCCAGCATACGCA
43	NC_007089.4.tRNA14	GlyGCC	cytosolic	3875954	3876025	NC_007089.4	+	58	T-loop	A	T	-	NA	NA	T	36.10	NA	NA	T	30.70	NA	NA	T	-	NA	NA	T	-	NA	NA	m1A	GCGTATGTGGTCTAGTGGTATGATGCATCCCTGCCACGGATGCGAACTGGGTTCGATTCCCAGCATACGCA
43	NC_007089.4.tRNA15	GlyGCC	cytosolic	3876678	3876749	NC_007089.4	+	58	T-loop	A	T	-	NA	NA	T	36.11	NA	NA	T	30.70	NA	NA	T	-	NA	NA	T	-	NA	NA	m1A	GCGTATGTGGTCTAGTGGTATGATGCATCCCTGCCACGGATGCGAACTGGGTTCGATTCCCAGCATACGCA
43	NC_007089.4.tRNA22	GlyGCC	cytosolic	4413343	4413414	NC_007089.4	+	58	T-loop	A	T	-	NA	NA	T	36.11	NA	NA	T	30.71	NA	NA	T	-	NA	NA	T	-	NA	NA	m1A	GCGTATGTGGTCTAGTGGTATGATGCATCCCTGCCACGGATGCGAACTGGGTTCGATTCCCAGCATACGCA
43	NC_007091.3.tRNA2	GlyGCC	cytosolic	284120	284191	NC_007091.3	+	58	T-loop	A	T	-	NA	NA	T	36.11	NA	NA	T	30.71	NA	NA	T	-	NA	NA	T	-	NA	NA	m1A	GCGTATGTGGTCTAGTGGTATGATGCATCCCTGCCACGGATGCGAACTGGGTTCGATTCCCAGCATACGCA
43	NC_007092.3.tRNA11	GlyGCC	cytosolic	1836360	1836431	NC_007092.3	+	58	T-loop	A	T	-	NA	NA	T	36.11	NA	NA	T	30.71	NA	NA	T	-	NA	NA	T	-	NA	NA	m1A	GCGTATGTGGTCTAGTGGTATGATGCATCCCTGCCACGGATGCGAACTGGGTTCGATTCCCAGCATACGCA
43	NC_007092.3.tRNA13	GlyGCC	cytosolic	1912885	1912956	NC_007092.3	+	58	T-loop	A	T	-	NA	NA	T	36.11	NA	NA	T	30.71	NA	NA	T	-	NA	NA	T	-	NA	NA	m1A	GCGTATGTGGTCTAGTGGTATGATGCATCCCTGCCACGGATGCGAACTGGGTTCGATTCCCAGCATACGCA
43	NC_007092.3.tRNA3	GlyGCC	cytosolic	859157	859228	NC_007092.3	+	58	T-loop	A	T	-	NA	NA	T	36.11	NA	NA	T	30.71	NA	NA	T	-	NA	NA	T	-	NA	NA	m1A	GCGTATGTGGTCTAGTGGTATGATGCATCCCTGCCACGGATGCGAACTGGGTTCGATTCCCAGCATACGCA
44	NC_007088.5.tRNA51	PheGAA	cytosolic	6771685	6771759	NC_007088.5	-	20	D-loop	G	-	75.76	NA	NA	-	-	NA	NA	-	67.74	NA	NA	-	58.14	NA	NA	-	59.18	NA	NA	m1G* | m2G* | m2,2G* | Gm*	GCCTTAGTAGCTCAGTTGGTACGAGCGTGAGACTGAAGATCTTAAGGTCGCTGGTTCGATCCCGGCCTGAGGCA
44	NC_007088.5.tRNA80	PheGAA	cytosolic	3539697	3539771	NC_007088.5	-	20	D-loop	G	-	75.76	NA	NA	-	-	NA	NA	-	67.74	NA	NA	-	58.14	NA	NA	-	59.59	NA	NA	m1G* | m2G* | m2,2G* | Gm*	GCCTTAGTAGCTCAGTTGGTACGAGCGTGAGACTGAAGATCTTAAGGTCGCTGGTTCGATCCCGGCCTGAGGCA
44	NC_007088.5.tRNA87	PheGAA	cytosolic	1465350	1465424	NC_007088.5	-	20	D-loop	G	-	75.76	NA	NA	-	-	NA	NA	-	67.74	NA	NA	-	58.14	NA	NA	-	59.59	NA	NA	m1G* | m2G* | m2,2G* | Gm*	GCCTTAGTAGCTCAGTTGGTACGAGCGTGAGACTGAAGATCTTAAGGTCGCTGGTTCGATCCCGGCCTGAGGCA
44	NC_007089.4.tRNA59	PheGAA	cytosolic	4353449	4353523	NC_007089.4	-	20	D-loop	G	-	75.76	NA	NA	-	-	NA	NA	-	67.74	NA	NA	-	58.14	NA	NA	-	59.59	NA	NA	m1G* | m2G* | m2,2G* | Gm*	GCCTTAGTAGCTCAGTTGGTACGAGCGTGAGACTGAAGATCTTAAGGTCGCTGGTTCGATCCCGGCCTGAGGCA
44	NC_007092.3.tRNA84	PheGAA	cytosolic	898265	898339	NC_007092.3	-	20	D-loop	G	-	75.76	NA	NA	-	-	NA	NA	-	67.74	NA	NA	-	58.14	NA	NA	-	59.18	NA	NA	m1G* | m2G* | m2,2G* | Gm*	GCCTTAGTAGCTCAGTTGGTACGAGCGTGAGACTGAAGATCTTAAGGTCGCTGGTTCGATCCCGGCCTGAGGCA
44	NC_007088.5.tRNA13	PheGAA	cytosolic	4981254	4981328	NC_007088.5	+	20	D-loop	G	-	75.76	NA	NA	-	-	NA	NA	-	67.74	NA	NA	-	58.14	NA	NA	-	59.18	NA	NA	m1G* | m2G* | m2,2G* | Gm*	GCCTTAGTAGCTCAGTTGGTACGAGCGTGAGACTGAAGATCTTAAGGTCGCTGGTTCGATCCCGGCCTGAGGCA
44	NC_007088.5.tRNA25	PheGAA	cytosolic	6766971	6767045	NC_007088.5	+	20	D-loop	G	-	75.76	NA	NA	-	-	NA	NA	-	67.74	NA	NA	-	58.14	NA	NA	-	59.18	NA	NA	m1G* | m2G* | m2,2G* | Gm*	GCCTTAGTAGCTCAGTTGGTACGAGCGTGAGACTGAAGATCTTAAGGTCGCTGGTTCGATCCCGGCCTGAGGCA
44	NC_007088.5.tRNA28	PheGAA	cytosolic	7187980	7188054	NC_007088.5	+	20	D-loop	G	-	75.76	NA	NA	-	-	NA	NA	-	67.74	NA	NA	-	58.14	NA	NA	-	59.59	NA	NA	m1G* | m2G* | m2,2G* | Gm*	GCCTTAGTAGCTCAGTTGGTACGAGCGTGAGACTGAAGATCTTAAGGTCGCTGGTTCGATCCCGGCCTGAGGCA
44	NC_007088.5.tRNA4	PheGAA	cytosolic	2492014	2492088	NC_007088.5	+	20	D-loop	G	-	75.76	NA	NA	-	-	NA	NA	-	67.74	NA	NA	-	58.14	NA	NA	-	59.59	NA	NA	m1G* | m2G* | m2,2G* | Gm*	GCCTTAGTAGCTCAGTTGGTACGAGCGTGAGACTGAAGATCTTAAGGTCGCTGGTTCGATCCCGGCCTGAGGCA
44	NC_007090.3.tRNA12	PheGAA	cytosolic	4598293	4598367	NC_007090.3	+	20	D-loop	G	-	75.76	NA	NA	-	-	NA	NA	-	67.74	NA	NA	-	58.14	NA	NA	-	59.59	NA	NA	m1G* | m2G* | m2,2G* | Gm*	GCCTTAGTAGCTCAGTTGGTACGAGCGTGAGACTGAAGATCTTAAGGTCGCTGGTTCGATCCCGGCCTGAGGCA
44	NC_007090.3.tRNA14	PheGAA	cytosolic	4999192	4999266	NC_007090.3	+	20	D-loop	G	-	75.76	NA	NA	-	-	NA	NA	-	67.74	NA	NA	-	58.14	NA	NA	-	59.18	NA	NA	m1G* | m2G* | m2,2G* | Gm*	GCCTTAGTAGCTCAGTTGGTACGAGCGTGAGACTGAAGATCTTAAGGTCGCTGGTTCGATCCCGGCCTGAGGCA
44	NC_007090.3.tRNA4	PheGAA	cytosolic	2563536	2563610	NC_007090.3	+	20	D-loop	G	-	75.76	NA	NA	-	-	NA	NA	-	67.74	NA	NA	-	58.14	NA	NA	-	59.59	NA	NA	m1G* | m2G* | m2,2G* | Gm*	GCCTTAGTAGCTCAGTTGGTACGAGCGTGAGACTGAAGATCTTAAGGTCGCTGGTTCGATCCCGGCCTGAGGCA
44	NC_007092.3.tRNA40	PheGAA	cytosolic	3387584	3387658	NC_007092.3	+	20	D-loop	G	-	75.76	NA	NA	-	-	NA	NA	-	67.74	NA	NA	-	58.14	NA	NA	-	59.18	NA	NA	m1G* | m2G* | m2,2G* | Gm*	GCCTTAGTAGCTCAGTTGGTACGAGCGTGAGACTGAAGATCTTAAGGTCGCTGGTTCGATCCCGGCCTGAGGCA
44	NW_003102051.1.tRNA1	PheGAA	cytosolic	8249	8323	NW_003102051.1	+	20	D-loop	G	-	75.76	NA	NA	-	-	NA	NA	-	67.74	NA	NA	-	58.14	NA	NA	-	59.18	NA	NA	m1G* | m2G* | m2,2G* | Gm*	GCCTTAGTAGCTCAGTTGGTACGAGCGTGAGACTGAAGATCTTAAGGTCGCTGGTTCGATCCCGGCCTGAGGCA
44	NC_007088.5.tRNA51	PheGAA	cytosolic	6771685	6771759	NC_007088.5	-	26	after 3' D-stem	G	A	-	NA	NA	-	-	NA	NA	A	-	NA	NA	A	20.75	NA	NA	A	-	NA	NA	m2G | m2,2G	GCCTTAGTAGCTCAGTTGGTACGAGCGTGAGACTGAAGATCTTAAGGTCGCTGGTTCGATCCCGGCCTGAGGCA
44	NC_007088.5.tRNA80	PheGAA	cytosolic	3539697	3539771	NC_007088.5	-	26	after 3' D-stem	G	A	-	NA	NA	-	-	NA	NA	A	-	NA	NA	A	20.75	NA	NA	A	-	NA	NA	m2G | m2,2G	GCCTTAGTAGCTCAGTTGGTACGAGCGTGAGACTGAAGATCTTAAGGTCGCTGGTTCGATCCCGGCCTGAGGCA
44	NC_007088.5.tRNA87	PheGAA	cytosolic	1465350	1465424	NC_007088.5	-	26	after 3' D-stem	G	A	-	NA	NA	-	-	NA	NA	A	-	NA	NA	A	20.75	NA	NA	A	-	NA	NA	m2G | m2,2G	GCCTTAGTAGCTCAGTTGGTACGAGCGTGAGACTGAAGATCTTAAGGTCGCTGGTTCGATCCCGGCCTGAGGCA
44	NC_007089.4.tRNA59	PheGAA	cytosolic	4353449	4353523	NC_007089.4	-	26	after 3' D-stem	G	A	-	NA	NA	-	-	NA	NA	A	-	NA	NA	A	20.75	NA	NA	A	-	NA	NA	m2G | m2,2G	GCCTTAGTAGCTCAGTTGGTACGAGCGTGAGACTGAAGATCTTAAGGTCGCTGGTTCGATCCCGGCCTGAGGCA
44	NC_007092.3.tRNA84	PheGAA	cytosolic	898265	898339	NC_007092.3	-	26	after 3' D-stem	G	A	-	NA	NA	-	-	NA	NA	A	-	NA	NA	A	20.75	NA	NA	A	-	NA	NA	m2G | m2,2G	GCCTTAGTAGCTCAGTTGGTACGAGCGTGAGACTGAAGATCTTAAGGTCGCTGGTTCGATCCCGGCCTGAGGCA
44	NC_007088.5.tRNA13	PheGAA	cytosolic	4981254	4981328	NC_007088.5	+	26	after 3' D-stem	G	A	-	NA	NA	-	-	NA	NA	A	-	NA	NA	A	20.75	NA	NA	A	-	NA	NA	m2G | m2,2G	GCCTTAGTAGCTCAGTTGGTACGAGCGTGAGACTGAAGATCTTAAGGTCGCTGGTTCGATCCCGGCCTGAGGCA
44	NC_007088.5.tRNA25	PheGAA	cytosolic	6766971	6767045	NC_007088.5	+	26	after 3' D-stem	G	A	-	NA	NA	-	-	NA	NA	A	-	NA	NA	A	20.75	NA	NA	A	-	NA	NA	m2G | m2,2G	GCCTTAGTAGCTCAGTTGGTACGAGCGTGAGACTGAAGATCTTAAGGTCGCTGGTTCGATCCCGGCCTGAGGCA
44	NC_007088.5.tRNA28	PheGAA	cytosolic	7187980	7188054	NC_007088.5	+	26	after 3' D-stem	G	A	-	NA	NA	-	-	NA	NA	A	-	NA	NA	A	20.75	NA	NA	A	-	NA	NA	m2G | m2,2G	GCCTTAGTAGCTCAGTTGGTACGAGCGTGAGACTGAAGATCTTAAGGTCGCTGGTTCGATCCCGGCCTGAGGCA
44	NC_007088.5.tRNA4	PheGAA	cytosolic	2492014	2492088	NC_007088.5	+	26	after 3' D-stem	G	A	-	NA	NA	-	-	NA	NA	A	-	NA	NA	A	20.75	NA	NA	A	-	NA	NA	m2G | m2,2G	GCCTTAGTAGCTCAGTTGGTACGAGCGTGAGACTGAAGATCTTAAGGTCGCTGGTTCGATCCCGGCCTGAGGCA
44	NC_007090.3.tRNA12	PheGAA	cytosolic	4598293	4598367	NC_007090.3	+	26	after 3' D-stem	G	A	-	NA	NA	-	-	NA	NA	A	-	NA	NA	A	20.75	NA	NA	A	-	NA	NA	m2G | m2,2G	GCCTTAGTAGCTCAGTTGGTACGAGCGTGAGACTGAAGATCTTAAGGTCGCTGGTTCGATCCCGGCCTGAGGCA
44	NC_007090.3.tRNA14	PheGAA	cytosolic	4999192	4999266	NC_007090.3	+	26	after 3' D-stem	G	A	-	NA	NA	-	-	NA	NA	A	-	NA	NA	A	20.75	NA	NA	A	-	NA	NA	m2G | m2,2G	GCCTTAGTAGCTCAGTTGGTACGAGCGTGAGACTGAAGATCTTAAGGTCGCTGGTTCGATCCCGGCCTGAGGCA
44	NC_007090.3.tRNA4	PheGAA	cytosolic	2563536	2563610	NC_007090.3	+	26	after 3' D-stem	G	A	-	NA	NA	-	-	NA	NA	A	-	NA	NA	A	20.75	NA	NA	A	-	NA	NA	m2G | m2,2G	GCCTTAGTAGCTCAGTTGGTACGAGCGTGAGACTGAAGATCTTAAGGTCGCTGGTTCGATCCCGGCCTGAGGCA
44	NC_007092.3.tRNA40	PheGAA	cytosolic	3387584	3387658	NC_007092.3	+	26	after 3' D-stem	G	A	-	NA	NA	-	-	NA	NA	A	-	NA	NA	A	20.75	NA	NA	A	-	NA	NA	m2G | m2,2G	GCCTTAGTAGCTCAGTTGGTACGAGCGTGAGACTGAAGATCTTAAGGTCGCTGGTTCGATCCCGGCCTGAGGCA
44	NW_003102051.1.tRNA1	PheGAA	cytosolic	8249	8323	NW_003102051.1	+	26	after 3' D-stem	G	A	-	NA	NA	-	-	NA	NA	A	-	NA	NA	A	20.75	NA	NA	A	-	NA	NA	m2G | m2,2G	GCCTTAGTAGCTCAGTTGGTACGAGCGTGAGACTGAAGATCTTAAGGTCGCTGGTTCGATCCCGGCCTGAGGCA
44	NC_007088.5.tRNA51	PheGAA	cytosolic	6771685	6771759	NC_007088.5	-	32	AC-loop	C	-	30.95	NA	NA	-	-	NA	NA	-	-	NA	NA	-	-	NA	NA	-	-	NA	NA	Cm | m3C	GCCTTAGTAGCTCAGTTGGTACGAGCGTGAGACTGAAGATCTTAAGGTCGCTGGTTCGATCCCGGCCTGAGGCA
44	NC_007088.5.tRNA80	PheGAA	cytosolic	3539697	3539771	NC_007088.5	-	32	AC-loop	C	-	30.95	NA	NA	-	-	NA	NA	-	-	NA	NA	-	-	NA	NA	-	-	NA	NA	Cm | m3C	GCCTTAGTAGCTCAGTTGGTACGAGCGTGAGACTGAAGATCTTAAGGTCGCTGGTTCGATCCCGGCCTGAGGCA
44	NC_007088.5.tRNA87	PheGAA	cytosolic	1465350	1465424	NC_007088.5	-	32	AC-loop	C	-	30.95	NA	NA	-	-	NA	NA	-	-	NA	NA	-	-	NA	NA	-	-	NA	NA	Cm | m3C	GCCTTAGTAGCTCAGTTGGTACGAGCGTGAGACTGAAGATCTTAAGGTCGCTGGTTCGATCCCGGCCTGAGGCA
44	NC_007089.4.tRNA59	PheGAA	cytosolic	4353449	4353523	NC_007089.4	-	32	AC-loop	C	-	30.95	NA	NA	-	-	NA	NA	-	-	NA	NA	-	-	NA	NA	-	-	NA	NA	Cm | m3C	GCCTTAGTAGCTCAGTTGGTACGAGCGTGAGACTGAAGATCTTAAGGTCGCTGGTTCGATCCCGGCCTGAGGCA
44	NC_007092.3.tRNA84	PheGAA	cytosolic	898265	898339	NC_007092.3	-	32	AC-loop	C	-	30.95	NA	NA	-	-	NA	NA	-	-	NA	NA	-	-	NA	NA	-	-	NA	NA	Cm | m3C	GCCTTAGTAGCTCAGTTGGTACGAGCGTGAGACTGAAGATCTTAAGGTCGCTGGTTCGATCCCGGCCTGAGGCA
44	NC_007088.5.tRNA13	PheGAA	cytosolic	4981254	4981328	NC_007088.5	+	32	AC-loop	C	-	30.95	NA	NA	-	-	NA	NA	-	-	NA	NA	-	-	NA	NA	-	-	NA	NA	Cm | m3C	GCCTTAGTAGCTCAGTTGGTACGAGCGTGAGACTGAAGATCTTAAGGTCGCTGGTTCGATCCCGGCCTGAGGCA
44	NC_007088.5.tRNA25	PheGAA	cytosolic	6766971	6767045	NC_007088.5	+	32	AC-loop	C	-	30.95	NA	NA	-	-	NA	NA	-	-	NA	NA	-	-	NA	NA	-	-	NA	NA	Cm | m3C	GCCTTAGTAGCTCAGTTGGTACGAGCGTGAGACTGAAGATCTTAAGGTCGCTGGTTCGATCCCGGCCTGAGGCA
44	NC_007088.5.tRNA28	PheGAA	cytosolic	7187980	7188054	NC_007088.5	+	32	AC-loop	C	-	30.95	NA	NA	-	-	NA	NA	-	-	NA	NA	-	-	NA	NA	-	-	NA	NA	Cm | m3C	GCCTTAGTAGCTCAGTTGGTACGAGCGTGAGACTGAAGATCTTAAGGTCGCTGGTTCGATCCCGGCCTGAGGCA
44	NC_007088.5.tRNA4	PheGAA	cytosolic	2492014	2492088	NC_007088.5	+	32	AC-loop	C	-	30.95	NA	NA	-	-	NA	NA	-	-	NA	NA	-	-	NA	NA	-	-	NA	NA	Cm | m3C	GCCTTAGTAGCTCAGTTGGTACGAGCGTGAGACTGAAGATCTTAAGGTCGCTGGTTCGATCCCGGCCTGAGGCA
44	NC_007090.3.tRNA12	PheGAA	cytosolic	4598293	4598367	NC_007090.3	+	32	AC-loop	C	-	30.95	NA	NA	-	-	NA	NA	-	-	NA	NA	-	-	NA	NA	-	-	NA	NA	Cm | m3C	GCCTTAGTAGCTCAGTTGGTACGAGCGTGAGACTGAAGATCTTAAGGTCGCTGGTTCGATCCCGGCCTGAGGCA
44	NC_007090.3.tRNA14	PheGAA	cytosolic	4999192	4999266	NC_007090.3	+	32	AC-loop	C	-	30.95	NA	NA	-	-	NA	NA	-	-	NA	NA	-	-	NA	NA	-	-	NA	NA	Cm | m3C	GCCTTAGTAGCTCAGTTGGTACGAGCGTGAGACTGAAGATCTTAAGGTCGCTGGTTCGATCCCGGCCTGAGGCA
44	NC_007090.3.tRNA4	PheGAA	cytosolic	2563536	2563610	NC_007090.3	+	32	AC-loop	C	-	30.95	NA	NA	-	-	NA	NA	-	-	NA	NA	-	-	NA	NA	-	-	NA	NA	Cm | m3C	GCCTTAGTAGCTCAGTTGGTACGAGCGTGAGACTGAAGATCTTAAGGTCGCTGGTTCGATCCCGGCCTGAGGCA
44	NC_007092.3.tRNA40	PheGAA	cytosolic	3387584	3387658	NC_007092.3	+	32	AC-loop	C	-	30.95	NA	NA	-	-	NA	NA	-	-	NA	NA	-	-	NA	NA	-	-	NA	NA	Cm | m3C	GCCTTAGTAGCTCAGTTGGTACGAGCGTGAGACTGAAGATCTTAAGGTCGCTGGTTCGATCCCGGCCTGAGGCA
44	NW_003102051.1.tRNA1	PheGAA	cytosolic	8249	8323	NW_003102051.1	+	32	AC-loop	C	-	30.95	NA	NA	-	-	NA	NA	-	-	NA	NA	-	-	NA	NA	-	-	NA	NA	Cm | m3C	GCCTTAGTAGCTCAGTTGGTACGAGCGTGAGACTGAAGATCTTAAGGTCGCTGGTTCGATCCCGGCCTGAGGCA
44	NC_007088.5.tRNA51	PheGAA	cytosolic	6771685	6771759	NC_007088.5	-	34	AC-loop	G	-	26.67	NA	NA	-	-	NA	NA	-	-	NA	NA	-	-	NA	NA	-	-	NA	NA	Gm	GCCTTAGTAGCTCAGTTGGTACGAGCGTGAGACTGAAGATCTTAAGGTCGCTGGTTCGATCCCGGCCTGAGGCA
44	NC_007088.5.tRNA80	PheGAA	cytosolic	3539697	3539771	NC_007088.5	-	34	AC-loop	G	-	26.67	NA	NA	-	-	NA	NA	-	-	NA	NA	-	-	NA	NA	-	-	NA	NA	Gm	GCCTTAGTAGCTCAGTTGGTACGAGCGTGAGACTGAAGATCTTAAGGTCGCTGGTTCGATCCCGGCCTGAGGCA
44	NC_007088.5.tRNA87	PheGAA	cytosolic	1465350	1465424	NC_007088.5	-	34	AC-loop	G	-	26.67	NA	NA	-	-	NA	NA	-	-	NA	NA	-	-	NA	NA	-	-	NA	NA	Gm	GCCTTAGTAGCTCAGTTGGTACGAGCGTGAGACTGAAGATCTTAAGGTCGCTGGTTCGATCCCGGCCTGAGGCA
44	NC_007089.4.tRNA59	PheGAA	cytosolic	4353449	4353523	NC_007089.4	-	34	AC-loop	G	-	26.67	NA	NA	-	-	NA	NA	-	-	NA	NA	-	-	NA	NA	-	-	NA	NA	Gm	GCCTTAGTAGCTCAGTTGGTACGAGCGTGAGACTGAAGATCTTAAGGTCGCTGGTTCGATCCCGGCCTGAGGCA
44	NC_007092.3.tRNA84	PheGAA	cytosolic	898265	898339	NC_007092.3	-	34	AC-loop	G	-	26.67	NA	NA	-	-	NA	NA	-	-	NA	NA	-	-	NA	NA	-	-	NA	NA	Gm	GCCTTAGTAGCTCAGTTGGTACGAGCGTGAGACTGAAGATCTTAAGGTCGCTGGTTCGATCCCGGCCTGAGGCA
44	NC_007088.5.tRNA13	PheGAA	cytosolic	4981254	4981328	NC_007088.5	+	34	AC-loop	G	-	26.67	NA	NA	-	-	NA	NA	-	-	NA	NA	-	-	NA	NA	-	-	NA	NA	Gm	GCCTTAGTAGCTCAGTTGGTACGAGCGTGAGACTGAAGATCTTAAGGTCGCTGGTTCGATCCCGGCCTGAGGCA
44	NC_007088.5.tRNA25	PheGAA	cytosolic	6766971	6767045	NC_007088.5	+	34	AC-loop	G	-	26.67	NA	NA	-	-	NA	NA	-	-	NA	NA	-	-	NA	NA	-	-	NA	NA	Gm	GCCTTAGTAGCTCAGTTGGTACGAGCGTGAGACTGAAGATCTTAAGGTCGCTGGTTCGATCCCGGCCTGAGGCA
44	NC_007088.5.tRNA28	PheGAA	cytosolic	7187980	7188054	NC_007088.5	+	34	AC-loop	G	-	26.67	NA	NA	-	-	NA	NA	-	-	NA	NA	-	-	NA	NA	-	-	NA	NA	Gm	GCCTTAGTAGCTCAGTTGGTACGAGCGTGAGACTGAAGATCTTAAGGTCGCTGGTTCGATCCCGGCCTGAGGCA
44	NC_007088.5.tRNA4	PheGAA	cytosolic	2492014	2492088	NC_007088.5	+	34	AC-loop	G	-	26.67	NA	NA	-	-	NA	NA	-	-	NA	NA	-	-	NA	NA	-	-	NA	NA	Gm	GCCTTAGTAGCTCAGTTGGTACGAGCGTGAGACTGAAGATCTTAAGGTCGCTGGTTCGATCCCGGCCTGAGGCA
44	NC_007090.3.tRNA12	PheGAA	cytosolic	4598293	4598367	NC_007090.3	+	34	AC-loop	G	-	26.67	NA	NA	-	-	NA	NA	-	-	NA	NA	-	-	NA	NA	-	-	NA	NA	Gm	GCCTTAGTAGCTCAGTTGGTACGAGCGTGAGACTGAAGATCTTAAGGTCGCTGGTTCGATCCCGGCCTGAGGCA
44	NC_007090.3.tRNA14	PheGAA	cytosolic	4999192	4999266	NC_007090.3	+	34	AC-loop	G	-	26.67	NA	NA	-	-	NA	NA	-	-	NA	NA	-	-	NA	NA	-	-	NA	NA	Gm	GCCTTAGTAGCTCAGTTGGTACGAGCGTGAGACTGAAGATCTTAAGGTCGCTGGTTCGATCCCGGCCTGAGGCA
44	NC_007090.3.tRNA4	PheGAA	cytosolic	2563536	2563610	NC_007090.3	+	34	AC-loop	G	-	26.67	NA	NA	-	-	NA	NA	-	-	NA	NA	-	-	NA	NA	-	-	NA	NA	Gm	GCCTTAGTAGCTCAGTTGGTACGAGCGTGAGACTGAAGATCTTAAGGTCGCTGGTTCGATCCCGGCCTGAGGCA
44	NC_007092.3.tRNA40	PheGAA	cytosolic	3387584	3387658	NC_007092.3	+	34	AC-loop	G	-	26.67	NA	NA	-	-	NA	NA	-	-	NA	NA	-	-	NA	NA	-	-	NA	NA	Gm	GCCTTAGTAGCTCAGTTGGTACGAGCGTGAGACTGAAGATCTTAAGGTCGCTGGTTCGATCCCGGCCTGAGGCA
44	NW_003102051.1.tRNA1	PheGAA	cytosolic	8249	8323	NW_003102051.1	+	34	AC-loop	G	-	26.67	NA	NA	-	-	NA	NA	-	-	NA	NA	-	-	NA	NA	-	-	NA	NA	Gm	GCCTTAGTAGCTCAGTTGGTACGAGCGTGAGACTGAAGATCTTAAGGTCGCTGGTTCGATCCCGGCCTGAGGCA
44	NC_007088.5.tRNA51	PheGAA	cytosolic	6771685	6771759	NC_007088.5	-	37	AC-loop	G	C	84.87	NA	m2G|m22G	-	97.45	NA	NA	T	91.54	m2G|m22G	m2G|m22G	T	81.15	NA	m2G|m22G	T	87.49	m2G|m22G	m2G|m22G	m1G	GCCTTAGTAGCTCAGTTGGTACGAGCGTGAGACTGAAGATCTTAAGGTCGCTGGTTCGATCCCGGCCTGAGGCA
44	NC_007088.5.tRNA80	PheGAA	cytosolic	3539697	3539771	NC_007088.5	-	37	AC-loop	G	C	84.87	NA	m2G|m22G	-	97.45	NA	NA	T	91.54	m2G|m22G	m2G|m22G	T	81.15	NA	m2G|m22G	T	87.53	m2G|m22G	m2G|m22G	m1G	GCCTTAGTAGCTCAGTTGGTACGAGCGTGAGACTGAAGATCTTAAGGTCGCTGGTTCGATCCCGGCCTGAGGCA
44	NC_007088.5.tRNA87	PheGAA	cytosolic	1465350	1465424	NC_007088.5	-	37	AC-loop	G	C	84.87	NA	m2G|m22G	-	97.45	NA	NA	T	91.54	m2G|m22G	m2G|m22G	T	81.15	NA	m2G|m22G	T	87.53	m2G|m22G	m2G|m22G	m1G	GCCTTAGTAGCTCAGTTGGTACGAGCGTGAGACTGAAGATCTTAAGGTCGCTGGTTCGATCCCGGCCTGAGGCA
44	NC_007089.4.tRNA59	PheGAA	cytosolic	4353449	4353523	NC_007089.4	-	37	AC-loop	G	C	84.87	NA	m2G|m22G	-	97.45	NA	NA	T	91.54	m2G|m22G	m2G|m22G	T	81.15	NA	m2G|m22G	T	87.53	m2G|m22G	m2G|m22G	m1G	GCCTTAGTAGCTCAGTTGGTACGAGCGTGAGACTGAAGATCTTAAGGTCGCTGGTTCGATCCCGGCCTGAGGCA
44	NC_007092.3.tRNA84	PheGAA	cytosolic	898265	898339	NC_007092.3	-	37	AC-loop	G	C	84.87	NA	m2G|m22G	-	97.45	NA	NA	T	91.54	m2G|m22G	m2G|m22G	T	81.15	NA	m2G|m22G	T	87.49	m2G|m22G	m2G|m22G	m1G	GCCTTAGTAGCTCAGTTGGTACGAGCGTGAGACTGAAGATCTTAAGGTCGCTGGTTCGATCCCGGCCTGAGGCA
44	NC_007088.5.tRNA13	PheGAA	cytosolic	4981254	4981328	NC_007088.5	+	37	AC-loop	G	C	84.87	NA	m2G|m22G	-	97.45	NA	NA	T	91.54	m2G|m22G	m2G|m22G	T	81.15	NA	m2G|m22G	T	87.49	m2G|m22G	m2G|m22G	m1G	GCCTTAGTAGCTCAGTTGGTACGAGCGTGAGACTGAAGATCTTAAGGTCGCTGGTTCGATCCCGGCCTGAGGCA
44	NC_007088.5.tRNA25	PheGAA	cytosolic	6766971	6767045	NC_007088.5	+	37	AC-loop	G	C	84.87	NA	m2G|m22G	-	97.45	NA	NA	T	91.54	m2G|m22G	m2G|m22G	T	81.15	NA	m2G|m22G	T	87.49	m2G|m22G	m2G|m22G	m1G	GCCTTAGTAGCTCAGTTGGTACGAGCGTGAGACTGAAGATCTTAAGGTCGCTGGTTCGATCCCGGCCTGAGGCA
44	NC_007088.5.tRNA28	PheGAA	cytosolic	7187980	7188054	NC_007088.5	+	37	AC-loop	G	C	84.87	NA	m2G|m22G	-	97.45	NA	NA	T	91.54	m2G|m22G	m2G|m22G	T	81.15	NA	m2G|m22G	T	87.53	m2G|m22G	m2G|m22G	m1G	GCCTTAGTAGCTCAGTTGGTACGAGCGTGAGACTGAAGATCTTAAGGTCGCTGGTTCGATCCCGGCCTGAGGCA
44	NC_007088.5.tRNA4	PheGAA	cytosolic	2492014	2492088	NC_007088.5	+	37	AC-loop	G	C	84.87	NA	m2G|m22G	-	97.45	NA	NA	T	91.54	m2G|m22G	m2G|m22G	T	81.15	NA	m2G|m22G	T	87.53	m2G|m22G	m2G|m22G	m1G	GCCTTAGTAGCTCAGTTGGTACGAGCGTGAGACTGAAGATCTTAAGGTCGCTGGTTCGATCCCGGCCTGAGGCA
44	NC_007090.3.tRNA12	PheGAA	cytosolic	4598293	4598367	NC_007090.3	+	37	AC-loop	G	C	84.87	NA	m2G|m22G	-	97.45	NA	NA	T	91.54	m2G|m22G	m2G|m22G	T	81.15	NA	m2G|m22G	T	87.53	m2G|m22G	m2G|m22G	m1G	GCCTTAGTAGCTCAGTTGGTACGAGCGTGAGACTGAAGATCTTAAGGTCGCTGGTTCGATCCCGGCCTGAGGCA
44	NC_007090.3.tRNA14	PheGAA	cytosolic	4999192	4999266	NC_007090.3	+	37	AC-loop	G	C	84.87	NA	m2G|m22G	-	97.45	NA	NA	T	91.54	m2G|m22G	m2G|m22G	T	81.15	NA	m2G|m22G	T	87.49	m2G|m22G	m2G|m22G	m1G	GCCTTAGTAGCTCAGTTGGTACGAGCGTGAGACTGAAGATCTTAAGGTCGCTGGTTCGATCCCGGCCTGAGGCA
44	NC_007090.3.tRNA4	PheGAA	cytosolic	2563536	2563610	NC_007090.3	+	37	AC-loop	G	C	84.87	NA	m2G|m22G	-	97.45	NA	NA	T	91.54	m2G|m22G	m2G|m22G	T	81.15	NA	m2G|m22G	T	87.53	m2G|m22G	m2G|m22G	m1G	GCCTTAGTAGCTCAGTTGGTACGAGCGTGAGACTGAAGATCTTAAGGTCGCTGGTTCGATCCCGGCCTGAGGCA
44	NC_007092.3.tRNA40	PheGAA	cytosolic	3387584	3387658	NC_007092.3	+	37	AC-loop	G	C	84.87	NA	m2G|m22G	-	97.45	NA	NA	T	91.54	m2G|m22G	m2G|m22G	T	81.15	NA	m2G|m22G	T	87.49	m2G|m22G	m2G|m22G	m1G	GCCTTAGTAGCTCAGTTGGTACGAGCGTGAGACTGAAGATCTTAAGGTCGCTGGTTCGATCCCGGCCTGAGGCA
44	NW_003102051.1.tRNA1	PheGAA	cytosolic	8249	8323	NW_003102051.1	+	37	AC-loop	G	C	84.87	NA	m2G|m22G	-	97.45	NA	NA	T	91.54	m2G|m22G	m2G|m22G	T	81.15	NA	m2G|m22G	T	87.49	m2G|m22G	m2G|m22G	m1G	GCCTTAGTAGCTCAGTTGGTACGAGCGTGAGACTGAAGATCTTAAGGTCGCTGGTTCGATCCCGGCCTGAGGCA
44	NC_007088.5.tRNA51	PheGAA	cytosolic	6771685	6771759	NC_007088.5	-	45	V-region	G	-	29.05	NA	NA	-	-	NA	NA	-	-	NA	NA	-	-	NA	NA	-	-	NA	NA	m1G* | m2G* | m2,2G* | Gm*	GCCTTAGTAGCTCAGTTGGTACGAGCGTGAGACTGAAGATCTTAAGGTCGCTGGTTCGATCCCGGCCTGAGGCA
44	NC_007088.5.tRNA80	PheGAA	cytosolic	3539697	3539771	NC_007088.5	-	45	V-region	G	-	29.05	NA	NA	-	-	NA	NA	-	-	NA	NA	-	-	NA	NA	-	-	NA	NA	m1G* | m2G* | m2,2G* | Gm*	GCCTTAGTAGCTCAGTTGGTACGAGCGTGAGACTGAAGATCTTAAGGTCGCTGGTTCGATCCCGGCCTGAGGCA
44	NC_007088.5.tRNA87	PheGAA	cytosolic	1465350	1465424	NC_007088.5	-	45	V-region	G	-	29.05	NA	NA	-	-	NA	NA	-	-	NA	NA	-	-	NA	NA	-	-	NA	NA	m1G* | m2G* | m2,2G* | Gm*	GCCTTAGTAGCTCAGTTGGTACGAGCGTGAGACTGAAGATCTTAAGGTCGCTGGTTCGATCCCGGCCTGAGGCA
44	NC_007089.4.tRNA59	PheGAA	cytosolic	4353449	4353523	NC_007089.4	-	45	V-region	G	-	29.05	NA	NA	-	-	NA	NA	-	-	NA	NA	-	-	NA	NA	-	-	NA	NA	m1G* | m2G* | m2,2G* | Gm*	GCCTTAGTAGCTCAGTTGGTACGAGCGTGAGACTGAAGATCTTAAGGTCGCTGGTTCGATCCCGGCCTGAGGCA
44	NC_007092.3.tRNA84	PheGAA	cytosolic	898265	898339	NC_007092.3	-	45	V-region	G	-	29.05	NA	NA	-	-	NA	NA	-	-	NA	NA	-	-	NA	NA	-	-	NA	NA	m1G* | m2G* | m2,2G* | Gm*	GCCTTAGTAGCTCAGTTGGTACGAGCGTGAGACTGAAGATCTTAAGGTCGCTGGTTCGATCCCGGCCTGAGGCA
44	NC_007088.5.tRNA13	PheGAA	cytosolic	4981254	4981328	NC_007088.5	+	45	V-region	G	-	29.05	NA	NA	-	-	NA	NA	-	-	NA	NA	-	-	NA	NA	-	-	NA	NA	m1G* | m2G* | m2,2G* | Gm*	GCCTTAGTAGCTCAGTTGGTACGAGCGTGAGACTGAAGATCTTAAGGTCGCTGGTTCGATCCCGGCCTGAGGCA
44	NC_007088.5.tRNA25	PheGAA	cytosolic	6766971	6767045	NC_007088.5	+	45	V-region	G	-	29.05	NA	NA	-	-	NA	NA	-	-	NA	NA	-	-	NA	NA	-	-	NA	NA	m1G* | m2G* | m2,2G* | Gm*	GCCTTAGTAGCTCAGTTGGTACGAGCGTGAGACTGAAGATCTTAAGGTCGCTGGTTCGATCCCGGCCTGAGGCA
44	NC_007088.5.tRNA28	PheGAA	cytosolic	7187980	7188054	NC_007088.5	+	45	V-region	G	-	29.05	NA	NA	-	-	NA	NA	-	-	NA	NA	-	-	NA	NA	-	-	NA	NA	m1G* | m2G* | m2,2G* | Gm*	GCCTTAGTAGCTCAGTTGGTACGAGCGTGAGACTGAAGATCTTAAGGTCGCTGGTTCGATCCCGGCCTGAGGCA
44	NC_007088.5.tRNA4	PheGAA	cytosolic	2492014	2492088	NC_007088.5	+	45	V-region	G	-	29.05	NA	NA	-	-	NA	NA	-	-	NA	NA	-	-	NA	NA	-	-	NA	NA	m1G* | m2G* | m2,2G* | Gm*	GCCTTAGTAGCTCAGTTGGTACGAGCGTGAGACTGAAGATCTTAAGGTCGCTGGTTCGATCCCGGCCTGAGGCA
44	NC_007090.3.tRNA12	PheGAA	cytosolic	4598293	4598367	NC_007090.3	+	45	V-region	G	-	29.05	NA	NA	-	-	NA	NA	-	-	NA	NA	-	-	NA	NA	-	-	NA	NA	m1G* | m2G* | m2,2G* | Gm*	GCCTTAGTAGCTCAGTTGGTACGAGCGTGAGACTGAAGATCTTAAGGTCGCTGGTTCGATCCCGGCCTGAGGCA
44	NC_007090.3.tRNA14	PheGAA	cytosolic	4999192	4999266	NC_007090.3	+	45	V-region	G	-	29.05	NA	NA	-	-	NA	NA	-	-	NA	NA	-	-	NA	NA	-	-	NA	NA	m1G* | m2G* | m2,2G* | Gm*	GCCTTAGTAGCTCAGTTGGTACGAGCGTGAGACTGAAGATCTTAAGGTCGCTGGTTCGATCCCGGCCTGAGGCA
44	NC_007090.3.tRNA4	PheGAA	cytosolic	2563536	2563610	NC_007090.3	+	45	V-region	G	-	29.05	NA	NA	-	-	NA	NA	-	-	NA	NA	-	-	NA	NA	-	-	NA	NA	m1G* | m2G* | m2,2G* | Gm*	GCCTTAGTAGCTCAGTTGGTACGAGCGTGAGACTGAAGATCTTAAGGTCGCTGGTTCGATCCCGGCCTGAGGCA
44	NC_007092.3.tRNA40	PheGAA	cytosolic	3387584	3387658	NC_007092.3	+	45	V-region	G	-	29.05	NA	NA	-	-	NA	NA	-	-	NA	NA	-	-	NA	NA	-	-	NA	NA	m1G* | m2G* | m2,2G* | Gm*	GCCTTAGTAGCTCAGTTGGTACGAGCGTGAGACTGAAGATCTTAAGGTCGCTGGTTCGATCCCGGCCTGAGGCA
44	NW_003102051.1.tRNA1	PheGAA	cytosolic	8249	8323	NW_003102051.1	+	45	V-region	G	-	29.05	NA	NA	-	-	NA	NA	-	-	NA	NA	-	-	NA	NA	-	-	NA	NA	m1G* | m2G* | m2,2G* | Gm*	GCCTTAGTAGCTCAGTTGGTACGAGCGTGAGACTGAAGATCTTAAGGTCGCTGGTTCGATCCCGGCCTGAGGCA
44	NC_007088.5.tRNA51	PheGAA	cytosolic	6771685	6771759	NC_007088.5	-	46	V-region	G	-	93.83	NA	NA	-	90.84	NA	NA	-	88.80	NA	NA	-	92.01	NA	NA	-	89.73	NA	NA	m1G	GCCTTAGTAGCTCAGTTGGTACGAGCGTGAGACTGAAGATCTTAAGGTCGCTGGTTCGATCCCGGCCTGAGGCA
44	NC_007088.5.tRNA80	PheGAA	cytosolic	3539697	3539771	NC_007088.5	-	46	V-region	G	-	93.83	NA	NA	-	90.84	NA	NA	-	88.80	NA	NA	-	92.01	NA	NA	-	89.74	NA	NA	m1G	GCCTTAGTAGCTCAGTTGGTACGAGCGTGAGACTGAAGATCTTAAGGTCGCTGGTTCGATCCCGGCCTGAGGCA
44	NC_007088.5.tRNA87	PheGAA	cytosolic	1465350	1465424	NC_007088.5	-	46	V-region	G	-	93.83	NA	NA	-	90.84	NA	NA	-	88.80	NA	NA	-	92.01	NA	NA	-	89.74	NA	NA	m1G	GCCTTAGTAGCTCAGTTGGTACGAGCGTGAGACTGAAGATCTTAAGGTCGCTGGTTCGATCCCGGCCTGAGGCA
44	NC_007089.4.tRNA59	PheGAA	cytosolic	4353449	4353523	NC_007089.4	-	46	V-region	G	-	93.83	NA	NA	-	90.84	NA	NA	-	88.80	NA	NA	-	92.01	NA	NA	-	89.74	NA	NA	m1G	GCCTTAGTAGCTCAGTTGGTACGAGCGTGAGACTGAAGATCTTAAGGTCGCTGGTTCGATCCCGGCCTGAGGCA
44	NC_007092.3.tRNA84	PheGAA	cytosolic	898265	898339	NC_007092.3	-	46	V-region	G	-	93.83	NA	NA	-	90.84	NA	NA	-	88.80	NA	NA	-	92.01	NA	NA	-	89.73	NA	NA	m1G	GCCTTAGTAGCTCAGTTGGTACGAGCGTGAGACTGAAGATCTTAAGGTCGCTGGTTCGATCCCGGCCTGAGGCA
44	NC_007088.5.tRNA13	PheGAA	cytosolic	4981254	4981328	NC_007088.5	+	46	V-region	G	-	93.83	NA	NA	-	90.84	NA	NA	-	88.80	NA	NA	-	92.01	NA	NA	-	89.73	NA	NA	m1G	GCCTTAGTAGCTCAGTTGGTACGAGCGTGAGACTGAAGATCTTAAGGTCGCTGGTTCGATCCCGGCCTGAGGCA
44	NC_007088.5.tRNA25	PheGAA	cytosolic	6766971	6767045	NC_007088.5	+	46	V-region	G	-	93.83	NA	NA	-	90.84	NA	NA	-	88.80	NA	NA	-	92.01	NA	NA	-	89.73	NA	NA	m1G	GCCTTAGTAGCTCAGTTGGTACGAGCGTGAGACTGAAGATCTTAAGGTCGCTGGTTCGATCCCGGCCTGAGGCA
44	NC_007088.5.tRNA28	PheGAA	cytosolic	7187980	7188054	NC_007088.5	+	46	V-region	G	-	93.83	NA	NA	-	90.84	NA	NA	-	88.80	NA	NA	-	92.01	NA	NA	-	89.74	NA	NA	m1G	GCCTTAGTAGCTCAGTTGGTACGAGCGTGAGACTGAAGATCTTAAGGTCGCTGGTTCGATCCCGGCCTGAGGCA
44	NC_007088.5.tRNA4	PheGAA	cytosolic	2492014	2492088	NC_007088.5	+	46	V-region	G	-	93.83	NA	NA	-	90.84	NA	NA	-	88.80	NA	NA	-	92.01	NA	NA	-	89.74	NA	NA	m1G	GCCTTAGTAGCTCAGTTGGTACGAGCGTGAGACTGAAGATCTTAAGGTCGCTGGTTCGATCCCGGCCTGAGGCA
44	NC_007090.3.tRNA12	PheGAA	cytosolic	4598293	4598367	NC_007090.3	+	46	V-region	G	-	93.83	NA	NA	-	90.84	NA	NA	-	88.80	NA	NA	-	92.01	NA	NA	-	89.74	NA	NA	m1G	GCCTTAGTAGCTCAGTTGGTACGAGCGTGAGACTGAAGATCTTAAGGTCGCTGGTTCGATCCCGGCCTGAGGCA
44	NC_007090.3.tRNA14	PheGAA	cytosolic	4999192	4999266	NC_007090.3	+	46	V-region	G	-	93.83	NA	NA	-	90.84	NA	NA	-	88.80	NA	NA	-	92.01	NA	NA	-	89.73	NA	NA	m1G	GCCTTAGTAGCTCAGTTGGTACGAGCGTGAGACTGAAGATCTTAAGGTCGCTGGTTCGATCCCGGCCTGAGGCA
44	NC_007090.3.tRNA4	PheGAA	cytosolic	2563536	2563610	NC_007090.3	+	46	V-region	G	-	93.83	NA	NA	-	90.84	NA	NA	-	88.80	NA	NA	-	92.01	NA	NA	-	89.74	NA	NA	m1G	GCCTTAGTAGCTCAGTTGGTACGAGCGTGAGACTGAAGATCTTAAGGTCGCTGGTTCGATCCCGGCCTGAGGCA
44	NC_007092.3.tRNA40	PheGAA	cytosolic	3387584	3387658	NC_007092.3	+	46	V-region	G	-	93.83	NA	NA	-	90.84	NA	NA	-	88.80	NA	NA	-	92.01	NA	NA	-	89.73	NA	NA	m1G	GCCTTAGTAGCTCAGTTGGTACGAGCGTGAGACTGAAGATCTTAAGGTCGCTGGTTCGATCCCGGCCTGAGGCA
44	NW_003102051.1.tRNA1	PheGAA	cytosolic	8249	8323	NW_003102051.1	+	46	V-region	G	-	93.83	NA	NA	-	90.84	NA	NA	-	88.80	NA	NA	-	92.01	NA	NA	-	89.73	NA	NA	m1G	GCCTTAGTAGCTCAGTTGGTACGAGCGTGAGACTGAAGATCTTAAGGTCGCTGGTTCGATCCCGGCCTGAGGCA
44	NC_007088.5.tRNA51	PheGAA	cytosolic	6771685	6771759	NC_007088.5	-	47	V-region	T	-	51.43	NA	NA	-	52.03	NA	NA	-	52.60	NA	NA	-	43.89	NA	NA	-	39.87	NA	NA	D	GCCTTAGTAGCTCAGTTGGTACGAGCGTGAGACTGAAGATCTTAAGGTCGCTGGTTCGATCCCGGCCTGAGGCA
44	NC_007088.5.tRNA80	PheGAA	cytosolic	3539697	3539771	NC_007088.5	-	47	V-region	T	-	51.43	NA	NA	-	52.03	NA	NA	-	52.60	NA	NA	-	43.89	NA	NA	-	39.87	NA	NA	D	GCCTTAGTAGCTCAGTTGGTACGAGCGTGAGACTGAAGATCTTAAGGTCGCTGGTTCGATCCCGGCCTGAGGCA
44	NC_007088.5.tRNA87	PheGAA	cytosolic	1465350	1465424	NC_007088.5	-	47	V-region	T	-	51.43	NA	NA	-	52.03	NA	NA	-	52.60	NA	NA	-	43.89	NA	NA	-	39.87	NA	NA	D	GCCTTAGTAGCTCAGTTGGTACGAGCGTGAGACTGAAGATCTTAAGGTCGCTGGTTCGATCCCGGCCTGAGGCA
44	NC_007089.4.tRNA59	PheGAA	cytosolic	4353449	4353523	NC_007089.4	-	47	V-region	T	-	51.43	NA	NA	-	52.03	NA	NA	-	52.60	NA	NA	-	43.89	NA	NA	-	39.87	NA	NA	D	GCCTTAGTAGCTCAGTTGGTACGAGCGTGAGACTGAAGATCTTAAGGTCGCTGGTTCGATCCCGGCCTGAGGCA
44	NC_007092.3.tRNA84	PheGAA	cytosolic	898265	898339	NC_007092.3	-	47	V-region	T	-	51.43	NA	NA	-	52.03	NA	NA	-	52.60	NA	NA	-	43.89	NA	NA	-	39.87	NA	NA	D	GCCTTAGTAGCTCAGTTGGTACGAGCGTGAGACTGAAGATCTTAAGGTCGCTGGTTCGATCCCGGCCTGAGGCA
44	NC_007088.5.tRNA13	PheGAA	cytosolic	4981254	4981328	NC_007088.5	+	47	V-region	T	-	51.43	NA	NA	-	52.03	NA	NA	-	52.60	NA	NA	-	43.89	NA	NA	-	39.87	NA	NA	D	GCCTTAGTAGCTCAGTTGGTACGAGCGTGAGACTGAAGATCTTAAGGTCGCTGGTTCGATCCCGGCCTGAGGCA
44	NC_007088.5.tRNA25	PheGAA	cytosolic	6766971	6767045	NC_007088.5	+	47	V-region	T	-	51.43	NA	NA	-	52.03	NA	NA	-	52.60	NA	NA	-	43.89	NA	NA	-	39.87	NA	NA	D	GCCTTAGTAGCTCAGTTGGTACGAGCGTGAGACTGAAGATCTTAAGGTCGCTGGTTCGATCCCGGCCTGAGGCA
44	NC_007088.5.tRNA28	PheGAA	cytosolic	7187980	7188054	NC_007088.5	+	47	V-region	T	-	51.43	NA	NA	-	52.03	NA	NA	-	52.60	NA	NA	-	43.89	NA	NA	-	39.87	NA	NA	D	GCCTTAGTAGCTCAGTTGGTACGAGCGTGAGACTGAAGATCTTAAGGTCGCTGGTTCGATCCCGGCCTGAGGCA
44	NC_007088.5.tRNA4	PheGAA	cytosolic	2492014	2492088	NC_007088.5	+	47	V-region	T	-	51.43	NA	NA	-	52.03	NA	NA	-	52.60	NA	NA	-	43.89	NA	NA	-	39.87	NA	NA	D	GCCTTAGTAGCTCAGTTGGTACGAGCGTGAGACTGAAGATCTTAAGGTCGCTGGTTCGATCCCGGCCTGAGGCA
44	NC_007090.3.tRNA12	PheGAA	cytosolic	4598293	4598367	NC_007090.3	+	47	V-region	T	-	51.43	NA	NA	-	52.03	NA	NA	-	52.60	NA	NA	-	43.89	NA	NA	-	39.87	NA	NA	D	GCCTTAGTAGCTCAGTTGGTACGAGCGTGAGACTGAAGATCTTAAGGTCGCTGGTTCGATCCCGGCCTGAGGCA
44	NC_007090.3.tRNA14	PheGAA	cytosolic	4999192	4999266	NC_007090.3	+	47	V-region	T	-	51.43	NA	NA	-	52.03	NA	NA	-	52.60	NA	NA	-	43.89	NA	NA	-	39.87	NA	NA	D	GCCTTAGTAGCTCAGTTGGTACGAGCGTGAGACTGAAGATCTTAAGGTCGCTGGTTCGATCCCGGCCTGAGGCA
44	NC_007090.3.tRNA4	PheGAA	cytosolic	2563536	2563610	NC_007090.3	+	47	V-region	T	-	51.43	NA	NA	-	52.03	NA	NA	-	52.60	NA	NA	-	43.89	NA	NA	-	39.87	NA	NA	D	GCCTTAGTAGCTCAGTTGGTACGAGCGTGAGACTGAAGATCTTAAGGTCGCTGGTTCGATCCCGGCCTGAGGCA
44	NC_007092.3.tRNA40	PheGAA	cytosolic	3387584	3387658	NC_007092.3	+	47	V-region	T	-	51.43	NA	NA	-	52.03	NA	NA	-	52.60	NA	NA	-	43.89	NA	NA	-	39.87	NA	NA	D	GCCTTAGTAGCTCAGTTGGTACGAGCGTGAGACTGAAGATCTTAAGGTCGCTGGTTCGATCCCGGCCTGAGGCA
44	NW_003102051.1.tRNA1	PheGAA	cytosolic	8249	8323	NW_003102051.1	+	47	V-region	T	-	51.43	NA	NA	-	52.03	NA	NA	-	52.60	NA	NA	-	43.89	NA	NA	-	39.87	NA	NA	D	GCCTTAGTAGCTCAGTTGGTACGAGCGTGAGACTGAAGATCTTAAGGTCGCTGGTTCGATCCCGGCCTGAGGCA
44	NC_007088.5.tRNA51	PheGAA	cytosolic	6771685	6771759	NC_007088.5	-	58	T-loop	A	T	49.72	NA	m1A|m1I|ms2i6A	T	79.09	NA	m1A|m1I|ms2i6A	T	68.21	NA	m1A|m1I|ms2i6A	T	53.66	NA	m1A|m1I|ms2i6A	T	54.05	NA	m1A|m1I|ms2i6A	m1A	GCCTTAGTAGCTCAGTTGGTACGAGCGTGAGACTGAAGATCTTAAGGTCGCTGGTTCGATCCCGGCCTGAGGCA
44	NC_007088.5.tRNA80	PheGAA	cytosolic	3539697	3539771	NC_007088.5	-	58	T-loop	A	T	49.72	NA	m1A|m1I|ms2i6A	T	79.09	NA	m1A|m1I|ms2i6A	T	68.21	NA	m1A|m1I|ms2i6A	T	53.66	NA	m1A|m1I|ms2i6A	T	54.05	NA	m1A|m1I|ms2i6A	m1A	GCCTTAGTAGCTCAGTTGGTACGAGCGTGAGACTGAAGATCTTAAGGTCGCTGGTTCGATCCCGGCCTGAGGCA
44	NC_007088.5.tRNA87	PheGAA	cytosolic	1465350	1465424	NC_007088.5	-	58	T-loop	A	T	49.72	NA	m1A|m1I|ms2i6A	T	79.09	NA	m1A|m1I|ms2i6A	T	68.21	NA	m1A|m1I|ms2i6A	T	53.66	NA	m1A|m1I|ms2i6A	T	54.05	NA	m1A|m1I|ms2i6A	m1A	GCCTTAGTAGCTCAGTTGGTACGAGCGTGAGACTGAAGATCTTAAGGTCGCTGGTTCGATCCCGGCCTGAGGCA
44	NC_007089.4.tRNA59	PheGAA	cytosolic	4353449	4353523	NC_007089.4	-	58	T-loop	A	T	49.72	NA	m1A|m1I|ms2i6A	T	79.09	NA	m1A|m1I|ms2i6A	T	68.21	NA	m1A|m1I|ms2i6A	T	53.66	NA	m1A|m1I|ms2i6A	T	54.05	NA	m1A|m1I|ms2i6A	m1A	GCCTTAGTAGCTCAGTTGGTACGAGCGTGAGACTGAAGATCTTAAGGTCGCTGGTTCGATCCCGGCCTGAGGCA
44	NC_007092.3.tRNA84	PheGAA	cytosolic	898265	898339	NC_007092.3	-	58	T-loop	A	T	49.72	NA	m1A|m1I|ms2i6A	T	79.09	NA	m1A|m1I|ms2i6A	T	68.21	NA	m1A|m1I|ms2i6A	T	53.66	NA	m1A|m1I|ms2i6A	T	54.05	NA	m1A|m1I|ms2i6A	m1A	GCCTTAGTAGCTCAGTTGGTACGAGCGTGAGACTGAAGATCTTAAGGTCGCTGGTTCGATCCCGGCCTGAGGCA
44	NC_007088.5.tRNA13	PheGAA	cytosolic	4981254	4981328	NC_007088.5	+	58	T-loop	A	T	49.72	NA	m1A|m1I|ms2i6A	T	79.09	NA	m1A|m1I|ms2i6A	T	68.21	NA	m1A|m1I|ms2i6A	T	53.66	NA	m1A|m1I|ms2i6A	T	54.05	NA	m1A|m1I|ms2i6A	m1A	GCCTTAGTAGCTCAGTTGGTACGAGCGTGAGACTGAAGATCTTAAGGTCGCTGGTTCGATCCCGGCCTGAGGCA
44	NC_007088.5.tRNA25	PheGAA	cytosolic	6766971	6767045	NC_007088.5	+	58	T-loop	A	T	49.72	NA	m1A|m1I|ms2i6A	T	79.09	NA	m1A|m1I|ms2i6A	T	68.21	NA	m1A|m1I|ms2i6A	T	53.66	NA	m1A|m1I|ms2i6A	T	54.05	NA	m1A|m1I|ms2i6A	m1A	GCCTTAGTAGCTCAGTTGGTACGAGCGTGAGACTGAAGATCTTAAGGTCGCTGGTTCGATCCCGGCCTGAGGCA
44	NC_007088.5.tRNA28	PheGAA	cytosolic	7187980	7188054	NC_007088.5	+	58	T-loop	A	T	49.72	NA	m1A|m1I|ms2i6A	T	79.09	NA	m1A|m1I|ms2i6A	T	68.21	NA	m1A|m1I|ms2i6A	T	53.66	NA	m1A|m1I|ms2i6A	T	54.05	NA	m1A|m1I|ms2i6A	m1A	GCCTTAGTAGCTCAGTTGGTACGAGCGTGAGACTGAAGATCTTAAGGTCGCTGGTTCGATCCCGGCCTGAGGCA
44	NC_007088.5.tRNA4	PheGAA	cytosolic	2492014	2492088	NC_007088.5	+	58	T-loop	A	T	49.72	NA	m1A|m1I|ms2i6A	T	79.09	NA	m1A|m1I|ms2i6A	T	68.21	NA	m1A|m1I|ms2i6A	T	53.66	NA	m1A|m1I|ms2i6A	T	54.05	NA	m1A|m1I|ms2i6A	m1A	GCCTTAGTAGCTCAGTTGGTACGAGCGTGAGACTGAAGATCTTAAGGTCGCTGGTTCGATCCCGGCCTGAGGCA
44	NC_007090.3.tRNA12	PheGAA	cytosolic	4598293	4598367	NC_007090.3	+	58	T-loop	A	T	49.72	NA	m1A|m1I|ms2i6A	T	79.09	NA	m1A|m1I|ms2i6A	T	68.21	NA	m1A|m1I|ms2i6A	T	53.66	NA	m1A|m1I|ms2i6A	T	54.05	NA	m1A|m1I|ms2i6A	m1A	GCCTTAGTAGCTCAGTTGGTACGAGCGTGAGACTGAAGATCTTAAGGTCGCTGGTTCGATCCCGGCCTGAGGCA
44	NC_007090.3.tRNA14	PheGAA	cytosolic	4999192	4999266	NC_007090.3	+	58	T-loop	A	T	49.72	NA	m1A|m1I|ms2i6A	T	79.09	NA	m1A|m1I|ms2i6A	T	68.21	NA	m1A|m1I|ms2i6A	T	53.66	NA	m1A|m1I|ms2i6A	T	54.05	NA	m1A|m1I|ms2i6A	m1A	GCCTTAGTAGCTCAGTTGGTACGAGCGTGAGACTGAAGATCTTAAGGTCGCTGGTTCGATCCCGGCCTGAGGCA
44	NC_007090.3.tRNA4	PheGAA	cytosolic	2563536	2563610	NC_007090.3	+	58	T-loop	A	T	49.72	NA	m1A|m1I|ms2i6A	T	79.09	NA	m1A|m1I|ms2i6A	T	68.21	NA	m1A|m1I|ms2i6A	T	53.66	NA	m1A|m1I|ms2i6A	T	54.05	NA	m1A|m1I|ms2i6A	m1A	GCCTTAGTAGCTCAGTTGGTACGAGCGTGAGACTGAAGATCTTAAGGTCGCTGGTTCGATCCCGGCCTGAGGCA
44	NC_007092.3.tRNA40	PheGAA	cytosolic	3387584	3387658	NC_007092.3	+	58	T-loop	A	T	49.72	NA	m1A|m1I|ms2i6A	T	79.09	NA	m1A|m1I|ms2i6A	T	68.21	NA	m1A|m1I|ms2i6A	T	53.66	NA	m1A|m1I|ms2i6A	T	54.05	NA	m1A|m1I|ms2i6A	m1A	GCCTTAGTAGCTCAGTTGGTACGAGCGTGAGACTGAAGATCTTAAGGTCGCTGGTTCGATCCCGGCCTGAGGCA
44	NW_003102051.1.tRNA1	PheGAA	cytosolic	8249	8323	NW_003102051.1	+	58	T-loop	A	T	49.72	NA	m1A|m1I|ms2i6A	T	79.09	NA	m1A|m1I|ms2i6A	T	68.21	NA	m1A|m1I|ms2i6A	T	53.66	NA	m1A|m1I|ms2i6A	T	54.05	NA	m1A|m1I|ms2i6A	m1A	GCCTTAGTAGCTCAGTTGGTACGAGCGTGAGACTGAAGATCTTAAGGTCGCTGGTTCGATCCCGGCCTGAGGCA
45	NC_007088.5.tRNA86	LeuTAG	cytosolic	2506872	2506951	NC_007088.5	-	37	AC-loop	A	-	43.54	m2G|m22G	m2G|m22G	-	66.85	NA	NA	-	40.94	m2G|m22G	m2G|m22G	-	30.36	m2G|m22G	m2G|m22G	-	29.21	m2G|m22G	m2G|m22G	t6A | i6A | ms2i6A | m6t6A	GGGAGATTGGTCGAGTGGTTAAGACAATAGATTTAGGCTCTATCCTCCGGGGTCGCGGGTTCGAACCCCGCATCTCTCA
45	NC_007088.5.tRNA10	LeuTAG	cytosolic	3524834	3524913	NC_007088.5	+	37	AC-loop	A	-	43.54	m2G|m22G	m2G|m22G	-	66.85	NA	NA	-	40.94	m2G|m22G	m2G|m22G	-	30.36	m2G|m22G	m2G|m22G	-	29.21	m2G|m22G	m2G|m22G	t6A | i6A | ms2i6A | m6t6A	GGGAGATTGGTCGAGTGGTTAAGACAATAGATTTAGGCTCTATCCTCCGGGGTCGCGGGTTCGAACCCCGCATCTCTCA
45	NC_007088.5.tRNA86	LeuTAG	cytosolic	2506872	2506951	NC_007088.5	-	58	T-loop	A	T	52.29	NA	m1A|m1I|ms2i6A	T	95.18	NA	m1A|m1I|ms2i6A	T	59.36	NA	m1A|m1I|ms2i6A	T	28.82	NA	m1A|m1I|ms2i6A	T	-	NA	m1A|m1I|ms2i6A	m1A	GGGAGATTGGTCGAGTGGTTAAGACAATAGATTTAGGCTCTATCCTCCGGGGTCGCGGGTTCGAACCCCGCATCTCTCA
45	NC_007088.5.tRNA10	LeuTAG	cytosolic	3524834	3524913	NC_007088.5	+	58	T-loop	A	T	52.29	NA	m1A|m1I|ms2i6A	T	95.18	NA	m1A|m1I|ms2i6A	T	59.36	NA	m1A|m1I|ms2i6A	T	28.82	NA	m1A|m1I|ms2i6A	T	-	NA	m1A|m1I|ms2i6A	m1A	GGGAGATTGGTCGAGTGGTTAAGACAATAGATTTAGGCTCTATCCTCCGGGGTCGCGGGTTCGAACCCCGCATCTCTCA
46	NC_007089.4.tRNA25	LeuTAA	cytosolic	4606290	4606373	NC_007089.4	+	24	3' D-stem	C	-	45.31	NA	NA	-	76.00	NA	NA	-	59.94	NA	NA	-	36.88	NA	NA	-	41.37	NA	NA	Cm* | m3C*	GCAAGGGTAGGAAAGTCTGGTTAAATCCGTGTGACTTAAGATCTCATCCATTCGGTTCGCGAGTTCGAATCTCGCCTCTTGCA
46	NC_007088.5.tRNA41	LeuTAA	cytosolic	7871754	7871837	NC_007088.5	-	24	3' D-stem	C	-	45.62	NA	NA	-	76.00	NA	NA	-	60.25	NA	NA	-	37.01	NA	NA	-	41.79	NA	NA	Cm* | m3C*	GCAAGGGTAGGAAAGTCTGGTTAAATCCGTGTGACTTAAGATCTCATCCATTCGGTTCGCGAGTTCGAATCTCGCCTCTTGCA
46	NC_007088.5.tRNA49	LeuTAA	cytosolic	6948161	6948244	NC_007088.5	-	24	3' D-stem	C	-	45.62	NA	NA	-	76.00	NA	NA	-	60.25	NA	NA	-	37.01	NA	NA	-	41.79	NA	NA	Cm* | m3C*	GCAAGGGTAGGAAAGTCTGGTTAAATCCGTGTGACTTAAGATCTCATCCATTCGGTTCGCGAGTTCGAATCTCGCCTCTTGCA
46	NC_007088.5.tRNA57	LeuTAA	cytosolic	6646490	6646573	NC_007088.5	-	24	3' D-stem	C	-	45.62	NA	NA	-	76.00	NA	NA	-	60.25	NA	NA	-	37.01	NA	NA	-	41.79	NA	NA	Cm* | m3C*	GCAAGGGTAGGAAAGTCTGGTTAAATCCGTGTGACTTAAGATCTCATCCATTCGGTTCGCGAGTTCGAATCTCGCCTCTTGCA
46	NC_007088.5.tRNA83	LeuTAA	cytosolic	3370119	3370202	NC_007088.5	-	24	3' D-stem	C	-	45.62	NA	NA	-	76.00	NA	NA	-	60.25	NA	NA	-	37.01	NA	NA	-	41.79	NA	NA	Cm* | m3C*	GCAAGGGTAGGAAAGTCTGGTTAAATCCGTGTGACTTAAGATCTCATCCATTCGGTTCGCGAGTTCGAATCTCGCCTCTTGCA
46	NC_007089.4.tRNA54	LeuTAA	cytosolic	4613432	4613515	NC_007089.4	-	24	3' D-stem	C	-	45.62	NA	NA	-	76.00	NA	NA	-	60.25	NA	NA	-	37.01	NA	NA	-	41.79	NA	NA	Cm* | m3C*	GCAAGGGTAGGAAAGTCTGGTTAAATCCGTGTGACTTAAGATCTCATCCATTCGGTTCGCGAGTTCGAATCTCGCCTCTTGCA
46	NC_007089.4.tRNA57	LeuTAA	cytosolic	4511888	4511971	NC_007089.4	-	24	3' D-stem	C	-	45.62	NA	NA	-	76.00	NA	NA	-	60.25	NA	NA	-	37.01	NA	NA	-	41.79	NA	NA	Cm* | m3C*	GCAAGGGTAGGAAAGTCTGGTTAAATCCGTGTGACTTAAGATCTCATCCATTCGGTTCGCGAGTTCGAATCTCGCCTCTTGCA
46	NC_007090.3.tRNA19	LeuTAA	cytosolic	5226858	5226941	NC_007090.3	-	24	3' D-stem	C	-	45.62	NA	NA	-	76.00	NA	NA	-	60.25	NA	NA	-	37.01	NA	NA	-	41.79	NA	NA	Cm* | m3C*	GCAAGGGTAGGAAAGTCTGGTTAAATCCGTGTGACTTAAGATCTCATCCATTCGGTTCGCGAGTTCGAATCTCGCCTCTTGCA
46	NC_007092.3.tRNA45	LeuTAA	cytosolic	3448552	3448635	NC_007092.3	-	24	3' D-stem	C	-	45.62	NA	NA	-	76.00	NA	NA	-	60.25	NA	NA	-	37.01	NA	NA	-	41.79	NA	NA	Cm* | m3C*	GCAAGGGTAGGAAAGTCTGGTTAAATCCGTGTGACTTAAGATCTCATCCATTCGGTTCGCGAGTTCGAATCTCGCCTCTTGCA
46	NC_007092.3.tRNA59	LeuTAA	cytosolic	2624492	2624575	NC_007092.3	-	24	3' D-stem	C	-	45.62	NA	NA	-	76.00	NA	NA	-	60.24	NA	NA	-	37.01	NA	NA	-	41.79	NA	NA	Cm* | m3C*	GCAAGGGTAGGAAAGTCTGGTTAAATCCGTGTGACTTAAGATCTCATCCATTCGGTTCGCGAGTTCGAATCTCGCCTCTTGCA
46	NC_007092.3.tRNA68	LeuTAA	cytosolic	1870452	1870535	NC_007092.3	-	24	3' D-stem	C	-	45.62	NA	NA	-	76.00	NA	NA	-	60.25	NA	NA	-	37.01	NA	NA	-	41.79	NA	NA	Cm* | m3C*	GCAAGGGTAGGAAAGTCTGGTTAAATCCGTGTGACTTAAGATCTCATCCATTCGGTTCGCGAGTTCGAATCTCGCCTCTTGCA
46	NC_007092.3.tRNA82	LeuTAA	cytosolic	1044808	1044891	NC_007092.3	-	24	3' D-stem	C	-	45.62	NA	NA	-	76.00	NA	NA	-	60.25	NA	NA	-	37.01	NA	NA	-	41.79	NA	NA	Cm* | m3C*	GCAAGGGTAGGAAAGTCTGGTTAAATCCGTGTGACTTAAGATCTCATCCATTCGGTTCGCGAGTTCGAATCTCGCCTCTTGCA
46	NC_007088.5.tRNA11	LeuTAA	cytosolic	4103356	4103439	NC_007088.5	+	24	3' D-stem	C	-	45.62	NA	NA	-	76.00	NA	NA	-	60.24	NA	NA	-	37.01	NA	NA	-	41.79	NA	NA	Cm* | m3C*	GCAAGGGTAGGAAAGTCTGGTTAAATCCGTGTGACTTAAGATCTCATCCATTCGGTTCGCGAGTTCGAATCTCGCCTCTTGCA
46	NC_007088.5.tRNA7	LeuTAA	cytosolic	2661583	2661666	NC_007088.5	+	24	3' D-stem	C	-	45.62	NA	NA	-	76.00	NA	NA	-	60.25	NA	NA	-	37.01	NA	NA	-	41.79	NA	NA	Cm* | m3C*	GCAAGGGTAGGAAAGTCTGGTTAAATCCGTGTGACTTAAGATCTCATCCATTCGGTTCGCGAGTTCGAATCTCGCCTCTTGCA
46	NC_007089.4.tRNA23	LeuTAA	cytosolic	4458031	4458114	NC_007089.4	+	24	3' D-stem	C	-	45.62	NA	NA	-	76.00	NA	NA	-	60.24	NA	NA	-	37.01	NA	NA	-	41.79	NA	NA	Cm* | m3C*	GCAAGGGTAGGAAAGTCTGGTTAAATCCGTGTGACTTAAGATCTCATCCATTCGGTTCGCGAGTTCGAATCTCGCCTCTTGCA
46	NC_007090.3.tRNA15	LeuTAA	cytosolic	5168272	5168355	NC_007090.3	+	24	3' D-stem	C	-	45.62	NA	NA	-	76.00	NA	NA	-	60.25	NA	NA	-	37.01	NA	NA	-	41.79	NA	NA	Cm* | m3C*	GCAAGGGTAGGAAAGTCTGGTTAAATCCGTGTGACTTAAGATCTCATCCATTCGGTTCGCGAGTTCGAATCTCGCCTCTTGCA
46	NC_007092.3.tRNA8	LeuTAA	cytosolic	1776200	1776283	NC_007092.3	+	24	3' D-stem	C	-	45.62	NA	NA	-	76.00	NA	NA	-	60.24	NA	NA	-	37.01	NA	NA	-	41.79	NA	NA	Cm* | m3C*	GCAAGGGTAGGAAAGTCTGGTTAAATCCGTGTGACTTAAGATCTCATCCATTCGGTTCGCGAGTTCGAATCTCGCCTCTTGCA
46	NC_007089.4.tRNA25	LeuTAA	cytosolic	4606290	4606373	NC_007089.4	+	26	after 3' D-stem	G	A	48.05	NA	NA	A	57.33	NA	NA	A	37.67	NA	NA	A	35.50	NA	NA	A	35.09	NA	NA	m2G | m2,2G	GCAAGGGTAGGAAAGTCTGGTTAAATCCGTGTGACTTAAGATCTCATCCATTCGGTTCGCGAGTTCGAATCTCGCCTCTTGCA
46	NC_007088.5.tRNA41	LeuTAA	cytosolic	7871754	7871837	NC_007088.5	-	26	after 3' D-stem	G	A	48.14	NA	NA	A	57.33	NA	NA	A	37.81	NA	NA	A	35.57	NA	NA	A	35.28	NA	NA	m2G | m2,2G	GCAAGGGTAGGAAAGTCTGGTTAAATCCGTGTGACTTAAGATCTCATCCATTCGGTTCGCGAGTTCGAATCTCGCCTCTTGCA
46	NC_007088.5.tRNA49	LeuTAA	cytosolic	6948161	6948244	NC_007088.5	-	26	after 3' D-stem	G	A	48.14	NA	NA	A	57.33	NA	NA	A	37.81	NA	NA	A	35.57	NA	NA	A	35.28	NA	NA	m2G | m2,2G	GCAAGGGTAGGAAAGTCTGGTTAAATCCGTGTGACTTAAGATCTCATCCATTCGGTTCGCGAGTTCGAATCTCGCCTCTTGCA
46	NC_007088.5.tRNA57	LeuTAA	cytosolic	6646490	6646573	NC_007088.5	-	26	after 3' D-stem	G	A	48.14	NA	NA	A	57.33	NA	NA	A	37.81	NA	NA	A	35.57	NA	NA	A	35.28	NA	NA	m2G | m2,2G	GCAAGGGTAGGAAAGTCTGGTTAAATCCGTGTGACTTAAGATCTCATCCATTCGGTTCGCGAGTTCGAATCTCGCCTCTTGCA
46	NC_007088.5.tRNA83	LeuTAA	cytosolic	3370119	3370202	NC_007088.5	-	26	after 3' D-stem	G	A	48.14	NA	NA	A	57.33	NA	NA	A	37.81	NA	NA	A	35.57	NA	NA	A	35.28	NA	NA	m2G | m2,2G	GCAAGGGTAGGAAAGTCTGGTTAAATCCGTGTGACTTAAGATCTCATCCATTCGGTTCGCGAGTTCGAATCTCGCCTCTTGCA
46	NC_007089.4.tRNA54	LeuTAA	cytosolic	4613432	4613515	NC_007089.4	-	26	after 3' D-stem	G	A	48.14	NA	NA	A	57.33	NA	NA	A	37.81	NA	NA	A	35.57	NA	NA	A	35.28	NA	NA	m2G | m2,2G	GCAAGGGTAGGAAAGTCTGGTTAAATCCGTGTGACTTAAGATCTCATCCATTCGGTTCGCGAGTTCGAATCTCGCCTCTTGCA
46	NC_007089.4.tRNA57	LeuTAA	cytosolic	4511888	4511971	NC_007089.4	-	26	after 3' D-stem	G	A	48.14	NA	NA	A	57.33	NA	NA	A	37.81	NA	NA	A	35.57	NA	NA	A	35.28	NA	NA	m2G | m2,2G	GCAAGGGTAGGAAAGTCTGGTTAAATCCGTGTGACTTAAGATCTCATCCATTCGGTTCGCGAGTTCGAATCTCGCCTCTTGCA
46	NC_007090.3.tRNA19	LeuTAA	cytosolic	5226858	5226941	NC_007090.3	-	26	after 3' D-stem	G	A	48.14	NA	NA	A	57.33	NA	NA	A	37.81	NA	NA	A	35.57	NA	NA	A	35.28	NA	NA	m2G | m2,2G	GCAAGGGTAGGAAAGTCTGGTTAAATCCGTGTGACTTAAGATCTCATCCATTCGGTTCGCGAGTTCGAATCTCGCCTCTTGCA
46	NC_007092.3.tRNA45	LeuTAA	cytosolic	3448552	3448635	NC_007092.3	-	26	after 3' D-stem	G	A	48.14	NA	NA	A	57.33	NA	NA	A	37.81	NA	NA	A	35.57	NA	NA	A	35.28	NA	NA	m2G | m2,2G	GCAAGGGTAGGAAAGTCTGGTTAAATCCGTGTGACTTAAGATCTCATCCATTCGGTTCGCGAGTTCGAATCTCGCCTCTTGCA
46	NC_007092.3.tRNA59	LeuTAA	cytosolic	2624492	2624575	NC_007092.3	-	26	after 3' D-stem	G	A	48.14	NA	NA	A	57.33	NA	NA	A	37.81	NA	NA	A	35.57	NA	NA	A	35.28	NA	NA	m2G | m2,2G	GCAAGGGTAGGAAAGTCTGGTTAAATCCGTGTGACTTAAGATCTCATCCATTCGGTTCGCGAGTTCGAATCTCGCCTCTTGCA
46	NC_007092.3.tRNA68	LeuTAA	cytosolic	1870452	1870535	NC_007092.3	-	26	after 3' D-stem	G	A	48.14	NA	NA	A	57.33	NA	NA	A	37.81	NA	NA	A	35.57	NA	NA	A	35.28	NA	NA	m2G | m2,2G	GCAAGGGTAGGAAAGTCTGGTTAAATCCGTGTGACTTAAGATCTCATCCATTCGGTTCGCGAGTTCGAATCTCGCCTCTTGCA
46	NC_007092.3.tRNA82	LeuTAA	cytosolic	1044808	1044891	NC_007092.3	-	26	after 3' D-stem	G	A	48.14	NA	NA	A	57.33	NA	NA	A	37.81	NA	NA	A	35.57	NA	NA	A	35.28	NA	NA	m2G | m2,2G	GCAAGGGTAGGAAAGTCTGGTTAAATCCGTGTGACTTAAGATCTCATCCATTCGGTTCGCGAGTTCGAATCTCGCCTCTTGCA
46	NC_007088.5.tRNA11	LeuTAA	cytosolic	4103356	4103439	NC_007088.5	+	26	after 3' D-stem	G	A	48.14	NA	NA	A	57.33	NA	NA	A	37.81	NA	NA	A	35.57	NA	NA	A	35.28	NA	NA	m2G | m2,2G	GCAAGGGTAGGAAAGTCTGGTTAAATCCGTGTGACTTAAGATCTCATCCATTCGGTTCGCGAGTTCGAATCTCGCCTCTTGCA
46	NC_007088.5.tRNA7	LeuTAA	cytosolic	2661583	2661666	NC_007088.5	+	26	after 3' D-stem	G	A	48.14	NA	NA	A	57.33	NA	NA	A	37.81	NA	NA	A	35.57	NA	NA	A	35.28	NA	NA	m2G | m2,2G	GCAAGGGTAGGAAAGTCTGGTTAAATCCGTGTGACTTAAGATCTCATCCATTCGGTTCGCGAGTTCGAATCTCGCCTCTTGCA
46	NC_007089.4.tRNA23	LeuTAA	cytosolic	4458031	4458114	NC_007089.4	+	26	after 3' D-stem	G	A	48.14	NA	NA	A	57.33	NA	NA	A	37.81	NA	NA	A	35.57	NA	NA	A	35.28	NA	NA	m2G | m2,2G	GCAAGGGTAGGAAAGTCTGGTTAAATCCGTGTGACTTAAGATCTCATCCATTCGGTTCGCGAGTTCGAATCTCGCCTCTTGCA
46	NC_007090.3.tRNA15	LeuTAA	cytosolic	5168272	5168355	NC_007090.3	+	26	after 3' D-stem	G	A	48.14	NA	NA	A	57.33	NA	NA	A	37.81	NA	NA	A	35.57	NA	NA	A	35.28	NA	NA	m2G | m2,2G	GCAAGGGTAGGAAAGTCTGGTTAAATCCGTGTGACTTAAGATCTCATCCATTCGGTTCGCGAGTTCGAATCTCGCCTCTTGCA
46	NC_007092.3.tRNA8	LeuTAA	cytosolic	1776200	1776283	NC_007092.3	+	26	after 3' D-stem	G	A	48.14	NA	NA	A	57.33	NA	NA	A	37.81	NA	NA	A	35.57	NA	NA	A	35.28	NA	NA	m2G | m2,2G	GCAAGGGTAGGAAAGTCTGGTTAAATCCGTGTGACTTAAGATCTCATCCATTCGGTTCGCGAGTTCGAATCTCGCCTCTTGCA
46	NC_007089.4.tRNA25	LeuTAA	cytosolic	4606290	4606373	NC_007089.4	+	37	AC-loop	G	T	89.26	m2G|m22G	m2G|m22G	T	97.17	m2G|m22G	m2G|m22G	T	94.56	m2G|m22G	m2G|m22G	T	85.22	m2G|m22G	m2G|m22G	-	88.44	m2G|m22G	m2G|m22G	m1G	GCAAGGGTAGGAAAGTCTGGTTAAATCCGTGTGACTTAAGATCTCATCCATTCGGTTCGCGAGTTCGAATCTCGCCTCTTGCA
46	NC_007088.5.tRNA41	LeuTAA	cytosolic	7871754	7871837	NC_007088.5	-	37	AC-loop	G	T	89.28	m2G|m22G	m2G|m22G	T	97.17	m2G|m22G	m2G|m22G	T	94.59	m2G|m22G	m2G|m22G	T	85.23	m2G|m22G	m2G|m22G	T	88.49	m2G|m22G	m2G|m22G	m1G	GCAAGGGTAGGAAAGTCTGGTTAAATCCGTGTGACTTAAGATCTCATCCATTCGGTTCGCGAGTTCGAATCTCGCCTCTTGCA
46	NC_007088.5.tRNA49	LeuTAA	cytosolic	6948161	6948244	NC_007088.5	-	37	AC-loop	G	T	89.28	m2G|m22G	m2G|m22G	T	97.17	m2G|m22G	m2G|m22G	T	94.59	m2G|m22G	m2G|m22G	T	85.23	m2G|m22G	m2G|m22G	C	88.49	m2G|m22G	m2G|m22G	m1G	GCAAGGGTAGGAAAGTCTGGTTAAATCCGTGTGACTTAAGATCTCATCCATTCGGTTCGCGAGTTCGAATCTCGCCTCTTGCA
46	NC_007088.5.tRNA57	LeuTAA	cytosolic	6646490	6646573	NC_007088.5	-	37	AC-loop	G	T	89.28	m2G|m22G	m2G|m22G	T	97.17	m2G|m22G	m2G|m22G	T	94.59	m2G|m22G	m2G|m22G	T	85.23	m2G|m22G	m2G|m22G	T	88.49	m2G|m22G	m2G|m22G	m1G	GCAAGGGTAGGAAAGTCTGGTTAAATCCGTGTGACTTAAGATCTCATCCATTCGGTTCGCGAGTTCGAATCTCGCCTCTTGCA
46	NC_007088.5.tRNA83	LeuTAA	cytosolic	3370119	3370202	NC_007088.5	-	37	AC-loop	G	T	89.28	m2G|m22G	m2G|m22G	T	97.17	m2G|m22G	m2G|m22G	T	94.59	m2G|m22G	m2G|m22G	T	85.23	m2G|m22G	m2G|m22G	C	88.49	m2G|m22G	m2G|m22G	m1G	GCAAGGGTAGGAAAGTCTGGTTAAATCCGTGTGACTTAAGATCTCATCCATTCGGTTCGCGAGTTCGAATCTCGCCTCTTGCA
46	NC_007089.4.tRNA54	LeuTAA	cytosolic	4613432	4613515	NC_007089.4	-	37	AC-loop	G	T	89.28	m2G|m22G	m2G|m22G	T	97.17	m2G|m22G	m2G|m22G	T	94.59	m2G|m22G	m2G|m22G	T	85.23	m2G|m22G	m2G|m22G	C	88.49	m2G|m22G	m2G|m22G	m1G	GCAAGGGTAGGAAAGTCTGGTTAAATCCGTGTGACTTAAGATCTCATCCATTCGGTTCGCGAGTTCGAATCTCGCCTCTTGCA
46	NC_007089.4.tRNA57	LeuTAA	cytosolic	4511888	4511971	NC_007089.4	-	37	AC-loop	G	T	89.28	m2G|m22G	m2G|m22G	T	97.17	m2G|m22G	m2G|m22G	T	94.59	m2G|m22G	m2G|m22G	T	85.23	m2G|m22G	m2G|m22G	T	88.49	m2G|m22G	m2G|m22G	m1G	GCAAGGGTAGGAAAGTCTGGTTAAATCCGTGTGACTTAAGATCTCATCCATTCGGTTCGCGAGTTCGAATCTCGCCTCTTGCA
46	NC_007090.3.tRNA19	LeuTAA	cytosolic	5226858	5226941	NC_007090.3	-	37	AC-loop	G	T	89.28	m2G|m22G	m2G|m22G	T	97.17	m2G|m22G	m2G|m22G	T	94.59	m2G|m22G	m2G|m22G	T	85.23	m2G|m22G	m2G|m22G	T	88.49	m2G|m22G	m2G|m22G	m1G	GCAAGGGTAGGAAAGTCTGGTTAAATCCGTGTGACTTAAGATCTCATCCATTCGGTTCGCGAGTTCGAATCTCGCCTCTTGCA
46	NC_007092.3.tRNA45	LeuTAA	cytosolic	3448552	3448635	NC_007092.3	-	37	AC-loop	G	T	89.28	m2G|m22G	m2G|m22G	T	97.17	m2G|m22G	m2G|m22G	T	94.59	m2G|m22G	m2G|m22G	T	85.23	m2G|m22G	m2G|m22G	T	88.49	m2G|m22G	m2G|m22G	m1G	GCAAGGGTAGGAAAGTCTGGTTAAATCCGTGTGACTTAAGATCTCATCCATTCGGTTCGCGAGTTCGAATCTCGCCTCTTGCA
46	NC_007092.3.tRNA59	LeuTAA	cytosolic	2624492	2624575	NC_007092.3	-	37	AC-loop	G	T	89.28	m2G|m22G	m2G|m22G	T	97.17	m2G|m22G	m2G|m22G	T	94.58	m2G|m22G	m2G|m22G	T	85.23	m2G|m22G	m2G|m22G	T	88.49	m2G|m22G	m2G|m22G	m1G	GCAAGGGTAGGAAAGTCTGGTTAAATCCGTGTGACTTAAGATCTCATCCATTCGGTTCGCGAGTTCGAATCTCGCCTCTTGCA
46	NC_007092.3.tRNA68	LeuTAA	cytosolic	1870452	1870535	NC_007092.3	-	37	AC-loop	G	T	89.28	m2G|m22G	m2G|m22G	T	97.17	m2G|m22G	m2G|m22G	T	94.59	m2G|m22G	m2G|m22G	T	85.23	m2G|m22G	m2G|m22G	C	88.49	m2G|m22G	m2G|m22G	m1G	GCAAGGGTAGGAAAGTCTGGTTAAATCCGTGTGACTTAAGATCTCATCCATTCGGTTCGCGAGTTCGAATCTCGCCTCTTGCA
46	NC_007092.3.tRNA82	LeuTAA	cytosolic	1044808	1044891	NC_007092.3	-	37	AC-loop	G	T	89.28	m2G|m22G	m2G|m22G	T	97.17	m2G|m22G	m2G|m22G	T	94.59	m2G|m22G	m2G|m22G	T	85.23	m2G|m22G	m2G|m22G	T	88.49	m2G|m22G	m2G|m22G	m1G	GCAAGGGTAGGAAAGTCTGGTTAAATCCGTGTGACTTAAGATCTCATCCATTCGGTTCGCGAGTTCGAATCTCGCCTCTTGCA
46	NC_007088.5.tRNA11	LeuTAA	cytosolic	4103356	4103439	NC_007088.5	+	37	AC-loop	G	T	89.28	m2G|m22G	m2G|m22G	T	97.17	m2G|m22G	m2G|m22G	T	94.58	m2G|m22G	m2G|m22G	T	85.23	m2G|m22G	m2G|m22G	-	88.49	m2G|m22G	m2G|m22G	m1G	GCAAGGGTAGGAAAGTCTGGTTAAATCCGTGTGACTTAAGATCTCATCCATTCGGTTCGCGAGTTCGAATCTCGCCTCTTGCA
46	NC_007088.5.tRNA7	LeuTAA	cytosolic	2661583	2661666	NC_007088.5	+	37	AC-loop	G	T	89.28	m2G|m22G	m2G|m22G	T	97.17	m2G|m22G	m2G|m22G	T	94.59	m2G|m22G	m2G|m22G	T	85.23	m2G|m22G	m2G|m22G	T	88.49	m2G|m22G	m2G|m22G	m1G	GCAAGGGTAGGAAAGTCTGGTTAAATCCGTGTGACTTAAGATCTCATCCATTCGGTTCGCGAGTTCGAATCTCGCCTCTTGCA
46	NC_007089.4.tRNA23	LeuTAA	cytosolic	4458031	4458114	NC_007089.4	+	37	AC-loop	G	T	89.28	m2G|m22G	m2G|m22G	T	97.17	m2G|m22G	m2G|m22G	T	94.58	m2G|m22G	m2G|m22G	T	85.23	m2G|m22G	m2G|m22G	T	88.49	m2G|m22G	m2G|m22G	m1G	GCAAGGGTAGGAAAGTCTGGTTAAATCCGTGTGACTTAAGATCTCATCCATTCGGTTCGCGAGTTCGAATCTCGCCTCTTGCA
46	NC_007090.3.tRNA15	LeuTAA	cytosolic	5168272	5168355	NC_007090.3	+	37	AC-loop	G	T	89.28	m2G|m22G	m2G|m22G	T	97.17	m2G|m22G	m2G|m22G	T	94.59	m2G|m22G	m2G|m22G	T	85.23	m2G|m22G	m2G|m22G	T	88.49	m2G|m22G	m2G|m22G	m1G	GCAAGGGTAGGAAAGTCTGGTTAAATCCGTGTGACTTAAGATCTCATCCATTCGGTTCGCGAGTTCGAATCTCGCCTCTTGCA
46	NC_007092.3.tRNA8	LeuTAA	cytosolic	1776200	1776283	NC_007092.3	+	37	AC-loop	G	T	89.28	m2G|m22G	m2G|m22G	T	97.17	m2G|m22G	m2G|m22G	T	94.58	m2G|m22G	m2G|m22G	T	85.23	m2G|m22G	m2G|m22G	C	88.49	m2G|m22G	m2G|m22G	m1G	GCAAGGGTAGGAAAGTCTGGTTAAATCCGTGTGACTTAAGATCTCATCCATTCGGTTCGCGAGTTCGAATCTCGCCTCTTGCA
46	NC_007088.5.tRNA41	LeuTAA	cytosolic	7871754	7871837	NC_007088.5	-	58	T-loop	A	T	51.87	NA	m1A|m1I|ms2i6A	T	93.12	NA	m1A|m1I|ms2i6A	T,G	67.29	NA	m1A|m1I|ms2i6A	T	44.62	NA	m1A|m1I|ms2i6A	T	20.93	NA	m1A|m1I|ms2i6A	m1A	GCAAGGGTAGGAAAGTCTGGTTAAATCCGTGTGACTTAAGATCTCATCCATTCGGTTCGCGAGTTCGAATCTCGCCTCTTGCA
46	NC_007088.5.tRNA49	LeuTAA	cytosolic	6948161	6948244	NC_007088.5	-	58	T-loop	A	T	51.87	NA	m1A|m1I|ms2i6A	T	93.12	NA	m1A|m1I|ms2i6A	T,G	67.29	NA	m1A|m1I|ms2i6A	T	44.62	NA	m1A|m1I|ms2i6A	T	20.93	NA	m1A|m1I|ms2i6A	m1A	GCAAGGGTAGGAAAGTCTGGTTAAATCCGTGTGACTTAAGATCTCATCCATTCGGTTCGCGAGTTCGAATCTCGCCTCTTGCA
46	NC_007088.5.tRNA57	LeuTAA	cytosolic	6646490	6646573	NC_007088.5	-	58	T-loop	A	T	51.87	NA	m1A|m1I|ms2i6A	T	93.12	NA	m1A|m1I|ms2i6A	T,G	67.29	NA	m1A|m1I|ms2i6A	T	44.62	NA	m1A|m1I|ms2i6A	T	20.93	NA	m1A|m1I|ms2i6A	m1A	GCAAGGGTAGGAAAGTCTGGTTAAATCCGTGTGACTTAAGATCTCATCCATTCGGTTCGCGAGTTCGAATCTCGCCTCTTGCA
46	NC_007088.5.tRNA83	LeuTAA	cytosolic	3370119	3370202	NC_007088.5	-	58	T-loop	A	T	51.87	NA	m1A|m1I|ms2i6A	T	93.12	NA	m1A|m1I|ms2i6A	T	67.29	NA	m1A|m1I|ms2i6A	T	44.62	NA	m1A|m1I|ms2i6A	T	20.93	NA	m1A|m1I|ms2i6A	m1A	GCAAGGGTAGGAAAGTCTGGTTAAATCCGTGTGACTTAAGATCTCATCCATTCGGTTCGCGAGTTCGAATCTCGCCTCTTGCA
46	NC_007089.4.tRNA54	LeuTAA	cytosolic	4613432	4613515	NC_007089.4	-	58	T-loop	A	T	51.87	NA	m1A|m1I|ms2i6A	T	93.12	NA	m1A|m1I|ms2i6A	T	67.29	NA	m1A|m1I|ms2i6A	T	44.62	NA	m1A|m1I|ms2i6A	T	20.93	NA	m1A|m1I|ms2i6A	m1A	GCAAGGGTAGGAAAGTCTGGTTAAATCCGTGTGACTTAAGATCTCATCCATTCGGTTCGCGAGTTCGAATCTCGCCTCTTGCA
46	NC_007089.4.tRNA57	LeuTAA	cytosolic	4511888	4511971	NC_007089.4	-	58	T-loop	A	T	51.87	NA	m1A|m1I|ms2i6A	T	93.12	NA	m1A|m1I|ms2i6A	T,G	67.29	NA	m1A|m1I|ms2i6A	T	44.62	NA	m1A|m1I|ms2i6A	T	20.93	NA	m1A|m1I|ms2i6A	m1A	GCAAGGGTAGGAAAGTCTGGTTAAATCCGTGTGACTTAAGATCTCATCCATTCGGTTCGCGAGTTCGAATCTCGCCTCTTGCA
46	NC_007090.3.tRNA19	LeuTAA	cytosolic	5226858	5226941	NC_007090.3	-	58	T-loop	A	T	51.87	NA	m1A|m1I|ms2i6A	T	93.12	NA	m1A|m1I|ms2i6A	T,G	67.29	NA	m1A|m1I|ms2i6A	T	44.62	NA	m1A|m1I|ms2i6A	T	20.93	NA	m1A|m1I|ms2i6A	m1A	GCAAGGGTAGGAAAGTCTGGTTAAATCCGTGTGACTTAAGATCTCATCCATTCGGTTCGCGAGTTCGAATCTCGCCTCTTGCA
46	NC_007092.3.tRNA45	LeuTAA	cytosolic	3448552	3448635	NC_007092.3	-	58	T-loop	A	T	51.87	NA	m1A|m1I|ms2i6A	T	93.12	NA	m1A|m1I|ms2i6A	T,G	67.29	NA	m1A|m1I|ms2i6A	T	44.62	NA	m1A|m1I|ms2i6A	T	20.93	NA	m1A|m1I|ms2i6A	m1A	GCAAGGGTAGGAAAGTCTGGTTAAATCCGTGTGACTTAAGATCTCATCCATTCGGTTCGCGAGTTCGAATCTCGCCTCTTGCA
46	NC_007092.3.tRNA59	LeuTAA	cytosolic	2624492	2624575	NC_007092.3	-	58	T-loop	A	T	51.87	NA	m1A|m1I|ms2i6A	T	93.12	NA	m1A|m1I|ms2i6A	T	67.29	NA	m1A|m1I|ms2i6A	T	44.62	NA	m1A|m1I|ms2i6A	T	20.93	NA	m1A|m1I|ms2i6A	m1A	GCAAGGGTAGGAAAGTCTGGTTAAATCCGTGTGACTTAAGATCTCATCCATTCGGTTCGCGAGTTCGAATCTCGCCTCTTGCA
46	NC_007092.3.tRNA68	LeuTAA	cytosolic	1870452	1870535	NC_007092.3	-	58	T-loop	A	T	51.87	NA	m1A|m1I|ms2i6A	T	93.12	NA	m1A|m1I|ms2i6A	T,G	67.29	NA	m1A|m1I|ms2i6A	T	44.62	NA	m1A|m1I|ms2i6A	T	20.93	NA	m1A|m1I|ms2i6A	m1A	GCAAGGGTAGGAAAGTCTGGTTAAATCCGTGTGACTTAAGATCTCATCCATTCGGTTCGCGAGTTCGAATCTCGCCTCTTGCA
46	NC_007092.3.tRNA82	LeuTAA	cytosolic	1044808	1044891	NC_007092.3	-	58	T-loop	A	T	51.87	NA	m1A|m1I|ms2i6A	T	93.12	NA	m1A|m1I|ms2i6A	T,G	67.29	NA	m1A|m1I|ms2i6A	T	44.62	NA	m1A|m1I|ms2i6A	T	20.93	NA	m1A|m1I|ms2i6A	m1A	GCAAGGGTAGGAAAGTCTGGTTAAATCCGTGTGACTTAAGATCTCATCCATTCGGTTCGCGAGTTCGAATCTCGCCTCTTGCA
46	NC_007088.5.tRNA11	LeuTAA	cytosolic	4103356	4103439	NC_007088.5	+	58	T-loop	A	T	51.87	NA	m1A|m1I|ms2i6A	T	93.12	NA	m1A|m1I|ms2i6A	T	67.29	NA	m1A|m1I|ms2i6A	T	44.62	NA	m1A|m1I|ms2i6A	T	20.93	NA	m1A|m1I|ms2i6A	m1A	GCAAGGGTAGGAAAGTCTGGTTAAATCCGTGTGACTTAAGATCTCATCCATTCGGTTCGCGAGTTCGAATCTCGCCTCTTGCA
46	NC_007088.5.tRNA7	LeuTAA	cytosolic	2661583	2661666	NC_007088.5	+	58	T-loop	A	T	51.87	NA	m1A|m1I|ms2i6A	T	93.12	NA	m1A|m1I|ms2i6A	T,G	67.29	NA	m1A|m1I|ms2i6A	T	44.62	NA	m1A|m1I|ms2i6A	T	20.93	NA	m1A|m1I|ms2i6A	m1A	GCAAGGGTAGGAAAGTCTGGTTAAATCCGTGTGACTTAAGATCTCATCCATTCGGTTCGCGAGTTCGAATCTCGCCTCTTGCA
[truncated: 253 more rows]

## Sheet: tRNAs without modifications
Cluster ID	tRNA ID	tRNA type	DNA type	Start	Stop	Strand	Sequence
[truncated: 9 more rows]
